# Supplementary material for: Copaifera langsdorffii Novel Putative Long Non-Coding RNAs: Interspecies Conservation Analysis in Adaptive Response to Different Biomes
Source: Noncoding RNA. 2018 Oct 8;4(4):27. doi: 10.3390/ncrna4040027 (PMC6316758; doi:10.3390/ncrna4040027)
Supplement: Supplementary file 1 [file ncrna-04-00027-s001.zip › Table S1.fa]

>JCF44_0000000015
AAAAATTTAGAACTTCATCATATGAACTGATTAACTTCTTCCATACACCCCGGATACGAT
CCATAAATACATCTTCTTCATTATAAACTACAATTACTGAGGTGAAACAAGCACCCAGCT
CCTTCCATTCCACAACGTTATTTTCTCTCTCTAACTAATTATTAAAAACAATTGCTGAGG
TGAATCAAGCACAAACATCATACGAGGCTCATCGTTTTCCTATTTTCTCTCTCTTTTGTA
TTAGTTTACTCCATCTTTCAAGATAACAAAGGATGAAAACACTGAAATAACTGGGCCACA
TATACGAAATGGACAAGTCTAGTCTTGAGAGCATTTTATATACCACAAGAGTTTCTAAAC
CAAATTGTCAAGCATTTGCATTGCTCATGCTCCAAAACTCAACTTCAAGCTCAAGAACAC
GCAGCAACGCAACTTCAGCTTTTTTGAACTCATCATCTGAAGCTTTCTGCAAGCGCCGAT
TGGCAATGTTCTGGAGACATTGGCAGTACTGACCAAATCCTTCGTTGCCCCATCTTTCAC
AAGTTTCCTTCAGTTCTGGTGGGGTTTTAGAATCTTTCCCAAGACAGTGTGCAAAGCTCT
CTTGATACACTGCTTCAATGGCCCAGAATGCCGTGATGGCCACGGTATACTCCACATCTG
GGCTCATTAAACTCTCCAGAAACCTGCAATATTCTATGTTCGTCTGCTGAGGAGCGACAT
CAGAAAGAGGAACACCCCACTTGGAGGCTTCTCTCTTGAACCATGAAATCTCATCCTGCA
GGGAAGCCATACCACCCAATATTACTTCCATATCGGCACTGTCATCTGATTCCTTCCAAG
CTTTTACCAGCACACTGGCTACAAATGGGACAAATGCTCTCACAAATAAGTAGTCTTGTG
CCAGCCATTTTTTGAAGGAAGCCATGTCAATGGTGCCATCACGAATGCTAAGGATCAAAG
GGTGTCTTGTAGCTCCAGTGTAGAGAATATGGTGTCTCCTTAACCAAACCCCTATTTGAC
CAATTTTTTTCTCTTCCTGCTTCAACCTTTCTTCCATTTTCTCCTCCACAGTCTCAACCG
CTTCTGCTACCCTTTGTTAAATTCTGTCGCAATTGCAACAAGTTTCTGTCTTTTCTAGTC
TAGTACTAACAGGAAA
>JCF44_0000000034
ATTGGGCTGCAGAGAGCAAAAAACAAATCTTTCTTTGAAGAAAACTTGATGGGATTTACA
GCTCTTGAGAGTATGTCTTCGTAATCAGAGGGCAAGAAGCTCTGCCATACAATATCAGAG
TCTGCAGCAGAGAGTAAATTGGAGGACACGAGCGAAAATCTACAAGCCTCCGCCGGAGAC
GTGTAGGAGAGGATTGTGGAAACACATTCTTCCGGCAGCATGTCTAAATTCGACGACCGA
TTCGCCATGGGATTTGCTAAAGCCAATATAGAAGAAAAAACAGATACAGAAGAAAATCCA
CAGTCTCAATTGGTGTCCTCCTGCTGTTAAGAGATTATTAAATATGGATCAGTGGAAAA
>JCF44_0000000035
ATCATCTTATATTCAATTGATAGTTATTGATTTATATTTAAAATTTAATTTTAAATTCTA
ATTTCAGTGTATATAACATTGATGCTCCTAAAGACACGTCCATAACCATCCATTTCCATA
AAAGGTCTGGCCATGGATGTGTTTCCAAAACTGTATCTCTACCACAACTCCAAAACAAAA
TACCTTTTGATGCTCAACACAGGAGATGACAAGCTCTTTATCTGATACTAGTTGATATTG
CCCTATAATTATATATCGAAACTTCTTACCACCGAACAAATAGTTCAAGCTACTTGTCTG
ACTTTGCTTCACGCCGCAAGATCGAAAATTTGAATTCCCATAAATCTCGTATTCCCTTTT
TTCTACAATGGAGTTTGGTCTCCTCACATTACCAAAAAGGAACTCTTGGTCTACAACTAG
TTTCGTCCAAAGAAACAAAGCAACATCAACATATTGAGCTATCTGAAGATCTCGTCGATA
ACCAAAAACTCCATAGCTGCTGCTGCAACAGCTCTTCCAAGCCAACGAATCGTTCATCTA
ATT
>JCF44_0000000039
TTTTCATTCGAAACAATCATAGAACCATGAAAACCTTCTCTCTCTCTCTCTCTCTCTCTC
AAAATAAGAACCATATATTCTAGTTGTACGTCGTACAAGTATCAGCGGAGGTAAATCTAG
GTTTGACATGGTGTCATTTAATTTGAATATGAAATTAATATAATGCATTGCCTGGCTTAA
ATATGAAGTTTCTTAAGGAGAGCTTCCGGCCTTTCTCGTTCCTTAACTGTCTTAAGTTTC
CAGAAATAGATATCAATAGATAAGGCGAAGGAAGCTGATATATTAATAAGATATATTGGG
ATGTTTTTCAGGACAAAGCTGAAGCAGACAGAGGTGGACTGCGAGTTATTAAAGAAATGC
TGCG
>JCF44_0000000040
GCCAACTGGGAAACTTTCGTTAAGTAGCTCAGAAAGAAGGTGATTACGTAAATAATTTGG
TCCATTCCTTTCTAACTCTTCTCTTATATTTTCAAAGAAGCAGCAGCCATCATATTGGAA
AGAAAGCTTGTCAAATACAGCCTTGGCTATTGTTGTCTTACCAACACCGCCCATGCCCCA
AATTCCAACCACCGGAAATCTTTGTAACAATGATTCAATATCTCCACAATATTCGTCAAT
TCCCACAAGGCCTAATTCACCGGGCTGGTAGATATAATCTAATTTTAGCAGATCATCCAA
TTTTTGCAGA
>JCF44_0000000059
CATATTAGAATTACATGAACACACTTGACCATTGTAACAAATTCCTGATAGACATAATCA
AAACTTTCTTGGATTTGGCAATGTGAGTGAATGTTCTCAATTTCACACGGTCAATCCCCA
AAATTACATTATTTGAACACAGCAAATCACCCATGGAGAAGCTGTTATAGCCATCATCAC
ATCACCCGATCTTCCATCATCAACTCTCCTGACAAACCATGGGTTCAGTGTATTGATAGG
GCACCCCAATCCAAGCAGCCGTCAACTACTTGGTCTAATAGCTAAAATAACAGCAGTGCA
ACCAAACACGGTGCATCTTTTGGAAGTTCACCCTTTCCCTTTTTATATCCATTTGACAAC
AAGACATTGAAGAGGAAAATTTGTGATATGGGGTTTGAATCATCCAGTTCCCCATATCTG
TAGAAAGCACTAGAGAACAAACATA
>JCF44_0000000060
TTTGGGAGGATAGTGTTTCCTTCCCTCTTCTTCTCTCCATTATCTCCATTCAGACAGAAA
TAGAAGCAAAATCAATTTTTCTTTTGTCTGTCAGCTATCCTAGATGTTTTGAGATCGGGC
CATTGGTGATGTCTAGATGAGATCCTCTTTAGTAACTTATTTCAATTGTTTCAAACTATG
TAGTTTTATAATTGATTGATGGGCAAACGAGACTCATCTTCTTTGAAGTTTAATATTATT
ATATTTGCATCTCTTTTATTTTCAAAAATATAAACCGACATCCCTTCTCCCTATACACTA
CCTCTCTTTCTCTCCTTTTTAAATATATATTCACCTTCCCTTCTTCAGAAAAATAAAAGA
AATAACTATATATTTATCAAAATAAAAAATATGTGAATGTATTTAGATTAAATCTCAATA
GAGGGAAGTGTAATATTCCCTTGATTGATTTATGTAGATATAGTATAAACTGAACAATAG
GTCAGATTTCGAAAGGGGATTTTTTTTTTTTTTTTTGAGTGCTTTCACTAATAAATAATT
TTGTTTAACTTTGCAGCTTATATGCCCCATTGGAG
>JCF44_0000000078
AAAAATGTTATGCCTCAGCCAGGGTTCTCCCTTCTTTGCTGCAGTGTGTAAGTTCCGCCT
AATCACCAGTGACTCTCCATGATCAGCAGGGATAAGTTCTTCATCGAACACTGGTGGATC
AAAGGATTCATCTTGTGTTTGCTCTGGTTCTTCTTCTTCTTCTGATACGTCTTGAATTTC
TCCCTCAATGATGGTGAAGACTTTTCGGTTTGGGCAATTTGATGCAATGTGGCCATATCC
TTGGCATTTAAAACATTTAAGTGGTTTGGATTGAGTAGGTGGCTTTGGGTTGGCTTCTTT
TGTGGGCTTAAATGGGGTTTTGTTTGAGGTATTAGGTTGTGGGGCTTGAGTTTCGTGAGT
GTTGGTAAGGTCTTTTGAGGATGAAGGTTGGAATATGGGTATTTTAGGTAGTTGTTTCTC
AATTCGGATGGCAAGCCGGATAACATCATTTAGGGTCCAGTAT
>JCF44_0000000105
GAATCTTCTTCCGTCATTGGTGAAAAGCATCTGAGCTAAATTCTATGATCAAATACACTG
AAAGAGCAAATACAATGGAGTTAATTAATGTTAGAGGAGTACACGAGAAAAATAATAATA
ATAGCAGCATATCATCATAAACTCTTCCTCAAAAATTATGTAGTTCTTAATACATTGATG
ATCATATGCCATCATACAAATCCAATAAACTGAGAATAAAATGCACATATATATAATCAC
TAATTTGGCCTGTTAAGCAAGATTACACCCTTCCCCTATTTAATAATATCCTATCATCAT
CACTAGTCTGTATACAAAAGAGACATGGCTATATGAACATAATGACACAGCACCATTAAA
TAGCACAACTATTTCAAGTTTCAACGCCTCAACAAATACATGATTCTGAAAGATTAAAAT
TGGATTCTTGAGCATGCTATATTAGAAGAAAACACTGTAGTGCAGTACAACTGCTAAACC
TGGATCAGAAAGATCCGACTTCATTAACAGGGCTGTCCTCCCCAC
>JCF44_0000000114
ATCTATACAAATCATTATTTAGGAATGAACTTACAATTTTATATATTTTAAAAACTGTTT
CACCAGCGACCTTATAATTTCATGGATGAAATCGTTGATTTTGTGAAATTTGGACAGCAC
ACTGATACATCCACTGATTCCAGACAATTTCTCAATAGCCTAGTTCTGAAGTACTTCATT
CTTCAGAAAAGCAAGCAAATTGCATTTTTCCTTCAGTTTCATTAGGGGACTGTTGCTGTC
ATCGTCATATGCCTTGGATCAGTAAGAACTGACCGTACGTTCACAAAACCAGCTTCCTTC
AATGTTGCTTCCATATCAATCAAGTAGTACTCATCAAGAAATGGCTCTGTGCTCTTCATC
AACGTAAACAGCACCGGCGGCAATTCCTGAAGGATCTTTGATTTTGGCGAATTATCTGTC
AAGGCTATTGTGCCTCCAGGTCGAAGGAGACGGAATGCTTCCTTTATCAAGTTAACTATT
GCTCTTTCAGGACATTCATGAAGCACATAAGCAATGGAAACCAGGTCAAATGATTTTGAA
GGTAAGCCTGTGTCTTCCCCTTTTGCATGTATCCATCTTATAGGGATTTTTCTAGGCCCA
CTTTTCTTTTCCTTATGTTGAGCTACAGCAAGAAAATAAGGTGACAGATCCAACCCGGTG
ACTTTGGCTGAAGGGAACTTGTCCGCAAGAAGCCTGGTGCTTACACCTACAGAGCACCCA
ATGTCTAAAATATCTCCAATCATGGAAGTGTCTGAATACTGAAGATGGTGTTGCTCAATT
GCTTGAAGCCAGTTTCCACGCACTATCCAATTGGCTTCATCTAGTGAGGAAGCATTTGGA
ATGGTACGTCTCATCATTGACATTGTAGCTGCTTCTGCTTCTGCTGCCGCCAGCCATGAA
AGATTGCCTTCATCATATGCATGGAATGGATTCAAGTAATAATCTGGGTATTCTATTGAT
GGGTCTTGAATTTCTTCCAGCTCCATATAGACATCTGACTCTAAGATCTCTTTAGTCATC
TCCCTCCAAGGTATATTTTTCTTCTCAGCTGTGCTTATAAGAACCTGTCTAGCGCCGAGC
TTGAGGAAGGAGTATAAGGGCTTGAAGGAAATAAGAGCCCCAACTAGACGAGAGAGAGGA
GTGTGTCCAGTCCACCTGGGCCTCACTAGTTTTCCTTCTTCAAATGTAGGTGGTGGCGCC
GCCGCTTGGCTCCTTGCAGCGGTGTCAGACGCCGCCATCTGAATCACCCAGCAACCTCCT
CTTCCTCCGCCGAGTCTGAGACTTCTTGCAATTGCATTGCCATTGGAAGATATTACAAAG
AGATTCTGAATTGGTGAAGACGACAGAGAAGCCATTCTGATTCA
>JCF44_0000000123
AAGTAGGATTCAAGTGTATTGTGGTACATACACAAACAATGTGGATGTGCAGTAGTTTAT
CTTCCATTTACTTTGATTCCCAATGTGAATAGGTATTTGAATGATAAATAAATGGTTGGT
GAAAAACTGGCTTATGCTTCACCATGAGATTGTGTATGAACCTAAGGAAAATGTTAGGTG
CTACTATTCCCAATCAAAGAGGGAAGGAGCATTTCTCGTTGGAAGATTACCCTTTTAATT
TAATGTAATTACCACTTAATGGTATCAAGTATTTAGATTACTGTTGCCTCAGATTTCCTT
TACGATAAAATTTGAGGAGAATTTCTTATTGAATGACTAAACTTCCTGAGGTGACATTTT
TTTTTTGCGCAGATGCCACCAGATTGGTAA
>JCF44_0000000147
GTTTTTTGGGCATTTGCATGTTAATCTATTGAAGCTTCCTGTGGCTTCCTTCCCTTTAAA
ATTTCAAAGATTATGGCATTTGCATGAAAAGGATTACGTGTCTAACTGGGTAGTGTGAGC
ATTAATGGCGCTTCCCACTTGGCTCTGCCTACCCTGGGGTTAGCCAATCTTGTGGTCCTT
TCAAAATTGCAACCGATAGGCGGCTTAAGTTCTTAAATTTTATTGACACACTGTGGAATG
TGTTAGCTGCAGTAAATGGGGTCATTAGTCCTCTATTTTATTGGGTGTAAATTTTCTTTT
CTTGTTCTTCATTCTTTTTTTCTTGATCTGTTTTGTACGCGTGCGTGGTAATGAGTAGGT
CTTCTAAATTAAATTTTATAATACATTTTGGAGCTTTATTTCATG
>JCF44_0000000164
AACAAAGACATGAAAATTTATAAACCATTGGCATTAATACATCTTTTGGCATGATGAGCA
ACAAAATTACCACCCACAATCTTCAGCATTGACTTAGCTACGGTCTTGGAAATTTTCTAA
AAAAATTGAAAGGGGCCAACCAACTTTTATCTACAAGTGGAACCGCTTGAATATTCTAAG
CATTGAGAGGCAGAGCATACCTGGTCAATGTCCTCACACACAGCAAGTTCCTCATGCCCA
TAAGGATAACT
>JCF44_0000000198
ATAGAACGATTGCTTTGACTACGATATTTGCTTGGGCTCAGCTCAATACCCTGTGGTCAT
TTCTGTTGCTAGCCATGCATATATAGGTGGCTGCAAGTGCAGAATTTCACTTGATCAGAC
GAACAGCAAAAGTGCCTGGTTTGCAAAGCTGACATCTTTCATGCGCTTGGTGCATCCATG
TAAAATACACCTACCTGTAAAACCATATGGATTGGTACTGCAGAATGTTAGGAAAGTTCT
CGAAGCATCCTTTGTCAGATCTCAATTGTTACTGCCAAAATTCAATTCATATATTATTTT
TATTTGTAAATAAGCTCGGTGTTGTTATTAATTGATAACTG
>JCF44_0000000209
ATACAGCTGGGTAATGCTCGGATTCTTTATGGCAAACCTATCAAGGTATTGGCAGTGTGT
ATTTTGTCAATGACTCTCCATTTATTGTACATTGTTTACTTGTGTTCTCTTAAAAAATTG
GAGGTTATCAGTTGATTCTGTCCATTGCACATTACTCTGGAAGCAACCAAATGTCTCTAT
TGAACTAAGAGCTTCAACTTGCTTTTTATAGTTTTCTGTTTTCAACGCATTACATAGTCT
AATTCACTTCATCATGTGTTTGATTGCCTTGTG
>JCF44_0000000227
AGAGATAAATCCACTTTTGTTTGGTCCTAACTGTGTAAACTGTTCTCTGAAATAAGCTAG
CTGAGCTACTGTTAATGTCTTTGCCAGTGCCCCTAAAGCTGACTTGCGTAAAGAAGATGA
ACATATGTAAGCTCTAATAAGCTTGTGAATTATCATATCCAAAGGTATCTTTATATCGTC
ATGATGATTAGCCAGCCATGGATGACAAAGAGCCTGAGCTGCTGTTAATCTTTTGCGATA
ATCCTTATTCAACAGCCTCTTTACAAAATCTGCTGCATCAGCAGATAGAGAAGGCCAAGG
AGCTTCATCAAAACTTGGATCTGCCTTCAGGACAGCTCGAAATATGCCAGACTCTGTCCG
GGCCCAAAAGGGTCGGCTTCCACATAAAAGAATATATGCAATCACACCAATGCTCCACAT
GTCTGCTTCTGTCCCATAAGATCTATGCAAAACTTCAGGAGCCACA
>JCF44_0000000301
ACCTTCACAATAATTTCTGAAGGTACAACACAAATTATTAATTCTCCCAGCGCCAACACT
GGCACTGGTTCCCTTGTACTGATGGACAAGAGCATCCACTTGCTTGAAATCCACAGGAAT
TTGTTCTAGATGTCGAGCCATGTTGTTGAGAAGTTTATCGGAATCATCAAGGAACATGGT
CACCACCTCCACCACAAAATCCGGACTGCTCTCATCTTGCAGTTTCTCAATCTGAGTAAA
TTGATCGTCCAGAAATCCCTCACGGAACAGAGCAGCTCGATGTTCCTGAAGCTTCCTCTG
CAACTGCAACACATCCATGGCGTTGCCTCTCTTCTCCTTGTTCGATTTGGTCGAAAATGT
CAGATAGCAGAGAGGAGATCTCAGAGAGAGTGAAGAAATTACAAGGTTTTTTATTTGAAC
TTCAGTAGTTATACTCGGAAACCGAGAAGGCGTGCCAGAAAAGGTTGTCTG
>JCF44_0000000312
AGTGTATCAGGATAAAAACTCATACAGTTATTTACTATAAAATTATAGATCCTGGATAAC
ATGATAAAAACTTCTTCAAATTAATCCCAGCCCGTAGTAGGAACTATACCAAGCATCTGA
TACCATTCTGCCACTTTTAACCTGCTATTCATCTTCTAACAAAACATCAGTTAGAGGACT
CCGCTCGCTTACCGCACACTCTTCCACTAGCCTCTGTACCATATCTACTTTGAATATTGT
TTTCTCACTAATTGTATTTTGAATCAAAAGATCAGCCACTGAAGCTTCCTCGAGACTATG
CCTATTCACCTCAGTTCAGA
>JCF44_0000000313
TCAATATTACGTCGGTAGCATGACGTATAAGTGCTTACCTCAACGCATCGTTTTATTTCA
TTGATTAGCTTCAATCAGATAATAAAATGGCATCTTTGCCATCGTAATCTTTTGTTAGGG
AGTTAGAGAGCTGGGTTGCACATTTCACACTGAAAATGAGATTGCATAGTCCAGTAAATA
AAATAAAATATAAAACCAAGTACTGGTGCGGACAAAAGACAAAGACAGAACATATCATTT
TAAATCTTGTTTATGGTTTTCTTAAACGTATACGAAACCTTCATCATGCGTGGCATGGAA
ATTAAAAATTGATGCATGACAAAAGCTTTATACTCCATGCAGGAGGAAAAGATATTTTTA
AGTTTACTCTATCACTCAGGTTTTAATATTATTTTTTTATATTTTAATATGTAAAATATT
TTGATATTGTAGTTAAATCTTAGAATTTAAGAGATGATTTTTATATTTATTTAAATAAAT
ACTAATAATAATAATTTCAAAATTACAGCAGTAGGATGACGTTGATTTCTTAGAAGTGTT
ATAACAAATAGCTAAGAAATTAGTCCAGCAGATGTGACTTTTCTCATGGGTCAATTCTTG
CTTTATGG
>JCF44_0000000322
GGGATTGGGAGCTATTACACAAATTTGTTCAAGAAGTTGTGCAGATTGAAAGTCAATTGG
CCAGATGCTTTGAACAGAAGAAAAAAAATTCTCATTTCAGCAAAAGAAAATTGACACCTA
ACGTTGATTTGGAAGCAAAAGCCAAAATGGCTAATGGGTATTCTGGGAGTGACTAGAAGG
TGGTTTTATTTTCATTTTTTTTTCCTTGTCTTCCATTCTTGGTTCCTGGAGAACATAGCA
CCTGCTTGTGCAGAAATGGCTGATGGGTATTCTGCAAAACTGGAGAGGAATGCAATCACA
TGCATTGCAAGTATGTTTCCCATGGAAAATTGGACAGAAAATTACTTAGGTGGACAAAGT
GTTAATAGTAAAAAATACATGTGAGGCAGTGAAATTACAGGTAGGTAAAGTGTAATTTAT
CCTTATTTTATTATCATATACCAACCTT
>JCF44_0000000330
ATCAGCTTCAAAACCAGAAAAATGAAGTTGATAATTGAAGAATGAAGAGAATCCACAGGG
CAAAGGCTTCGTGAGATGGTTTGGACTTGCTGAGTCTTGCAGTGATCATTAACCAAGTAT
AATAAACACTGATGGGCTTCTATTAGTAACTTGGCACATGGTTGCCGAGTTGGAAAAATA
TATCAAATTGAACTTGGCGTGGAGCCAACATATGGCAAGTCATGAAGGAGTGAAATCACC
TGTCTCTCTCTGACAATGTGGGTCTATGGAGAGCGACAGATAGACAGAAAGACCACACCA
AGCCCCCCAATCAATGAAAACGCCATGTCAAG
>JCF44_0000000339
CCTTATTTTTAACATCCACTTTCCTATGACGTTAAAATATCTAATTTGTTAAAATACAAT
AGTAAGTGGTATTGAATCTAAGATAAAACTAGAAATATTTCTGCGAAATGGACACGTGCA
TATCATGTGCAACATGCACAAATGTGAATCACTCACGTGTTTGTCTCTTTATTCCTGAAA
TAAGAAAATGTTCTTACTGCAGTAATGAAATAGGATTTTCCCATAAGAAGGGTTAAGACA
GCAGACATACATGGCTCTATAAGAAAAATGCTAATTCTACTTTAATCAATTTATAACTCT
TCTTTACAATTATAGATTGGTTTAATGCAAATTAAATTGACATCCTATTTCATATTAGGG
GCACTAAAATGATGGGGAGGGAAGACAGAGGGCAAGTTAGCCCATGTTTTCATTCCTGAG
CAAACTAAAAAGTAAAAAAAAAATGAGAGAGAGAAGCAGGTTGAAGACGGAGGCCTAGTT
AGTCCAGTTTTAGCTCACTCTAGTACTCAACATAAATCTGTAATTTTTTAGCTTAAGATC
GGTGCATTTTGAACTGCACTGTAGCTTTTGAGTCTAGAGGAAGAAGAAAACAGAGATAAA
TAAATAAATAACAGAAAGAGCATACCTTGATTGTTGACCTTCCGGCAG
>JCF44_0000000360
AAGAATATTCTTCACATGGAACAAAAAAGACGAAACTGCAGTAATTCACCGCATCCTTTC
AGCAGGAGCATATCAATCACATGGTAGCACCTTACCCACTACCACCCCTCCTCCACAGTC
AATATAAAAAGCCCATTAAACAATAATCGAGAAAAAAAAATGTATAACATAGTTAAACAC
GTACCAAGTGGAACTGACAGAAGTAAACAATTTGTATCATAAACAAATCAGTGGAACCAA
TTGCAAAGAACGATATATATTGTGAGCGTCAGCCAAAGCAAGACAGGCCTGTTATGTTTC
AATCATAAATCAGCCAGATACGCCAGCTGGTGGCTGACTCTGGTGAAAATCAAATGGAAA
TAAATACTAGTATCAGAACAAATTTTATTAAGCGTCTAGGAAAGCAACTT
>JCF44_0000000394
TCTCTCTGTTTGACATAATGGTCCTTTTCCTAATCGACATCATGCACAAAGCCTAGCTAT
ACTTAAAGCAACTATCAACCCCTCCAGTTTTATAACGAAGAATCATTGTTCTAGCGTTTA
AAAACACCAGAAAGGCACCGCATGCTGATGTCACAAACATTACCGCATATACTACGCAAA
ACAGAAAGATATAGACAAGCAGCGCCAGAAATGTTACAGAGCAGAAACATAGTTCAGGTT
TTAAGGTCAGACAAATCCAAGGTGATACAAAAGTCACGAAATGGGGGTTTTCATTTTTCT
TTTTTGCTGTCTCCTCTCAGTTCTTAGTCTGTCATAGTAGTAGAAGGGTCAATCAATCTC
CACCCACTTGCCTCTTCCAGGAGTCTTCCACAATCAGCTCATCAACTCCC
>JCF44_0000000395
GAGGATCACTAAAGAACAATATTATTTGACATGGACTGTGCCCGCATTTCGCCATGTCAC
CCGGTACCCTGAGTCTATTTGAATATTATCATATTTAGGATATAATCTACTATTTTTTTT
CCCGTAAACCGGCCGCAATTTTCGATTCCGTGAAATTTTCCACGTTTGGAAGCCAACCAC
CTTGAAATATCAGAAAAAAAACTCTAGGAGGGACCATTTAGATCG
>JCF44_0000000399
AGTTTTGAGTTATTGATTGTTATTTCAAAAGCAGTTCCCTTCCTCTTATACTTTTTGTGT
TCTACCATTCTTTTGCCAATGAACCTTCATGAACAATTCACTGAACAATGGAGGCCAGAC
TATTGCACTATAGATCATACACACCAGCATTGCAAAATAATTAAAGTAGGGCATCCGGGT
ATTTTATGTACATTCAAAAGCATCTCTCATGGTTTCTGTAACCATACTGTGGAGCAGTTC
CTGGAGATGGCTGTGACTTTTTCCCCAAG
>JCF44_0000000435
GGCCATGGTTGCGTAAGGTTTCAAACAGTACTTGCAAAGCAGTCTTCCTTATCTCAGGCC
TTGGGTCAAAGCTAAGTTCAGATAAACCAGCCAACAAAGGAAACCAGAAATGGAGATGAT
CGTCCTTAGTGGAAATCTCTCCATTATCCTGTTTCCCATCTTTTCTTGTTCGAGGCGAAG
GTGAAGGAATTCTTCGCAAAATTTTCTGAGCCTTATTCCTTGATGAGGAGCCAAGATCTC
CTTCTGCTAGTTTTGATGCACAGAACTGAAGAAAAGAAATGGCATTT
>JCF44_0000000441
CTTTATTAGACCAAGCGACTCTAGCGCAGGAAACACAAAATGAATAGTTGATGATTCAGT
ATGATCCTCTGCAACAATGACCTCAACTCCACATGATTCAATATTCAAATACCTTAGATT
GGTAAGACCTTTAGCTATGGATGCCGGAAAGATACTTCTCAAGCTATCACATTCATGAGC
ATGCATAGAATAGAGGTGTTGGAAACAAGT
>JCF44_0000000443
AGTAACAGGAAAAAGCAAGGCAACTTAGCAGCCAATTCCGTTTTCTTCAAATAATGTTAT
GCATCACATCGAATAATTTAATCAGGATGCCTCCTCAAGTTTATCGGTACTCTGTCCTTT
ACTAAAATTCAGCCAGCAACTGCCACTAGAGAAGGCAAGTCTTTTACAGGCCAACCTGGG
CAGCCAGGATCACTCAGATGCACCACTCTCGTTCCTAATTTGCAAATTCAAACGCACACA
CACGGTATTGTTCAACTACTCGCTGTACACATTGTTCCTGCAAAAACCATGGGAACCAAA
GTACTAGAAATGATAAAGCAAGCAATACAATTAAGCCAATGCCGGCAGACAAAAAAGTAA
ACTCGGCGGGCTTCATTTTGCATACTGCACCATTATATGCTATGGCAACATGGGATCTCC
GGAAGAGGCAAGCATTTGAATACCTGTTTCGTCAGCTGCCAGTTGAGTAGGATAATCTTG
CCTAGAGTCACCCAAAGATGGGCGAAGCCCTTTCACTGCATCAAAGTTCTTGTACGTGTA
ACCAACAAAGTTTAGGTCTTTTGGAGTAAGTAGCATCTTTCTAGAGGGTCCTGACCCAGT
CCTTGCTACTGTTGGAGGCTCCACTTCATCAAACTTCATGAAGTTTTGTGTATCCAGCTC
ATCATTGACTTGTGGCTTAAATGCCGCCTCCATTTCATACAGCTTATCCCAGTCAACCCC
CTTGAACCAAGGATGAGCCTTGATTTCATATGCCCCTCGGGTACCTAACCTATGTTCAAC
ATCACAAAGCAATCTGCAGATTAAATCCTTGGCCTCAAGTGTCAATTGAGTATCTTCTGG
AAATCTTAAATGATTTCTCCAGTGAACAATCTTTCTGCATGTGGTTATTGGGTCATCTGA
GTAAAATGGAGGGTAACCAACCAACATTTCATACATTATTGCTCCCAGTGACCACCAATC
ACATTCCATTCCATATCCCTTTTTGATGAGCACTTCAGGAGCAATGTAATCTGGCG
>JCF44_0000000449
TGACATTAGATGCTGTTTAAATTAAAATTTTCCTATTATAAGAGTTCTATTAATCTCTAA
TTATTTAACACCCATCAACAAATATATAACATTGGAGAAATACTTGCTCAATAAGATTTA
TTTTCAAGAGTCTCACTTTGTGAAAGAAGTGATTCAACACTGAATTATGAAACCCGCCAT
GTTTCACAAAACAAGATTGGTCTCAGTTTTATATTATGAGTAACACTACTCTAATGCTTT
CTTTCTTGCTTTCTTTCTTTCTTTCTTTCTCTTTCCACTGTCACCTAACTTGCAATACGT
ATACGATCAAGAGTACTTTTCTTATCAAGTGAGTTGCTTTGGTGCATTGCAAAGAATTCT
CTGTATGCTATAGGATTGAAGGCTGGAGGGTTGCTTTCATCTACAAGCTCTGGTGCTGGG
TTGATCACCTTATCTAGTGATGGTCCATATCCGTTTGCTATTGAAATTCTTGTGTCATTG
CCGTACAAAGCTGCTCTATGCACGTTGCTCTTGTACCTCCCATTAGTTAAAATCTCAAGT
TGATCAGCTGTGTTGACCAAAAGGGCATTCGGAGGAGCATTCACCTTGACCCACTTGCCA
TTGTGTAAAGTCTGGAAGCCACTGATACCATTTTCTGAGATTATAGTGAGAAGGCAATGA
TCAGAATGAGGAGGCATTCCAATTGCAAGTTCTGGCTGTGGACATGGAGGGTACATATTA
GCAACAAACACTTGAAAACTTGACTCATGATTTATGGCTTTGCTTATGTAGTCTGCCTCC
AAACCTAAGCTTTCTGATAATCCTTTGAGAAGTTCTTCTATTACTTCTCTGATGTTTCTG
ACATACTCAACTGCAGTTTCTCTCAAACCAGAAGGTTTATGAGGGAAGTGGAACTCTGGA
TGCACGGAAATTTTGAGAAAATCCCTCCAGCAGTGCACCTTCTCTACAGCAGTATTGAAG
CTAGACCCAAACCTAATAGGATCAGTCACATCCTTCCCTTGGAATTCCCTCTTTTCTTCA
TCTGGCAAATTGAAAAATTCTCTCACCCCTTCCATCATGCTCTTCATCAGCCTCTGAGGG
ATACCATGATTGATCAACATGAAAAAGCCCCATTCTTCACAAGCCTTGCCAAAATCTTGG
ATGGCTTTGCACCTTACTTCTTGGTTGTTTGAGGTAAGAAGAGAAAAATCAATGACAGGA
ATTGCAGATTCTGGCAAGTCTGTAACAGGTTGATCCTCAGGACTTTTGGAGGCAAAAGAT
GAAGGGATTGAAGTAAGGCCTGATTCAGAAAGTGATTTGATACTGATTAAGCCTGAAAAT
TGTTGGGTGGAATCACTAGAAATTGTCACTGAAGCAGCCATTGATTTTGGGTAAGTGAAG
GAGAGACTGAGAGAAGCA
>JCF44_0000000451
GGAATATCCAAAACGGTGTCCCATCTTTACGATAATTCAACAAATTGATCTGAATAGTTC
TCTCTTCCCTTATCGCCTCTCGGATTTCCATTACCGATCTTCTACAAGTTTTTGGTCCTT
GAAAAATCCTCCCATTATTACCAATAACCTCGTCCCTCGAATACCCTGTCATTTTCAAAA
AACCATGGCTCGCAAACACAATTGGGTGACCAGGAATAGAAGGGTCTGTAATGGTGAAAT
TGCCAGATAATTCTTCAAGTGCCTCGTAAACATAGCTAGAGTAATAATTATTAAACGATT
GGACTCCTGAATTTAAATCCAACTGTGATTCCATTTGTCTATGTTATCTAATTCTTCTGC
AGAATCTTCGTTCTTCCTCGTTTTGTGGGCTATTCCCAATCCCATGTGGCAAGTTGGGCG
CTACGTCTTCTTCCTCTCCTTCCAAATAGCTTCAAATCCAAGGCAAATAACAAAGACTGA
AAACAGTGTGCAAAATGATTGGAGCCCGGAATTTGAAAACCATCACCAGAGAATTAGAAA
CGAAACGAAAGAGTTCATGAACTCGTAGCTAAAACAATGGCGCTGAGGATCATTTCAAGC
GCGGATTTTTCAGAAAAACGCCCATATGGGAAAAACAAGAAGGCATTACATGAATCAGCT
ATGGCTTCCACAGAAGC
>JCF44_0000000453
ACAAAAGCAATAGAGCTATAATTAATTTAGCTTCATTCAATTCCAGGCACTACAACTACT
GTTTAATATAAACTGACTGTACTTCTTAATTCACAGTTACTCAGATTCTACCAACTATTC
AATGAATAATAGTTTGTGAAATTGTAGTAATATTTGCTATCATGAAATGCAAAAGCTTCA
TTACTAGATTTACACTGAAGTGGGGAATAGAGATAGAAATACAAGCAAAATAAGTGAACA
CGTTATTCATAGAGATCCACAACCCATAATGCTCAATTCAGTGCTTTTTCAAGAATCCTT
CGGCCATCTTCAGGTAATCTCCGTACCCACCGCCGGAATGGCCGCCGCCGTGTGAATTCG
ATGATTCATCCGAGTTCATGAACCCCTGAGCCAGCTTCATGTAATCCCCAAATCCACCTC
CAGATCCAGAATGGCCTCCATGACCATGGGACTCCGGTTTCGATGAATACGAATCACCGT
GCGAATCCGATTTCACGAATCCATCTCCAGAATGGCCTCCCACACCATGCGGCTCCGGTT
TCAAATGTTCAGAGCTTCCAGCGCCGCCTCCGTGGGAGGCCGCGGTGGAGTGGCCGGTAG
AGTAATTGTGGAGATAATCCTCGGCCTTGTCAACGTATTTCCCAAAGCTCTTCTCCTCCA
ATTTGCCATACTGACAGGCAGCTTCTAGAAGATCCCCGGCGGCTCCGGCGACTTTAGCTT
TGTCTACTTTGTGAGATTCATGGCGGAACGTGGACTGAGCCGCCTCCGCCACCAGCTTGG
CGCTTGAAAGAAGCTCGCTGTTGGAGGGTTTCTCGTGCTTGTGGCCATGGTACTGATTGT
GGTTGCCTGGTTTGCGATCGGGATCTGAATCCATTGCAAGAGATGAAATTTATGGAAAAG
GCTCAGAAATAAGTAATTGTTATTATAGTATATGAACTGTAAGAATTGGGATTGATGTTT
GGCAAGAGATTGAGATTCAAGATAATGAAGCTGCGGTGGCTAGTGGATCTCTTAGATCGG
A
>JCF44_0000000486
ATAATGTTTATGAAAAATTATGGTCGGTCAGGTTATTACCAAGGTCCACCTGTGGCGGCG
CCTCCACAGTATGCTGCTCCACCACGAAGAAGGCGGCCTGGTTTCCTTGAAGGATGCCTT
GCAGCTCTGTGTTGCTGTTGCCTGTTTGACGAGTGCTGCTGCGATCCCTCCATTATGTTT
GTCAGCTAGTAATAATAATATTTGGAATTACTTCAATAACCAATAATCCTTATTTTCCCC
TATATATGTGCAATTATATGTATCAGTGCTTGAAGGATCCAGAACATGTATAATCGGAAT
CTTTTCTAGTCTTTG
>JCF44_0000000492
TTGACTAGAAGAAAGATCAAATATTACAACATTAGTACGTAGTTTATTCCCTTATCTAGG
TTCTTTTTTTTTTTCTTTTTCTCCTTCCTAATACCGGTAAATCTTGAGCTCGAAATGTTT
TTCAGGAATATTCCACCATTGTCGAATCAAATGAGCCTCCGGGAAGGACCCTTTCTTGCA
GATAGTAAGCTCTGCCGAAGCCAGAAGATGCATTGGTTCTACTTCAACTTCATTCCTTCG
GAACGCCACTCCATTGGCAATCTTCTCAACCATTCCCAATCCATATTTCTTCATTGTCTC
TCTATTCTCGAAGTAGCTTATGTATTCGGAACAAAAAATATCAGCTTTATTCACATACAA
ATGAGGCATCCATTCACGTATAGCATGAAAGGGATCA
>JCF44_0000000513
GTGTCTAACTAAGTAAATATTGAAGGATTTCTCTTAGCTGAGAACAAAAGGTTAATCCTT
TGCGTGGTCGGAAAGAAAAACGGAGAGAAAGGGAAGAAAATTTTCAAATATCAATTAGAG
GGAAAAAAAAAAAGGAAGAAAAACAATTTAAGATTTGAAAGTACCGCCAAATTAGAACCA
CAAATTTTACATCTTGGTTTTCTTTCTCCCATTTT
>JCF44_0000000519
TCACATAATACAGGACCACACACTACAGTCTGTTTACAACACGAATAGATTACATCTCAG
CCACTTTCTATTATGTAGGCTCTGATAACGAAGCTTCTTTCACAAGTCAAAGGCAATCTT
TCAACAAAATGCTTCAACCCTCTTTAAAATGAATCAACCAAGTAAGACAGCAATGAGAAA
TAGAGAACTACATATAAATGAGTGGAAACAAGTACTGATGATATTTAGTGACATCTATTT
CTATGACAAAGATAAGCTATATGTATCTATGTATCTCAAGATCCGATCTGCTCAAATCCA
GATACGACAAAAAGTCAAAGGAAGCTTCATCAAACTTCCATGCCTTGTTTTTATATTCAG
TGTGGGAAGTCCTTCATCAAATCATCATGATGGATTTTTCTCATCAGTATGCCTCCATAT
CTTAGCAATGACATCATCATTCCATCAAATATTATTTATGTGCTTTGTTTTGTCTTTCTC
TTCCCTCTTCCTTTGATTCTTCAGCAACAAGCCAGAGAACTCAATAAACAA
>JCF44_0000000539
GGATGACAAGGAGTCGCGGAGAGGTCCGTTGTCGCTCCCACAGCCTTACACTTTCAAGCC
TACTTCTTGATTTTTATCAGCCATTTGTTTTATTCAATGGATATGATCTTATGGTTTACT
TTTTCGGTTTGTACACATTGGCTTAATAGCCTTTTGATAGGGATGGATAATGCCACACTT
GCTTATTTATTTTGTTCACAACCAAATTCATAACTAGTCCTACATGTTCTGATTATGCTA
TGTTAACAATGAGCGCACAAACTCAAGTGTATATATCATTTGCCAAAAAAAAGGGGGAAG
AAA
>JCF44_0000000561
ACTTTGCAACAGGTTCTGAGTTTATGTCTCCAGAAAATGATAAATTGAAAAATGAGGTTA
TGCCATCAGCAAGCACCTTCAACAAGTTTATCTCCATAACACCCTTTGCCTTTTCTCAAT
GACTTCTGCCACCTGAATTGCGAACACAGGGAGTGGGACAGCGGATGCTTGATTTTCCGG
TAAATGGTCCTGTCTCCTCTATGCGCAGTCACTTCTGACCAAAATGACAAGAAGGATATG
GACGGAGCTTCAGGACTCAAAGAGGGCACCTAAATGGAGGATTCTCTTCTGCGGCAGCTC
GGTTGTAACCGCCGGCGTGAGAGTGGCCGGTTTCACGCAAGAACGGTTTTTTTGTGAGAG
AGGAGAGAAATAAAGTGGGCTACTTCCACCGGTTAGGTAGAGAATGACCACAGCCGACGG
AGAACAGATCCACCAGAGAGATAGAAGATTTGAGGGGTAGGTATGAATTAGGGCAAGAAA
TTGCAAATTTTTGGAGTGTGATCGATTAACTGTATCTCAATTCCCAATTCCTCTACTGGT
TTATCTCTTTTGCTCGGTCAAAGGCTGAAGTGGTTTGCTTGTTTGGGTTTGACAAGCAAA
GACAGAGAAGATCGGAAGA
>JCF44_0000000578
AATTGTACTAATCAGATATTTAATAAGTTATTTTAAATTATATAATTAAAATTATATAAT
GTATATCTGAAAAGGATAAACATCGTAAACATTTGTAGCATTTTTGGTCTTACCATTTGA
CTGCGTTTTAGAATAACGATAGTCTCACTTAAACTCCCTCACTCGCTTTCTTTCATACAC
AAACCGATGTGCATGTGACTCTCTTTGTTGAAAATTTTTAGCCCTTGTCGTTTCAATTGT
GCCAATTCCATCCTCAGTTTCATGATTATACCAATTTGATCTTAATTGTGAGATGATGTG
ACATATTTATTTGACATGTCAAGCCATATTAATTGTCAAGTCAGCATAAAATATTAGAAA
ATATGCCTTGCCATCTTTATAATGGAATATTGCCTAAATGACATGACATGCCGGCGGGGA
TGAGGCCTCAGCCACTCCAAAGTTAGGGAATACGATTATTCCCACGATTTTGAATTTTAT
AAAGATAAATTTATAAATAGTCCCCCAAAATTTTAAACATTTTTAATAAAATTCTCAATA
AGTTATACTTCAATCCCTCCAGCATTTTTGCTCTATCTTCGTCCCTGCATGCCGGATAAA
TACACATCAATCATTACAATAGGGGCTAAATAATTCTAATTTTGAAATTGGTGATAAATA
ATTAAGATAATTAGGTTAAAATTTGAAAAATTTTAAACACCAAAATTGCAATTAAACCTA
ACAATTATTTAACTACTGATTTGCCAAGCTTGATGTAATCATATCTTTGAACG
>JCF44_0000000583
GAGGTTTAGGGAAGATTGCGTCAAGAATATCTCATAATAGGAGGGGTAAGGAAAACCAAA
AGTGAGACCAATTAAAATTCTGCAATGCTTCACTTAAATTTATGAGATTGGTCATTGCAA
TTCAACACGTACCATGAGCTCACATTATTCACCTGTGCCTACGCGATGCCAACATTTGAA
AAGCTCTGATGGTAATTGAAAGAAAAAGACTCAAAACAACTAGAAGGGGGGGAAAAGTAA
AAGATCTGTGAACCTTCTAAAACTGTATCTACGACTCTAATTTTCAAATGGGATTTCCCC
AAAATAGGAGGGCAGACATTACCCATGAGCTGGAACCCATCTCCTTGAGAAGTGAAGATT
GTTAATTCCAATAGGAAAAACTCGATAAAACACCACCATTTGCAATAATCAAACACTTCA
GCATCCCATTACTGCACAATTATACACAAAGCTCCCAGTTTGCTGTTTCAGGGCAAGCAG
ATTCCACTGTGGTGTACCTTCGTCAGGGGTGCAAGCATTAACCTCAATCACCCCTCCATT
CATAGCCCTTGGCCCACCAATAACTATCAGTTGATCGCCACATGCCCTGAAGGCTAATCC
CCAACCATTCATTGATGCTACCCGCTCAGGCAATCTTCCTAGTGTGACCCATGAGTTCAT
AATTTTGTCATACTTCCTCACCTCCTGCCGTGCATAATCTGCAGCATACAACACATTATT
TACAACTGCAAGTAGAGGAGGTGCCTCAGCAGCTGGTGTTGCCCCAGGCACCCCAGGTCC
TCCATTTCGTGCGGGGAACATGTTGGGTATTTCACGCCACCTTCTTGTCTGCAGATCATA
CTCCTCCCCACAAGTCAGCTGCTGAGCATTGCCAACTCCAATCCCACCAACGACATAGA
>JCF44_0000000612
TCTGGTGGTTGATTTGCAGCATCCGTTTTTCTTAAGACCCAGAAAAATGGTAGCCCAGAA
AGTTCCAAACCAAGGCTTAATTCTGTAATATCTTGTTGAGTTAGTGACAGCTCACTTCCA
AATGCTACATAAACCACTGACCTGATTTCTTGTTTCTCCAGCCACTCATTAATTTTGTCC
CAATATCCATCATTTTTGCTATCTTCATCCCGAACTTGGATAGATGGGGGCAGCAATCCA
ACTGGAATAACTGTTTTTGCACTAAAATCTTGGATTACATCTAGATACTCCCCTTCAATC
TCCCTGCAACTTCGGGGAGAGAACACGTGGGCGCCAGCAAATGTTGCTTTCGTTCTAGAA
AAATCAGAAGTACCCGATTCGTTTTGTTCGAAATGGTTGAACATTTTCTTAGCCTCATGG
AGCCTAAATGCTACTTTAGAAGGAAAACTTACCCACTTTGGAGGGACGGTAAAATCTTCC
GGCTTGGTACGTTCTTCAGCATGAAACCCTGGTACCAATGAATCTAAGAAGAAGGACACG
GTGCTGGCGTTCAAAATGGAGAAAAAGTTTCGAAAGATTCCGAGCTTAGAAGTAATAGGA
GGCAACCAATGAGGAGCAAAGTCATGAATAATCCAATCTGGGCTTGAATTTTGCAAGAAC
TGAACCAAAGGGTCTTGGAGATTATCAAAGGCAATTTTGAGGTAGGGGACAATATGAGGT
GGTATGTCCGTGGTGGCCTCAGCATTTTCTGGGAGATTATTTGTGGGAGGCAAAGGGATG
GATATTTGGTTTATTAAGGATTTTAAGGATGCTGGGATTTGTGGGAGGCGTTGGATGTTT
CTTGG
>JCF44_0000000633
GTTCTCTTCCGATCTTTTATGGATCGGCAACATACTCATAATTTATGATGATCTTATTTA
TTTGAGTCTAGGAGCATTTCTCTATTGAAAAGTTTCAAGTTTAGAGATATACAAGCAGGA
TCCTGACCGCGGCTATAGTTGTTACAACTATAACACTTTCCTTTCCAAAAATTGGGATTC
CTTGTAGCAGGTCTTTTGAAGAAATGCTGCCGGTGCTGACTTCAATTTTGAGGGAGTCTT
CAACTTTGGTCTCACAGAATCGTAGAGTGAAGATGGATGCATTGGAATGAAGTCTGTTAT
TTT
>JCF44_0000000660
ACGCTCAGTCTTCAAAACTCTTCTCTCTCTCTCTCAACGCTCTTTCTCAAGCCTCATATT
TCAAGCTCGGTCTTTAAAACTCTTCTCTCTGTACCGTGTCGCAATGGCACCAGTTAGCAC
ATTCAAGGCCTTGGCCATCGTCTTCGTCGTCGCACTCTTCTCCGCCGTCGCCTCCGCTCA
GGAACCCTCGCCTGCGTCCTCACCGGCACTGTCTCCCGATGCTGGAGCCGCCGGATCTGT
GTCTGCCTCGGTGGCGATGATTGGCGCTTCCATGATCCTGTCAATGCTTGCTATCTTGAA
GCAGTAGATCCCTCTTCATTCCTTGATTCGTTCGTATGGATTTGGAGCCTGAGAACATAT
ATATATATATATATTCAGAGTACTTGATTATGCGTTGATGTATACTTTGAGAGAAGATTT
CGTATTTTTATACTTATTATTATTGTCGCTATTTATTGTAGTTGAGAGGATGAAATAAAA
TTTAGAGATTTTCTCGTTGGTATTACATTCTTTTGGGTTTTATTGTATGTATTGAGTAAT
ATATGATATGATGATTTTTATAATTGTCATTCCAGCTTCTATTCTATGTTTTTCTCTTTG
TGAGACGTCAAATAGG
>JCF44_0000000670
TCTTCCGATCTCAGACCATATTTTCCCTTGTTCGATATCATTGGGGTGAATCTCTCAAAA
TCTGGGTTGTTTTTTATCTATATATGTCATGAGTTTGCGGGGGAATAAAGATAAGAAGGC
TCTTTGGGATTGTGCTTGTTTCGCAGTCATCTGGTGCATTTGGTGGGAAAGGAATGCTGA
AATCTTCAGAAATTAGGCTCAGTCGAATGTGTGTTGCTTCTCTTTGTTTAAAAGCTAATT
ATTATTATTATTAT
>JCF44_0000000682
GTAGCAACATTTAGCTGAAGAATAAAACATCACCTCATATCAAAGTTGACTCAAAGGATA
AATTCAATTAACAATTATAACAACAACTAACAACAAGAAAGACCATTTTCTGAGTTACTC
ACAAGTAAGGAAACAGAAACTGCAATTGGTTATCACATGAAAACTAAGAAGATCCATCAC
GATTACACAGTTACACTTATCATTGAATTCTAAGTAGTATCAAGGATTCAAGAGCTCTTT
TATTTGCTCATTGATAAATACCATGACCACCATTGTTCTATATATGATTTTCATACAGCA
TAAGAGGCTAATCCATCATTATGAACCAAATTCTTTACCTTCACCTTCATAGCCCCACTC
AATTCTTGCACCCTCTTAGCAATCCCCAAAATCTCATCTTCCCCAATCTTTTTCTCAGAT
GAAACCAAAACCACTTGAGTCCCACACAACTCTTCATAAATCCTCTCAAACTCCTCCAAA
ACCTCCTTCACAATCCCCATCTTGTTCTTCTTAACCAGTATCTTCAAAAGAACTACCAAA
TGCCTGTGAAACTTCCCCATCTCCATTGAAGAATCAAATTGGGGCTGAAATTTCCCATTT
TGGAGCAAATTCAAGAGCCTGTGAACATCCTTCTGAACCAAGTGAAGGGAATTGTTGCTC
TGAGCAACATTTATGAGGGCTGCAGCATAACCCGTAGCCGGTTTCCGGTAGAAGACAGAA
GAAGATGAACCGAAGAATGAATTATGAGTTGATTTAAAGGGAAAAGATGAAGAATCCTTG
TGAGAGAAAGATTTGGTTTTTGGGATCAAGTTTGGTTTGGAAATGGAAGAAGCATGAAAT
TGTGGCTGTGAAGGGCAGTTGGTGGCGGCATAGGGAGTGGTTTTGAAGTGATATAGTTCA
CGATTTGGTGGAGGAAGAGGAGGGACTTTCAGGGTTGAAGCTGGGCTTGAAAGAGTATCC
ATGGCAGAAGAAATGAAGATTAACCATGAGGAATTCAGAATGTTGAGGCAAATGAGGGAG
ATAAATTTCAGCCACTAATCTGACTTTGGGGGGGTGTGCTT
>JCF44_0000000693
GACCAAGAAAAAGGCAGAAAGTATCTAAGAAACAAAACACATAACCTTCTATATACAATC
TGAAATTACTAATGGTCTGTTCTCTTCCATGGGTTTTCTCTTCTCTCCTCTCAGTTACTT
TGTCAATGTGGGTCTTGCCTTCAATATTGACAGAGCCTAAAAATTGTGTCTTTTTTTTTT
AAAAAAAGAAAAATATTATACTCTAAGAGGAGAAGGACGTGAGTTTCACTTACGTGAGGC
TCAGATTCTTACCATCTTTGCTTCTGTTTATATATATAATTGAATTTTTTCCTACCCCAA
AAATATAACTGAATGTCCTATTTTACCCCCTTCTCTCTCTCTCTCTCTCGGGTCTGTA
>JCF44_0000000714
AAACTTTACCTAAGTATTTCTAACAATAAATTTTGACAAAAATTTCAACCTACGAATACA
TTCATGAAATCTATCTGAAGGAAATTTGTATACCTGCAATCATTGAGAAACATAAGTGTC
AAATGCCATACTTATTACATGGGCCTGGCTGCTTCTTCCTCAACTCTCAAATGGAAATTT
TCGTTGGTGACAAGATTGATTTCATGATAAGATGTACAGGACAGAAAGGCGGAGATAAGA
AGAATCAAGACAAAGACAGTATCGTTTGCCGAAGGTAAACGTCAGAAAAATATGGACAAA
GCCAAATGGAAGAGGAAGCAAAACCAGGCTGCATTCCAAGTAAGACAATGAGAATCTGTA
TCCTTCAAAATATTTCAAGTTTCCACTTCCAAAGTAAGA
>JCF44_0000000724
TTTAGACCTATATTATAACATTTTCTTGATTATGTATGATATGTAATATTTTAATCTAGA
TTTTTTTTATTTCTTTCTTATTTAAAAACATTTGAAATTTATAATTGTTTTCACTTTGCC
TAGTTAGAGGACGGGGGGAAATAATTGAAAGAGGTGACCACCGTTTTGCATTCCTACCAA
ATTATGTTTTTCCTAGGAGGGTACCTGGACATCTGGTTTTGTAATTCTTTTATGCCTTAA
TAATATTTCTTTTTCTATAAAAAACAATAATAACTGGGTTTTCTTAATTTATATATCCTA
TCTTGATCTAAGCTGGTAACAATTTATTCAAAATCAACAACAGTTAGTTTGTCTCTTCAG
TCGTCAATTGAATATTCCCCTAGCATGTTGTCATTATTTATGAAAATTCCAAGTCATCCT
TTTCTCTTCCTTTTAAAAATGATCTTAATAATGAAGATTGTGT
>JCF44_0000000736
GGCTTGTCAACTTTGAAATCACCTTTTTGGTATTTTAAATGAGCAGTGGCTTTGTCCAGC
ATCACAGGATAAATTTCTTGTCTGCTTATTCTTGAGATTTAAGTACTAGGAATGATTGCC
ATGTCCTAAATGAACTCTTTATGCCAAAATGTGGTGCCTATGGTTGAAAAGGAACAGAAG
AATTTTTCAACGTAGACCTCTTCTTCCATCTCATCTTCTATGAGACAACATTTTGTCTGC
TTCTATGTGGGTGTTTTAAGAGGGCTTCTCTTG
>JCF44_0000000744
GTTCAAAAATTGCAAACTGTTGAAAACTAGACGACTTAACTCGAATATATGCAATTTACA
TCGGTTTATAAGCCTTAATCGGTTGATGGTGCGTAAATTCTTTTGCAAAGTTTAGGAGAT
CGGTTTGATCCAGGTAATTAAAGTGTTAATCAGTATAAACTGAGTCCGACCGAAGATTGC
ACAAATGATAGTGTTCAACACTCTAGGAAGAAAACAGTGCATTGCTCTATCTCTAACTCT
GCTCACCAAACGACGTCGTTCAAGAAGGATTTTTTTCCCCAAATCCTTTTTCGAAGCAAG
CTAGATTCCAGAGTGTTCTTCCCCCTCATTCAATTTTTTCCCTTAACCCTAGCAGAGCTC
CCTCTGCTTCCTCCCACTTCCTCATTGCCCCACCAGTGATCTCACCGCCTCCTCCCACTA
TTCAATGATTTCATCCTATCTGAGATTGAGAGTGTTCAGTAGAACTGAGAAGAAGATGAA
TGCCGAGGCCAAGGTTGGTCAAAATTGCTAAGAGCTAGAAGAGGACAACTTGTTCGCAGT
TCGCACAAAGAAGACAAAGTCAATCTTTAATTTTGACTAGTTGTTTGAATCCGCAAGGTT
CCTTGTTCACTTTTGCATGTCCGGTGGAGGTGTAGATTGAATTTTCCTTACTTTGAACAA
GAAAAGTACTATTTTCAATCCCTTCTCTGTTTGGTGTTGTATTG
>JCF44_0000000745
ACCAACGTCGAGGCCATTTTCGAGTGGACGATCATAGAAAGTCCTTCGCCGAGAAGAAGA
TGAATCAGGCGAAGATTCTGCAGATGCTGAGTCGGGGACGTCGTCAATGTCCAACTTAGC
GGCGAACTCGTCCGTGTCAGAATCTTCTCGATCAGAGAAAATCCGGTTGGAGCAGAAAGG
AGCAGAGAGGTTGCCATATGGTTTGCAGGCTGAAAGCAGAGAGCGGTAGAGCCTCCGAGA
GAGCGTGCTAATGGAACTCGACATTCTAAAATCGAGATCGG
>JCF44_0000000767
AAAATATCGCAAGAACCAAATGAAATTGAAGTTATGACATTCCCATGGTTGTACACATTG
GGCCTAACAGATCTACCCAGCCTAAAGCGTTTCTTTGCAGGCCCTTGTGATTTAGAGATG
CCAAGATGTGGAATAATAATTATAGAAGATTGTAGAAAGATGGAATCATTCTGTCACGGG
ATTACATTCACACCACTACTTAACCCTTTATCTGTTGAAGGCACAGAGTATTGGTACCCC
GAAGAAGGGCTTGATGCAATCATACCGAGGCACTATCAAAGCGAGGAACAAATGCAAAAG
CTGGAAACATTTAGATGGATTGAACATGATAAAGTCCTACTTGATTATATTACAAGAGTG
ACAGGACTCAATCTTAGGGGCTATAAAAATTTATTGAATTGTGTTCCATCCA
>JCF44_0000000795
GTGATACTGATGAGTATTGAAACAAATCCAAAGAGTTAACAAGCTAAATATTAATTCAAA
ATAATTCACAAGTCATCAAAGACTTGGATAAGCTTTACATTCATGACTCTAAAAGGTGTA
TCCTCGCTAATATGCTATTAAATTTGGTTTCCAAGCTACCAAAGTTCGCAATAAAACGAG
CCATGATAGTATCAAATTTTGGGAGTACAGTTGTCAAGAAGAAGTCCTCTGCTTGATAAA
TATCCATCGGATGGTCCTGTAGTTGAGGTAGTGGAGGCAGTGCTTGAGAGCTTCCTTCCC
CGGGTTGTCTTTGCCTTGAAGTCCTGTCCTCTGGTGTTCCTATTTTGATTCTCTTACCAG
CACGTCGCTTTCCTCCATAGTAAGCTTCCAAGGACGCAAAGTGTAAATCAATACATTCAA
ATTTTGCTTCTGTACGAAATGCAAAAGTATCAAACTTCAGGTTTAGGGCAGCCAACCCTT
GGAGAAAGTCCATCAGGAGGTCGTCTTCTGATTGTGGAAGTGGCGCTGGCGCTAGAGAGC
TTCCTTCCCCTGGTTGTCTTTGCCTTGAAGTCCT
>JCF44_0000000804
GAAAACTAGTCCTCAAAATCAAGGCATGCCTACAACCTGCATGTGGTGGATGCTGATGGC
TGCAAATGGGCACCAGAAAACTGTTGAGTATAGAGAAAGGGAATATAATTCTATCAAAAC
TTGTTTACTTCCCTTATTCCTTCTTTGGGAGCTCAAGCATCACTGAAATGTTGTCCCACT
CCATGTTGTTTGATCTCTCTGCCTTCAAACACATACTTATATCCTTTGGGTCATAAATCC
ATAATCCTAATAGCCAACTACATCTATTCTTAATCGAGTCTCTTTCAGGCTGATCACATT
TATTTTCTTTGTTCATAAAATATTCTTTATGAGGTACAATCATAGTTGTTGAATCAAGAT
ACATATCATGAATTATTTTGCCAATTTTTTAAATCTTGAATCCTAAAACATAACATATCC
TAAAATATATTTCAATGTGATTCATAATTTTAACAATATAATGTAAAAGATGTGTACACC
TATAACCAAAAAAAATAAAAGAAAAGAAAAAACAATAAAATGATAAAATTACCCAAAATG
CACATAAAAGTTAT
>JCF44_0000000805
AAGTTACAGTGGAACTGTCCACATGGATGATTACTAGTTTGAACATTGTGGTATCACTCC
CTTCGGCGTTAAAGCCAAAGGCAAATTGTCCGCTGTTTGATACTAGAAACTTTCCATCTC
TGTCAACCCAGTTCATTTGAGAACCTTGGTAACCTGGAGAGATCTTACCAACACTTTGAA
CACCAGCCAAACAGATTTCAGACAAAAGAAGAATAGACAACCAGAGGAAGCCAATAATGT
GGAAGAAAAACAAAGGATGTTCCATGGCTGCTCCTATAATTTACTACTATTTGAGGAAAT
TAGATGTCACAGAGAATGGTGACATGGATGCAAGGCAAAT
>JCF44_0000000819
GAAAGTGTTGCGTCGATGATGGATGCTGACGATAAGTCGCTGCCAAAGACAGCGAACATG
ACTGTCGACGATAACGAAAATAATCGTCGCGAAGAGCAAATGGACGACGATAAAGGCGGC
AGAGAACTGGAGGGGAAGATCTCATGGTGCCAAAAGACTGATGGCAAGGGCTGGCACTGC
AAGAGCGAAGCCTTAGAAGGTCAGTCATTCTGCGAGCGCCACTTGAATTACAGTAGCGGT
AGTAGT
>JCF44_0000000824
AGTAAATGAATAAATGAAATATAAATATTGTAAAATTAAGATTTAAGAAATTAGCAGTAC
AGTCCGAAAGCAATGAACAAATTTTGTCTGTACAGAGTATCAATGTAATTGATCAAAAAC
AAAATTAAGAACCTAAGCTAAATCCAGTTGCCCCGACCCAAAATTAAGAAAGCGACAAAT
GCAACTAAATTCTTGGATTTATCGGTATCTGATTCATTCCCCGTACTCCCAAGAATTCAA
TCAATTCACGGACGACGGTACATCATCGTCTTCCCCTGCAAACGGACGGGGCTTCTTGGC
TGCTACTGGTAAAGGACTTTCCACCTCTTGTTCTCCGCTTTTAACATTCTTGATCGCATC
GCCGCCGCTCAACTCCCGAGACCAGAAGTCAGTCAACGGTGCCGGGAGGTTCAAGTCAAA
TCCACGGTGGCTTTGACTGGAGGCGCCGCCTTCGGAGGACGTAACCGCGCTGCTATTGTT
GTTGCTCCCGCCGTCATAGTGACACCGTTTGTGGCCGCCGAGCGCCTGACCGGTCGGAAA
AGCCTTGTGACAGATGGAACACTCGTGCATCCTACCGGTGGTGGCGGCGGAGGAGGTGGT
GGCGGAGGTGTTGTCGGCGGCTGCTGCAGCGGATTCGGACGAGGATTTGCGGTGGCTGGC
CTTGTGTCCGCCAAGCGCTTGATAAGATGAAAACGTTTTGTTGCAAACGGTACACCTATG
AGACGGCTTCATCGGCGGCGATGATTGTGGCAGAGACTCTGTTTGATTCGGCTGCTGTTG
AATATGAACAGTGTCGCCTTTCCCGTCGTTGTCGCCGCTGTGAGCGAGCATGATGAGGCA
GAGAGCGAGATATTCTTCCTCCGTGGGTGGGCTATCACTACGAGGTCGTTTGGAGCGCTT
CCTCTTAGCCCACGGCTGATCAAGGGAGTGAAATTCAAGCTCATCTTCTTCTCCATGATA
GGTGAAGGGAGTTGGAGCCGCCGTCGGAGAATTCAGAGCCTCTAAGGCCATCTTTTCTTT
CTGTGATCCACAAAACAAGAGGGAAAATTTGTTGGTGGGGAGAGAGAGAGAGAATAGATC
GGAAGA
>JCF44_0000000835
TGAGGAGAAATTTGGGGAGAACTGCTGCGCGTAGGATACAAACCCGGAAGCCAGAAAGCG
CCGCTTGCTCCTGCACAGAAGTGTGAGCTGCCATTTCCCACTGCGCCGGACGACCACTCC
AGGTAAGCCCACCGTCGTATTCGTCTCCTTCCTGCGTTTTCTGTAATGACTGCTTGGCTG
TCCATTTCCCTTTTTCTGAAAAATGAAGCTGTGCTGATCTGGTTGGGGAGAGGGGATGGA
TTGGCTGCGTCGGCTTGTTGTTGCCGGCACAAGGACGAGCCCGGCCGCTGGGGTCCTCTC
AGGCATTTTGGCCAGCCGATCTGCTGGAAATGGCAGGTGGCAGCCTTGCCGGTGCCGAGG
ATGCATCGCGGGTCTGTGTGACCTATAAGCTGGGTCGTCTGGGTCCGACCCGGTTCGCAG
GATCACAGACCCGATTCCAATGACAAAATTTTTTCCTTTTTAATTTTGTCCTCTTGCAGA
TGAATAAAGAAAATTTTTCAACAATTGAAATGGAGACTAAATAGTATACATACAACTTTG
ATGTTCCAATGTGAAATCAAGAACTTAAGATTTAAACACAATATGTTAGTTTTCGTAGTT
CCAAAAATGAAAATATGATTAATTATAATAC
>JCF44_0000000842
CCGGTCTAAAATCCGCTTGTCCGTAAAACTCCCGGTTGTCAACTTCGAATTCATGAAAAG
CCTAAACCTCGACAAGCTCCCTCAGGCGACGAATTGTTGACCGTGCGGCGGCAGCGGCAG
GCGTGGAGACTGTGTAGGCGCCGCCAGCGACGGTCTTCTTGCAGGACCTGCAGTTCCAGA
TGCCGGTAGAGTGCCTCTTGACGGTGGTTTTGCCGCAGAATGTGCACACGTATTTGGCGT
GTTGCGTGATTTCCATCTTCTTGACCTGCTTACGCAGCGAAGCACCGTACCTAGTACCGT
ACTTTCCGGTCACGCCGACCTTCTTGGTGCGCTTCGTCATCTTGCCGGTGTATTGGTCGA
C
>JCF44_0000000848
CCTTTGAGAAACCACTTCCAAACACTCCGGAAATTAATTTTTGGTTTTCAGAGAGTATGC
AGTACAATTCAAAAGTGGAGTTGGGGGGAGGGGGGAAATCATGGTAAGGTGATATATTCC
TCTTAACCAATTGTGTGAATGTTTTATTATATACAAATTCTCATTGTTGACAAATGATAA
TGGAATCAATCTTAAACCAAGTCCATAACCAGAAGCCTTAATTCAGTCTCATCCCCCAAC
TTTTCAGGAGAATACAAGTCCATATACACAAGGTGAAATAAAAAATTTTAATAGAAAAGA
ATGTTTACATTTGTTGTCTAACAAGTTGAAGTTGCGCAGATCCCAAGTTCAGAATTCCAG
CCTCAAAACAGCTTTCATACCCCATTAGAACATCAGGAACAGACCTAAGAAAATATCTCA
AAATCAGCAGAATTAGCTAGATTAAAGAAGTCTGAACATATGCCCCACTACTAGAATCCA
TGCTTGCCTGACTGCAATCTGTAAGATAAAAGAGTAATGCTCCTCTACAACTATCATTCT
CTACCACTAAATAGGTCCCCATCATGTTCTTAGTAGCAGCGGTTATTAGTTTTGAGGGAA
GCATTCCTCATAGATTAAACGGTCAACTAAACATTTCCCAACAGGACACGGTCTATGAAC
ACATGCGAACTGGAGTCACCACCAAAGTATCATAAATTAAAGAAACAAATAACTAGATAA
CTTAGATCTTCATGCCACTGGGTTCAATTAATTCTCCGTTGGATCCAGTTACCGAAGTCA
GTAGTCTTAAACTTGTTATCCCTTCAGAACATACCTAACTCTGATATATCATCCATTGGT
ATTTCAAGACCATTTATTAACTCATCTTCTTGCAAACCATCATCATCAACGATATTGCTG
AGCCAAGTAGTAATATCTTGAGGCCCACCAAGTTCACCAGATACACCTAAATCTTCCATT
GAATCTA
>JCF44_0000000871
GTTCTTGCAGCTTTACTATACATATTGCTATATGACAACTCTCAAAAACAGACTGAAAAA
GAAGAGAAAAACCAACGAGTTTTCATGAAGGTCCCTTGAGAATGCAGGTGTAATTTCCTG
TCCTATGCATTTCTTAATGCTTCCTTTTCTCCATTTCTCACGCTCTTTAATGCCAGCTTT
GGCTTGTTTCCTTCCTTAGTCATAGCAAATAGGTGGATGTATCAACACCGATTGTGGATA
GGATCTGATCCTCTCCGCACTCTTCTCTTGCTTGACTGATTTGGATCAAATTTCTTGTTT
ACATTTGCTG
>JCF44_0000000905
AATCACAACGTAATTGCAACTTTAGACACAACTACAATTTAAAATCACGTTAGTGATGAC
AAATCCAAGCTCAGTGTCATATCCATCAGTTAACATCAAATATAATACAACACCAAAAAC
AATCCTTTGCTTTCAAAAGCTACCAGAAAGATAAATACAAACCCTGATCTCTTGTCAAGG
CACTTGCACTCTACACACTTCACATTTTCCATGTACATGCCATCACAGTCTAAGCAATGC
ACTCAGCATCTCATTCCAAATATCAGGCACCCCAGGCAGACACCAATGGCTGCAATCCGA
GGGAAGTCCTGTTCCTGATCTCTGCCCTTTTTCTGGACCTTCTGCCCTTAGATACACTGA
AGGATGCCCATCTTCCCGGAAAGCAGCCATTGCTGTAATGTCTTGCAGATACACTGGAAA
TCTCATTCTCTTCAGCACTCCTAGTAGAACCGTCAATGGTTCAGGAACTTGTTGGTGGCT
TAAAAATAGAAGAGGCCGCTTCTGATTGTAACATGTCCAACCGTTTTCCCTGTTATGCTT
AGGTGACATGGTACGGAAAATGATTTGGGTTCTTTGAGGGTCTAGGTTTAAATCCACCCA
CCTTGCCCACGTACTGAGTCCTTTCTGATAAGCAACCATTGGATTCATGTTTCTGATGAG
AGTTTTCCCCTCCATGTAATAATCCCACGAACTAGTTTGATTGGAGTTAGTCCACCAGTG
TGCTGAATCAAAAACAAGAACATCAACTCCTCTCCAGTAATTTGCATGCTCTTCAATCAA
ATCCAGGTGTAAAATCCTCTCATTTCCAGGACCTCTCTTCAGTTCTACTAGCAGTGGTGC
CCAGAAGAACTCAATTGAAGCCTCAAAGTCCATAGCATGGAAGGTCATTGAAGGACCATT
GTAGTTGACCCTTTTTCTCCCGGTTGGAATCACTCCTTGAACTAAGCACACTAGAGACTC
CCATTGGTTTCTCATAATAGAATCTCCCACCAACATTATTCTCTTTCTTCTCATTTTTCC
AAGGAACCTTAGTGCATCAAACCTTGGAATAGAACAGCCAAATGGTTTCCACTTCCACTT
CTCATAATCAGAATCAGGTCTTCCATTCTTTTGACAAGCAACAGCACCACTAAGATAAGG
ACAGTTTGTGTCATAGAGAGGGTAAGATTCATCATAGACCCATTTTCCATTTGAAAAATC
ACAGCTTTTCCTGGAACCTTTCTGGCTTTGGACAATGTTAAAATCATCAGCTTCCAAAAG
CCCGAGCTCTTCGTCCGAGTTTAGCAGCGCTAATGTGCAGCGGAAGAAGCATAGAAAGAC
GCTGCTGAAGAAAAAGAAGAGAAAGAGAAGCTTTGGTTTTGCCATTGTATGTCCAAGGA
>JCF44_0000000915
GTTGATTCCTTTCCTCTTCTCTAATTGAATCAAATGGTTCCTTATTTTTATGACAAAACT
ACATTACAAATTACAATTTAATTAGATAATGTTGCTTGAGTGCTACAAATATTAATAAAA
AACATAAAATAGATACAGCTTTCTTCCCCATCAGTACTTCTCTGCTACAGGCCTTGAAGG
GAAGAGCCTCAAAAGAAAGGTCATCAATGACCATATGCATACGACACCTAATGCCTGGAA
GGTCACTATCAATGCAAACATTGCACCACTTCGTTCCATCAATTCTGGGGATTTTGGTAG
CCCCCTCATAGAGAACATCAGCTTCTCCAGAAAATGAGCAGATTTGGTCAGCTGATACAG
TCTGTACACCTCAAATATAATCGGGACTAGAGGCCAACAAGAAGACTCACGCTTGTCCAA
ATATGTCTCGAATGCAAATTGAACAGCACAGCTAACTAGAAAAGGGGCTACTGCAACAAC
AGCTGCCAGGCCAAGAACTGGCCAGGTCACATACAGAAGAAAGAGAGGAACAATAACCTT
TAATCCCATTGTGAGAAAAGCAGAGTATAAGTATCCTTTGAGGCCTGTGATGAGACTCCA
TCTTTTTGCACTGTACTCCAGATAAGGCCTCCGGACATGATCAGCTACAAGCAAAAATAT
TGCAAGGCCAATGTAGAATAGAGTCTCAAAAGATAATGACGTCGCAATCTCTACTAGAAT
CAAATTTTGGAAGAAACCCTCGATTATATTGTTGAGGAGGAACTGTGGAAGAACCAAAGC
CGAAATGAAGGCAGTAGGGGCTAAGAGCCAGAACAAAGAGCCCCTGTCTTTTTGGAAAGG
AGCTGACTCCAACTTGCCTTCCTCTATGGACTGGTGCGTCAACCCATGAAAAGAAACAGA
ACCTGGTTTACCACGAAGTGGTTCCACCCCATAATAATTAGTAAGAGGCACACTTGAACT
ATGGTCTCCATGAAATTCCAAACCACCGCCTTCACTGGAATTCGAAGCACATAAAACTGA
CCTTTTGCCCAAGCTTGGCTCTTTAATGAGCCAATTTAAACATTTGGGCACATTTCTGAA
GTGAATCCTCTGATACCTCAATCCGTCACGGTTACCACCAGCAGGGGCTGTTTGACAACA
GGATAGGGTTGGACGACGATAAGACGGTGCCACAGATTGAGATGGAAACCTCCAGCAAAC
GGATTGTAGTACCATCGTCGTCGGAATCGTCGAGGGTTTTAGGGCAGAGCGCGAGCAACT
CA
>JCF44_0000000923
AGAAAATTATAAGAGGAGCCAGAAGAACAAATTTATTTATTTTTTAAGAAAAAGGTTGCC
AAAGCCTATGAGAGCAGTGAGGAAATGGACTCGAGTGAACTTTATGACTTGATTATTCAG
CATAAGCTTTGTCTTCAGGTTAAAAGCAGGCATTACTTGAAACACTTGTTCAGTGGTAAC
AGAAAACAACCTAAATGACAGAAGAATATATAATTTGATTCTTTACCTGACCAGGAATAT
AGTCATTAA
>JCF44_0000000951
AAATAAAAATACGACAGACAATACATACTTTTTTCACATGTCCAAAATCATTATCCCATA
AAGTACAACTTTCTGTTTGTAGGAAACTAAATTATCAAAGACATAACTAATCACCTCCAG
TAGGTTTCTTTTCCAGTTATGGTCCCTTTAAGAACAAGGCACACAGGTTAATTAGCTCAC
CTTCATTTCACTGAGCAATGTCATGCAAGATATTATCATTTACACTCCATTTGGGAAGAG
GCAGAGAAAACCAAAAGTGGAAAAACTTTAAAAAAGAAACAAAAACTTCTCCTTTTGGAT
>JCF44_0000000957
AGTAACTATAGCTCTCCTCATTTTTCTTAAGCTAAAATTTACATATCTACACTATTGCAT
ATTGAGTGAGTGTTGCAAAAATCTTCTAGTAAAATGTGAGAAATTACTTTTTGTATTTGT
GGAAAAGGTAGAGGGTGAGAGAAAGATGAAGTCTTTCTTGGAAATATCTTAATTGCTTGT
ATTTGAGCCTTGGTATTAAACTTGGAAAAGATTCTTATTAGAAGTATACGTGTGAATGTT
GTAA
>JCF44_0000000965
ATATGAGAAATGTGAGAAAAAGAGGTGTCAAAATGCCATTTCATAAAGGATGAAATAGCC
CTTTCATCACTTTTATTATGGAATAAGGATTCTATCATTTGATAGAATGGCCATTCCTTA
GGGAATGGACATTCTCATTCCATAATGCCTACAAAACAAACTCTTTCCATTCCTTTTTAT
TCCATTCTATCAAACATGCTATTACAGTTTGGAGGTGTGAGGTAATTTGATGCATTGCCC
AACTAAAAAGAAGTCCCCTATCATTATTTTCCTCACTTCCTGATGTATCACCGGCAAATA
TTGCACGATATTGGAG
>JCF44_0000000975
GCAATCTCTTAAACGCATCACGTTCTTCAAACAAAGTTCATATTTACGCGTAATTCTAAA
TCCACATCCCCTCCCTTAACTCTCACAACTAAGCGGATACCAAACGCAACACTCATGGAG
CATACCATCCTTTGAACTACTCGTATGAAATAGCAAAAACAAACAGAAAAAAAATATATT
AGTATTTCACTTTTCAGTTTTCAGAATTGCCATGGCCATCTGAGGCCCTGAAATTGCATT
CGAGTTGCATTCTTCAATGCATCAGCAGAAGTAAAGGAATATGCAAAACCGGCTGGCCTT
GCTGGTATACTGCCTTCAATGTCTTGAAGGCTTGTACTACAACTAACCTCAGTTTTTTGC
TTCCTTGCAAACCTTCGACATCTGGGGAAGTGGCTGGCTGAAGTCAATTCCACTGTAATA
GCCGAATTTATCATCAATTGGTCTCCATTTCTCTCCTAAAGCTACCAGCACATTCACTGC
CTGATTCATTTGACCTATGGTTTGGGTCTCTTGCCATGCAATATCCAGCAAGTTCAGCTA
TAATGGCTATACTCTCAAAAGTTTCTTCAATTGCCGCATGAGCTAGATCAATGGCAGACA
TAAGCTCAGCTTTCTCTGTTTTAATTCACCCAAGGTGAAGACAGGTATGTCCTTTCCTCT
GGGTGGCTCTCATCAAATGCCATTAGTCCAGTTAGAAGTCCTGTCAAATGTCAATACCAC
TCCATAACTAAACACATCAATTTTGGTGGTAATTTACCCCTTCCCTGAAACACTCGAAGA
AAGTTAGTTAGCAGGTGAATGCATAAAATTGAGTAGAAAGAATTATAACAATAGGCATAG
AAACATTGTTGTGTTTATGTTAACTCACATAATCAAGATGCATTACTCATGCAGTCTAAG
ACCATAAGAACTCCGTATATAATAGTGAATTCACTGAATATCCAGGTGCAAGTTAT
>JCF44_0000000981
ATTCCATAACTATAAACATCAGATTTATGTGAGACTCCACCAAAATTTCGATTCCATACT
TCTGGAGCTATATAACCCAATGTACCTCTAGCTTCCGACATTGAAATAATGCTTTCTCTT
GTGGGGCAAAGCTTAGCAAGGCCAAAATCTGATATCTTGGGGCAAAAGTTTTCATCTAAA
AGGATATTATGTGGTTTTATGTCAAAATGAAAGATTTGAGTGCTACATCCCCTATGCAAG
TACTCTAGCCCTCTAGCAATTCCTACTGCAATTTGGTATAATTTTTCCCAACTCAAGGAG
GTACCATCATCTCTCTTGTTGTGAATGAACATGTCAAGTGAACCATTGGCCATAAATTCA
TATATTAGA
>JCF44_0000000993
ACCATTCTGACATGAATCCACTAGGAAATCCACCCTTCCGGGAATATTATTCTTTGGCAT
AAATTGTTTATCCTGGACTGCATCCTCCAACCTCTAGATCCTCTAAAAAAAAATTCTTAC
GGTTTTAGCTTCTTGATACTTAGAAGTATTGGAAACCTCCCTCAGACTTTTTATTCTTGT
CTAGAGTTCAGTCCAACTTGGGCAAATCTCCTTTGGCACTTTGGAGTCCTTAATTGACTC
CTGGTATCATATCACCTATAGGGCATATCTATTTTGCTATCAGATCTCCAGGTATATTGG
TGAAGATATAATTTTGGAGATACTAGCTCACTCTTTGCGGCAAAGCAGTGTCAATCAGAA
ACCTTTTGTATCATACTGAATATCTTTGGAATCAACATTATAAGACATAGTGCATAGAAC
ACGATACGTACTGGCACTGAGGTCAATGCTTCAATTTGTTCAAGAAGTTCTCTTTCAAAG
CAAAATATTTCCAGG
>JCF44_0000001048
ATTAGATGAAATTTTATACACAACTTTGATTCTGACAAATACATAAAAAGAATTTTAGAG
AAAGTTCATAATAATAATGGAAAACATTGATAGGGAGTGATGCAACAAGCTGCATCAAAG
TCCACAAGGATTGAGGGCTTTTTATCTACATGAAGGAATCAGCTCCAGGGGCCAGAGGCA
CCATAATAATTACAAGGTTCTCTAAAACATATGTAGATATGCCAGAGAGATGAATAACCG
CTGGCTTCAGAAACTTTAGAGAAACTGTTCCCTTATCATGATTTTGCCATTTCACAATAC
TAGGCCATGGCAATTAGCCAATTGCAATAGAGTTTTAAGGTTCGTTAACTGAACTATTAG
AGCTATGTTGTTGGCTGTGCTGCGAATAAAGGTTTG
>JCF44_0000001082
GGCCTTCACGTGCAGCTCCATCACTGCCATCTGCATTGCCCTTGCCAAGGGCATTCTTGG
AAACTTGGATTTCACTCAATGAAGACAATACCCCCTTCAGCTCTTGCTGCTGAAACTCAG
TGCACATAAATGGGTCACTGAGGAGAAACTCCGTCCAATCAAAGGAAGCATAACAAGGAG
GTGCAATTTGTGCCTGAACATCAGGTGTCTGGCAAGAATAGGACTGTGGTGAGCCTAGTT
GTGAGCTTAACTGAGTGAGGTTAGAGGAAGATGATGATGATGAAGAACATGATGACGTGG
CTTCATTGAAGACCTGGAGCTGAAATTGATTTTCCCATAAATGAACTTGATCACCTTGAG
CTTGCTTCTCCACCATTAAATTCCTCTTAGTGCTTACATCAAGGGTCGGTTCTGGTGAAT
AGTGGGCTGCAGGTGCTGGTATTTTGGTGAAGTCTTTGTTGACAAAAGGCATTTGGTTTG
CATCACTGTTTGGGAGGCTGCTAATGGAGCCCAAGTCAGAAAGGACTTGCGAAACTGGCT
TATGGGTAACAGGGTCAATTCCCATATTCATGAGCTTCTTTCTCAGCTTTGTGTTCCAGT
AGTTCTTCACATCATT
>JCF44_0000001092
ATGTTCCCTTAATGCAATAACACAAAGTGTCTTTTTTTTCTTTTTTCTTTCCCAAACACT
GGATTTCCCTTTCTGAGCTTATATATTGGGAAGCACAGGAATTCAAAATTACACTCAGTC
TATTATGCTACATATGAACTTTCTTTCCTTTTCTATTTTCTTGACTTCAATTGCAATTAT
AACTGACTAAGAATGAATACTAATAATTTTAGAAA
>JCF44_0000001095
CTCTTGAATTCCTTCACCTCTTCAGTTTTATAAATACCAGTCATTCTTACCCTTCCGGTT
GTAGATTAGCATACACAGAAACAGAGAATTCTGTCTGAAGAACTAATATCAAAGTTGAAG
CCTTTTGAGTCAAAACATGGAGAACATGGAGATCAACAACAGAGACAGCATGAAAGAAGA
CAGCTTTGGTCGTCGTGGGGATGTCGCAGTTCATAGTCAAGTAAGAAAAATCAAGCAGGA
ATCGGAGAAAATCCAAGACTGGTTGCCGGGGAAGCCCGAAATCAGACCGATCATTTCCCG
GCAGGTTTCGCGATCACCGTTGGGGATTTCCAGCCGGCCCATATCAGTCGGTGACTCTTA
GGATTGAGATAGGAAGGGAACTAGTTACTGCTTCCTTAGTAATTAATTAGTATTGATAAC
CAAAACAGAGGACCCTGTTTGCTCTGTTTTCATCGGACAGCATCTAGCTACGTTCTGATT
TTTGTAAATTGCATATTGAATACGGGCTTTGTGCTTTCTTTTTCTTTTAATATCTATTGT
AGCATATTTTCCTCAAAATTCTGACTGACTGGGCTTGAAAAGCTGCTTTTCATGGCTTAT
CAATTTCGAAACATTCAACAAGTCCTTTGCTTTTCGGTTTTCATTTCCACATGGAACTGA
GGCCGATTA
>JCF44_0000001109
GGAAGCCTCATTTTATAATCTTGTTATCATTCCAAATGCCCAAAACACCCTTGCTTAATC
TCTGCAATTTCCATCTTACCCAACGGTTAATCAATATATCTAACACTGTCAAAATAATAC
CTAAATTTCTTAACACTAACTAGTAATAGTAACATTTGGCCAAACACACTAGTATCTGGT
CATAAATTCCTTTCGGAGTGAAAACCCGCCGCTGCCGAGGAGGATGAATAAGCAAGTGAT
GAAGAATGAGAAGATCCTTGTAGGAGCAACAGTTGCGCCGGGGTCACCGACGAAGTCGCT
>JCF44_0000001121
TTGTTCTTGCTATTAAGATGTGCTGAACTAAACACACTCTAGTTTTTTGGGAACAAAATG
AGTGAAGTTTCTTACTTGTTGTTCATGCGATCTGCCTGGGCGACTTTTGATTAGAAAGGT
GATTTATTAGGTTGATACTATGCTATATATTTTCTAGAGGCTAATGGAACTGAATGTAAG
GTTGAGGCTTTGTTTGTTTTAGTGAAAAATATCTCATAGG
>JCF44_0000001130
TAACAGTTACTCACAAATATCCATTGATCACCATAGTTAATAAATAAATGGACACACAAT
TAATCTCCACTCTTGGGGTAAAAATTGGTTTGACGTACCATGCAACTCAGTTAAATTGTA
CTTATTACTGAAGTGGATAAACAGCAAAACAAGCCACTTTTCATGAAGAGTACACCCTGT
AAAGTTTCCACAAATTAACTACAAATGGATGCCCCTGTAGACAAACCTATTCAGTGGCTT
CCACATGCGGTGGGGCTTCAGGTTGTTTCAATTTTTCCAGAGAAGAAATTCGTCTGTCTA
GTGAATCGTGGACACCTTTCATCTGTTGTGTGAAGGAATTCTGGGCAAGCTTGTAGTCCC
TGTGAAGGATGTAGAGACCAGCAAACGACGCCGTAGCAGCCCCCGCGAAGAACGACGCCA
ATCTCACCCGCAGAACGTACCCCATCCCTCTCTCTTCTCCCAG
>JCF44_0000001135
GAAAAATGGGGAAAATGGCAGCAAGAGGAGATTTTCCTACGTGAGCACTTATTCCAACAA
GATTTCAACCACACCAGTTACCTGAATGCTGGTTGGATGGTAGTGGACTCAACTTCTCAT
ATTTGGCCAGATGAACCATCAGGTCCAAGATATTTATTCTCTCAGGTTCTTTGTAGATTG
CTTGTTTTTGACGACATAGAATATGAAAGTTAAAGGAACACAACAATGATTAATTTTAAA
AATCAT
>JCF44_0000001171
GGCGCCGCTGTTGCTAGGAGTAATAGTGCTGCTTGATTGTGGGCTTGTCGGAGAGGTACT
GTTAGGTGAACCAGATGGGACAACGATACCAGGGGCGCTACCGGAACCTGAAGGGGCTGA
ACCAGTTCCGTTGCTGTAAGAGCCAGGCAGACTAGTTGCAGTGGAAACAACAATAGAAGC
AGATACAGTTGTAGGGGCGGTTGAAGAGATCG
>JCF44_0000001175
ATACCATTGCAAGTCACTAGTCATTATTTCAGTAAATTTCTTTAGGATTACACCCTGAAT
CAAGTCACTACTAATGTTAATAGCACAACATTGTTTCCTAAATGTCCAGGAAATGGACAA
AAACACTGCACACTCAGACACTATCCCACAGCAAGTATCAATTTACATTACATTCCAATC
ACATATACTTTCCACCATTGAAATAGTCAAGATCGTAGAGGAGACACGAATAGCATAAAC
ATTTGATTGACATGATCAGTGACGCCACCATTTCCCAGCAGCAAATCGCATCAGTCAAAT
ACAAAACTTTGATATCCCTTCAATGAGCAGGATCCATCAGGCAACTGGATCATATTTCTG
AAGGAACTGCGTAGTCTCAGGTCGAGCTGAATGTCTTATACACAAGTCCTCAACAGAGAG
ATAGGTCAACATAGCAGGAATGATCCCCTTAATATTTAAGGATATTGCTCTGAATGTCCA
TTATCACTGAAGAGTGCTATTTGCCTTCACCATCTAACCAGCCCACTTAGAAATTTAAGA
TCCTGAAGATGACTTCTGAACCCAAACTTGTTTCTCATGAGAACCATGCCCGGTAACACC
TCTCTTGGAAGGTTTCCCTTCACTCAAACTGCCTGCATCATCATCCTTCACCATATAGGT
AGCTCCACGGTGAGTTAAATGTCTCTTGGAACCATTGTCCGCAGAGGAACTGTTGCGTCC
ACCAGCAGAGGCTGAAAATTCACCACCTTTCCTTCCAGAAGGAACATCTTTTATTTCTCC
CTCAAAAGACTCAGAATGTGACAAAGTAGGTTGTGTTGCAGAGGATGACGAGTGCTCATT
AGCAGAAAGTGGAACATTAGATCGATGAAGAGGAGTCCAAACACTGCGATCAGGTCTATC
CTTGTTTCTTGTACGTTTTTCGGTCCTCTCTCCCACACAACCCAAAACATGAAGATCCCT
TTTAACATACTTCTCATCTAGAGCCCTTTTAAAATCCCCTTCTGAATTAAGTTGGCTTGA
GTCAGGATTAGAGTCTAAGCCATTTAACCCAGCCCTTGCACTGGAAGGCTTAGGTGGTCT
CTTCCCATTCTCAGAACTCAATATTTGAATTTTTTGTTGGGAAGCAGTTGAAGGCTGACT
TTGACGAGCTTCATTATTTAGTAGTATGGTCCTAATCAGCCTCCCACTAGCTTCATGCCT
TTGATTCGGTTTTGGAGCAGTGGAAAGAGGAGAATTTCCAGAAGATTGCAAGTTTTTTTG
AGGTACCATACCCTCAGTAATGTTGGGTATCTCTCGCTCTTTTCCTTTGAGAAGCAGGAT
CTTTTTCTTTCCAGAGACAGCAGTCAAAGGGATTCCAGTAATAGGACCCTCAATGCCATG
CACAGCTTCAGTATCTGAGGCACCCTTCAAACTCGATGCAGCTAGTTGACCCTGTCTCCC
AGTCCTGGGGACCACAGTAAAGTCTGACTTGTCTTTACGATTAGCACTCTTGGCATTGTC
CTTCTTCTTCTTTTCAGATGCACGCTTACTTGAGCCAGGCTTGTTCTGCAAAGCAGCTCT
TGCTCTTCTGCTAACCTTAACCACTACAGATGAAGCCTGTGTGCCACTCTCAACCGTACG
TTTCTGACGGACATATTCCATAAGTGGTGTAACAATAGGCGAATCTTTAGCAGCTCCAGC
TTGCTCAGCTTCTTTTCTTTCCAACTGTATCTCAGCACTAGGAAGATTCTCAACAGGCTT
AGC
>JCF44_0000001187
AGTAACATTGAAATTTCACTATTGCAGTAGGACGCAGAAATTTTTTCCGCTAACTTGCTT
GCAACGAGGATGTAAGTATATTGGAAATCTTAGAAGAATGGAGCTGTTATTACTATTTTA
GTTTTACAACAGCTTAATTATTTGCTACCTAATCCTAGTTTCCCACTATCATTGGTGACA
TCCAATGTTAACGTTTGACTAATAGGGGCGGACTCACCTCTGATAGAAAACACCATCAAT
CGGGGAAATTCTAACTTCCTCTTCTAATAAGAAATTTTTCTTATTCTAAAAAGACAGAGA
GAGAGAGATAAATACAAATTTAAAAT
>JCF44_0000001189
AAATATTTACATCTGCAAATTATACAGTCTGCATTATCAAAACCTGAAGAGGGATATATA
AGACAATGGAAGAAAACTTGGCATGAATTCCTAGATCGGCAAGTCTCCAAGATGATAAGG
ATACAATTGAAGAAAAACTATGACTCAAAATGGTTACAAAGACTGAATGGTCACTAAATA
TTGGGGGGGAAAAATTACAGTATGACAAATTCACTTGGCTTTGTATAAGGTTAAAACCAT
CTCTCCAAAAAAAGGGCAGGGGTGAGTTCTTTGTGCCCTAGACAACTACAGTGACTGTGA
CCACCAAAAGCATCCATGACATACCAAATTAACTGAAACCCGAGAAAGAAGCTCCAGACT
GCCAGGGAATGATGCAAAATGATACTGCAGAACAAGATCATATGGACAATGGCAATCTTC
TTTCCCTCTTCTTCACCAATGTCTGCCTAGACACTCTTAGGCGGATATAAAGAATTATAC
CAAAGCTTATGACAGTGAAAAATAGCCAAAAGCGCCGGGAGTACAGGGTTAGACAGGACA
AGATTATAAGCATGCAGAACACTAAAGCAAAAGTGATTGCCACAGCAGCATCAACCCAAT
TGTTGATGTGAGGTTTGGGAGAGAAGATAGTGAAAGCAGAGTACTTGTGCTGCGATCGGA
TCTGGTAATCTCTGAGCTGCTCAACGAGCTTAGACCTGGTTATCATTTCTCAGAGCGTTG
ATTGCACTTAATTTGGCTCCCGAATCAGAATTTCGAAGAAAACGAAGAAAATTGAAGATA
AAAATGGGAATTGGAGCTGCAGAAATTTTAAAGCAAAGTTCTGTTAAA
>JCF44_0000001202
ACTAGATATGTAGATATAAACTGTCTCTTTAAGGCCAGTGAGTTTTTAGAAATTGGGGAA
GATTGGAATAGCTCAATCTAGCAGAATAATCAAAGTCCCAGCGTTTTGCAAAAGCGGGCT
TCTCACTTGAGGTACTACTCAAGGAGGGAAAAACATGATTCCATGAGCTTAGAGACTCCT
GATATAACTTCTCAAATATATGTCTGGTTCATAGTATTAGTGAG
>JCF44_0000001227
TGTTGTGGATCACCACAGTAACTATCATTCCCACTGAGGACAGGCTCTTCAGATCTTCCA
GTACCAAATGCAGGAACAGGAACTTGAACATCGGGTCTCTGTCCTTTCCCATTTCTATCT
AAAGTGTTCATGAAAAACTTCTCAAGGGCTACACCCATGCTTTCTCCCGGAAGAGTCAGG
ATCTTCTTAAGCTTACGAGCACCAAAAGAAATAGCAAATTTTATCCTATGAAAATTACCT
CTGCTGACACTACGTCCTAGATTGTTGTTGCTTTTAAGAGGATCCATGATGTTCAAGTGC
TTGATAGGGAATTCAGCAGCAGTGTCACTTGTTGGAACAGATAACATATCCATGCAATTT
CGCAGAAACTCCTTACTCAGCAATAA
>JCF44_0000001228
ATGTAATGCTCGTCTGGATAACAAGCTGGTTTACAGTATTTACGGAAGAGGGTATAGTAT
TTGGTGTCTGAGACTATGTGAACAGCCAAAGCCCTGTTGAGCTCAAACCATTGAGACCCT
TTTCGCCAATGTTTGAGGTGAATGTCCGGCAGCATACTGCGGCTGTAGCGGCCACGCCCA
TAACGCGAAGGATCATCATAGGACTGAACGAAGCTGTAGGCTGATTGAGTGAGATACCTG
TAGACAGTAGGGAAGTTGTAGAG
>JCF44_0000001236
GAAATACTATGCAAAGAAACAGCGTACAGCTGCTGCGAAAAGGGAGCTGAAAAAAGCGGA
GAGAATGTGTGAAGTAGAGCTCACAAATTTAACGGAGAAAGAAAATCAGAAAGAGATTTG
ACATTCGGAAAATGGCAATCGGTAAGGAAGATATGATCAGTTTATTGAACGAACATGGTT
TAACAACTAAAAATTCCCGGTTCAAACAGCCATTGTTTTTGCAAAGAAAAACAAGGAAGA
ATTAGAGAGGCATTTCAGCAAACATATAATACGCACAATATATATACAAAAATTATTTGA
TATAAGTCACGAAATCAGCCCAACCAACAAATATTTAGAGAAGTGGAGACCAAAACTATG
GTTTCAAAATCTGATAAATTGTAAATTAAAGGAACTTAACGAATAATCTGTGACTCTAAC
GTATCCTCTTATAATAAAAGAACT
>JCF44_0000001243
TCTTCCGATCTCATGTTCATATTCATCAAGCTTGTGAAACCAGATACTAGAGATGGCCTC
TGATCGAAACAGGACAGACGAGGTTGAATAGGAGATCATGAGACATGGCCGGACACAAAC
GCATGAGAATCACACGGACGAGGAGTGCCCTGTTCATTTAGCAGGTGAAGTATCTGATAA
AAAATGGCAGGATGCTGGGAGGAAAAAGATGACAGCAACTATTGCCTAAAAATGTGTTGT
ATTTTAGGTTAATGGTGGAAAGTCCACGGGTCTTTCTTTGATGTAAATATATATGAAG
>JCF44_0000001249
ATAGCACTTCTTTAAAACAACATAAATATTAAGTATATGGACCAACAGACTTTCTAATGG
ATGCTTGAGCTTGAGCATATTTTCATATCCATCCTCTTATGAGTAGAGCCCCAACCTTTG
TCAAGATACTATTTTAAAACAACACCACTCATTAAAAGAAATTATAAAGAGCTTATTAAT
TATCAACATTTGTCAGTGCTTCAAAATCTAA
>JCF44_0000001251
GACTCATCATCAGAAGTATGAGCCGAATGCTGAAAGGCCTGGAAAAAAACATGAAGCCTC
TTCACAGCAGAAAAGTAGATTGAAATTCTCTCGTGTCGCTGACTGTATCTGATTCTAAGT
TTAGAGAAGTTTAAGGTGAAGAGTTTAGTAAAGAGAGGTCTGCAATTCAGGGGTTGTTTG
GTGAAAATATCTACAACCAGTGAGAAGAACGGTGGGACTGATCATGGAAAGATTCCTAAC
ATGTAACTTCGAATGAGGAGGACAAAATCAAAGAGTAATTCTTAACCAAGAAGA
>JCF44_0000001283
ATGAACTGAAAAACCTCTGGCAGCATGTCTGGAGACGATGCCATAGTGTGAGTCAACTTA
AGTTTTCTTTCCAGTTTTTGTACTTTATGCCCCTTTATTATGGTTACTGCATTTCTGGAC
AGTAAAAAATATTGATGATGTACAAATCTGTTCCATTAGGTAACCCTACAAGGCAGCATA
TCATTTGAGGATTCATTTTGTTTTTGTTGGGCCAATTTAATATAATGGAAAATAGATTTC
TGCAGTTCAATGTAAACAAATACACTTATGATATCTTCCTTAAGCATTTTTAATGTGAAC
TTCACATTTCTATTATTTTGTTTATGAT
>JCF44_0000001289
ACCTGTATTCACACAGAAATCCCTGAACATTAAGACCTTCATACCCACGTTCGAAGTACA
TGTCTTCAGAAGTGACTAACCAATCACAGAGATTCATCCTCTTCATGTTTTTCTTCTTCT
AATTCAACCCCGCAACCCTTGTATGACATAATTGAAATAGAAGTAGTAACCAAGAAACCC
ATTATTAAGGAATAGCAGGGAAAAATATTGAAAAATGAGAGACCAACAACGGCGTTAGGT
GTTCTGACTCGTTGATAACCTTGTGAATTGATTAAAAGAAAAAATTGAGACCAACAAAGA
CAAAGATACCAGGGGAAACCAGTAAACCTCTATAACGAGGAACTTAAAGAATATGAAAGA
ACCTTTGTCAAACCAGAAAAGAATGAACCCACAAAAAAAAGAAAAAAAACAAAAAAAAAA
AAAAAAAAAAA
>JCF44_0000001297
TTATAATTGTGCATTATAATATCAACTTCTAGTTAGAATTTATAATATCAGCACTTCCAT
TGTGATGGATGACAAAATTTGATGCTAGAACAAATTTGACTAGGTGAGAAAAGGAAATTT
AAATTTAAAATTATAATATTTTAGCAAAAATCAAAACTAACATACCTAACTACAAGTTCC
ATTAAATCAGTATAAGTCTTCGTGGCAGTGGCAACTAAACAGCCATTGTAGACAGTCCCC
AAAAAGGGAAATGATACCTGATGATTCACTACTTTGTGCATAGTGCTGGCTGTATCCACT
TGGTACCCAAAAAATGAAAAATGGTGGAAATCCTTCCACAACCACTGGTTTTGTGGTATC
ACTTCAATAAACAGCAATTGGCATATCTGTCTTCAACCTTTGATGATAAGATGTTGTCAT
GGACGAAGTGACCAATATCTGATTCTCTAACAGAGCTTGCTTAATGCGGGCAGCTTCACC
AGGCATTCCAGCCTTCACAAGACAGGAGCTTATAGACCTTACAGCTATATCATCCGGGGC
ACAACCAGCTGCCAACATCTTATAAAATATAGCTATAGCTTCAGGCATTCTTCCTTTCAT
ACAATTCCCAATAATGAGAATGGTAAATGTTACCTTGTCAGGTTTGCACTTCTTCTCCTC
CATTTCTGCTACAATTGAGTTTGCCTCATCAAGATTTCCAGATTTGCAATAGCCATCAAT
GACAGGATTGTAAATAAATGCTTGTGGAATAATTCTACTGTGGTTCATTAGTCTCAAAAT
TTCACGAGCTTCATGAAGCCTATTGTTCTTGCACATAGCATTAATAAGAACAGAAAAGGT
ATATAAACTTGGACAAATATTTCTTGCATTCATTTCATGCCATAGGTCTAACCCACGGTT
TACTTGTCCAGTTCGACAATAGCCATCAATTAGGGAAGTAAAAGTGACAACATTCGGAGT
ACAATTATGCAAGAGCATCTCGTCATACATGGCTAGCGCAGAAGCCATGTCATTGGCCTT
ACCAAAGCCATCAATAAGAATATTAAATGTAACTGCATTAGGCTTAATTCCAGATCTAAT
CATTTCATTCAAAAGAGAAACAGCCTCCTCCATCTTTCTCAACTTGCAATAACTTGATAT
AATAGTTG
>JCF44_0000001303
GCAACAGTTTTTCTATCTCTTCCAGAAGAGAGCAGCTGACGATACACATACATTTCTAAA
ATACAAAGTACAGCAAAAAAAACCAGATAAGGTTGTTTCTTCCATTATCATCAAGGTTGA
GACTTGCGAACTTTTAAGGTTCCGGCTGGCCACACGAAAAAAATCAGCCAATGATGCATG
GATGCCTAAACCTCACATAAAGCCTTGCCAATACGAAGATCAAGTGCAATATTCTTTACA
ATGAAATAGAAACAACTATGCATAATAACTACAAATTATATTCTTGATTCTGTTGTTCGC
CCGAAGATCACATCCAGCCATCCACGATTTGATGCTCTGACTACTGCATATCTCTTCCAT
TCCAAATAACAAACGATACACTAAAATTTTAAAGCTGTCTCTAGTTATTTACCTTGATGA
ACATATCCATCGGCTAGTGTGCTCTTAATAATAGAGAGACCCAATAAAATAAGAAGGTGT
CATACCTTGCCACCAGTTTCCTCTTGAAGCGCTTCCAGAATCATCTTCGACACTATCTTT
CTTGTACAGAGATTTCAATTCTGCATTCTGTGTACTCTGAGGATCAAAATATTCGTCCCG
GCCACCATAATAGATGGATGAGCTAAAGTGACATGGTTGTACTCTTTGCTCCTCATATAT
GGAGCTCATATTTTTATTTTCTGTGCTCTGAGTTTCATCATCATGTCCCATGTAGGTACC
ATCTGTATACAGAAATAATACTGGAGTTCCAATTTTAGAGCTCCATGGCTCAGTGTCAGT
CTTGCCTCTCACTTCAGAATGTATGGATTCTCTTCCCAATACCTTAGGGGATGGATCAAA
TAAAGACGCGAAAATCCCAGAAGACGATGATGGCTTCGACTGCTTTGCTCCGAGTAGCTC
AGAAGTAAGGGAAGACGAAGAACCCGCTGGCTTGTTTGCTTCCATTGTCTTTCTTGACTT
AAACGGTTAAACCTCAATATTCACGGCCAGAGGGAGCTTCGAACAAGAAAATTCCGAAAT
GAATTTTCTCGGGAAACAAACAGAATAAGGAAAGGGAGAGGCACGTGAAAGATGGCTCAC
GACGGAAAGAGAAG
>JCF44_0000001323
AAAAATTAAACCAAGCAAATCAGAACTCAAAATTCAGTCACAACAAGGCCACAAAGATGA
AAAATTCTTGGCTACTTTCTATTGCACTAGAGAATTAACCGGTTGGAAGCCTCTAGAAAT
CAATATTGCAACATCCACAGACCGGAAGCAGATAATCTAACAATATATCAAGACTCATGA
CAACTTTTGGCGTACTAATTGAAAGAAATTCATAACAAAATTTCATATTGCATACAACAA
AATGACTAAGAAGCGCTCTTCTTCAGCTGAGCAAGCTCTTGCCTTACAACAGCAGCCCTC
TTAATCTTTGTCAACATTAGCTTGAACCTATCAAAATCATTGAGAGATGCTCTTCTCTTT
TGAACAATCAGTTTTCTGCCCCATGAGCTATTCTCCCACTTCTTCTTGACATCAGCAGCC
TCCATGGCACTAAGGAGATCCTTCTTCTTGGGGACCCTCTTGATATCAATCTTAATGTCA
GTGAGTGAGAGCCTCTTGAAATTCATTTGAGACCTTACCAT
>JCF44_0000001340
TTTTTTTGTGCATCCCTTGTTACCCTTCTGTCCAAACGCAAGTGTGGAAGACTTCTCCTA
ACTACTGTGCCAAATCGTGTCTAAGCCTTCAACTGAGACCACTGCGAACGACGCCTTCCC
TACCGATTCCGATGTCCCGAAGAACAGGTATGTTGGACGGCTCTATGCTATTGCAATTTG
TCATTCCTGTCTCTTTCTCGTTTGTACGGTGTCCTGCCACTTAAGGAAGATGGAACTGTG
CTGTTGGTAGTGGAATGTTGCTTGCCAATGGACGTCTGCCAAGAACCAGGAAGAAGGGGT
CTCGATCTATTTGTGGTGGCCACGGATCTTGGGTTTGATCTGGAAGCCTCTCCAATCGAG
TTGATCAGCTTCGATCCGGACTTGACCCGAGACCTGGGTTGAAGAAGCTTCCTAACTCAA
CTCCATTTTTTTTTTTTACATATGCAAATTTTTTTCCAGTTTTGATATGGTATGAATAAT
ACGAAAATTTAAGT
>JCF44_0000001346
ATCAGAAAATGGGTTTTTACAAGCTAAGAGAAAATAGTGAAAAGAAAATTTTTGGAAGTT
TCTTGTTTAAACTTCTACTTATGGCCCTGAAATACCGGCATGTAGCTAGACCTGTTCAGG
ATGTACTACTCTTCATAATCAACTGGCAAGTTCTAGGAATTAATTTGGGATGCGTTGATT
ACCTACCTAAGAGCTTGATTACAATCATTTCTACAAAAGATCACCTACGCTAATGTCACA
TGACGGCATTTGGCCCAAAAACTTGAACGAAACAATAAGAGTACCTTTTTTTTAAAAAAA
AAAAAAAAATACAAATATAAAAAGATTGGCTAAATTAGACAATGGTAAAAGGG
>JCF44_0000001374
ACTTCTCCTATGTTACAAACTTGGGTATCTCCATCTGTGCTTCCCCCACCTGTCTCCTGG
TCTTCTGAATGGAAATGCTCATCAACCTCCATCCCCTGTCCTATATCTGAATTAAAGCAT
TTTTTTTCTTGAGAATCAAAAGGAACCCTGCCTAGTGCAACTTCAGCTCCACCATCAACC
TCTCTTTGCATATGATTAGAATTCTCACTGCCTCTGTCAATCTCCATTGGGTTTCCTCCA
TCTGAATTTAACTCTTCATTATCAAATCCGGTATCTGCCACCTTGCCATCTGGAGCTCCA
GCTTCCTGAGCACTCATTTGTTCCCCAACATCTGCCGCCGTAGGACCTTCGATTTCTCTA
GATGAATTGTCACCTGTGGGTGACTCAATAACCCCAGTTCCTGCTTCATCATTCTTAGCT
CCTTCGTCTGCATTGCATGATTTCTGCCTACTTGAAACATCAATATG
>JCF44_0000001399
ATCAATTTGCTTGAATTCAATTGGAAAAAAATTTATATGCAATTTCAGAGACATCACTAG
GGATGGCACTACAAAATGAACTCAAGAGACTGGCTTTGTTTTTCCAATCTTTTCAGCAGC
TTATTCATTTGTATCAGACCATCATTCTTTATGAACAATTAAGGGAAGATGTCAGACTGA
TGAAGTAATCTTCAGTGCATGGTATTCGGAGACCGCCCATTGGATGACTGAATCCAAATT
CTTCTTCAGCCCAATCCAACAAGTCTCTGAACAAAGGATGGTTCAAATATGATATCGGAA
TCACAAACCTCTTATGGCTCTCTCCAACAAAAACTGCAACGTGGCCTTTTGGAACATCTG
TAGCGGCTGAAGCCACTCTGATTCTTGTTGAGAGTGTTCTCTGCAGCCTTTGTTTTGCAT
GAGCAATCCCCATAAATCTGCTACTGGTCTTCATGATGATGATGATGATG
>JCF44_0000001420
TTCTGGAATGCTCAAATGAGGGTGCTCTGCCGCAGTTACAATTCGGCGAAACACACTGTT
GAAATCCCCTAGCTTTACACTGATTGGTATAGGAGGCTCTATTCCCATATCCTGACTAAC
CCTTGTTGACTCCTGTATTTCCATTGGAAACGAAACAAGATCATCTTTAGCTGCAACAAT
AAGGCTAGGCACCTCAAAGCCAGTATCCTCACCATGACTAGCAATTTCTACAAGGAGTTC
AGATGCTGTCCTCCATGA
>JCF44_0000001426
GATCTGGTTTAATTTCAATGTTATATTTTGTTTTATGTTTCAATTAAATATTTTATTGCT
ATGTGCCAAAAATGAAATTTTCATGTGCAATGCAGTGCACAATGCGCCGTAGCGCGAAGG
GCCCTCATCACCATTGTGCGCCATGCGCCATAAATAACTATGATGCTAATAGAGTTTCTT
ACTTGTATGCTGCATTCTTGTTT
>JCF44_0000001427
AAGTTCATTCTACTATGAACCAATCACAAAAGATTTTTATAGTTCAGTCATGAAAAAATG
ATGACAAAGGTTAATACCCGACAAGGGTGAGCTCACAAAAATTTCCGAGGTTTGCATATA
CTATGAAAGACCGACTTGTTTCACGCCAAAATGGTGATTGGCACAACTAACAAAGACAAA
CCTTTTGGCAGTAACGTAAGACGGCATTAACATTAAACAGGACCTCCAAATTCAATAAAT
ATTGGATTGGACTTGTCACATTCTTCCAACTATAAAAAGAAAGGCATTTTCAAATTAACA
ACGCCACTTTTATCATGCTCGCTGCCCTGAGCAATTTCCTTCAAACTAGTCCATGATTTT
CTTCTTCTCTTGCTTGATGCGTTCATAGTTTTTCCTGCGTTTAGCTGAGCAGACATGCTT
CCTGGTTCAGTTGCTTTTGCAGATACCAATGTGTTTCTCATTCTTGTCTTTCCTTCCAAT
GACCCTGAAACATATCTGACTAATGGTGTTGCTGGACTGTCCATGATATGATCCCTCGTA
GCAGCTGACAAACCAGACACATCCTGTTCATTAATTGCATCTTTGCTTATAATGCCTTTC
TGTAATCGTAAAGACTCATCTGTCACAGTTCTTCTAGGTTCTGATTGTAATGATGATTTC
ACTTTTGATGGACATATTCCCCTCATATGTCCCTCAGGGGTCCCTCTTTTCAGATTTTGA
TGCGAACAAAAGTGACACTTATAAACCACATTGTTTTGAGTGACATTGACAGACTTCTCG
CGCCTTCGCCTACCCTTTGCTATATTCTTCTCAATTCTTATAGTGCAATTAAAGCCAGGA
TGAAGAACTGTTTCGCATCTTTGGCAAGTTATTAAAGAAGGATCAGGTGGTTCCCCCACG
GCCTCTCCAACAGTGGCCAAATGCTGCCCATAAAAGGCGCCCAAAGATGGGATGGAAGCC
TCCTTACTGGCCCATATTGCTAGCCTTTTCAAGTGCTCAAGCTTCACTATTGACTTGATT
TTAGATCCTGCCTTGGTTTGTACCTTCTGTGTGGCTTCCTCTCTCAATGATAATGGAGTA
TGAGACCCAGATGATGAATTTGATTGTCTTCTTGCCCCTCCTTTCTTGACCATGTTTTGC
CTCAGCTCTCTGTTTGTTCTGAGAAGCTGTCAAGACTCGAAGTCGAAGCTGGGGCCGACG
GCGTGTGGTGGAAGCGTGCGTACCCT
>JCF44_0000001433
AAGCTAATCAACACTTTATGGGGCACTTTCTTGCTCATTGGTTGCTTTTCCAATCCCTGG
CAAGGTTTGAGTTTTCTTTTCTTAAAAAAAGAGAGAGAATTTAAAAAATATAGAAGAACT
TTTATGTATGAATTTATATTTATTTTTTTAAAGTAGATAATTTGTTTATTTTGACAGGAT
TTCTCCACTTTCGGAATTTGGTCCATGAAAATTAATATCAAGAT
>JCF44_0000001445
AATGATCAAATATTATAAACCAACCTCATAATAAAATGCGGGGGATAACAATGAATTCAA
CGACACAAGACAATCCTAGATAGTAGGTATATCATATCGCCCGCAGAATATGATTTCTAG
TTTTAATCAAAATACTTGACTAATGCTACAACACAATTTACATCATTAAACACGTTTGTG
CAAGCACTAGAAATTGATACTTGTGCTTGTGTTGCAATACCTGTGGCAAAAGCAGTAGGT
AAAATTTAAAGCTAAACCTGGCATGTACATCTCCTGTGATAACGGTGCAGTTCCTGATCT
TTAATCTTCAGTGAACCATAAAGCAGCATTAATGAAACTTGGCCTCGGAGGGTTTGCTTC
CCCTAAAAGCTGAAAGAGAAAAGAATGACCTTGATGCTTTTGTAGTTGGACCAGCAACTG
AATCACAGCCTTCTTGCATCTTGTTAGAACCCTTGCCATCAAGTTTGCTTAAATTTGATT
CACCTAAATTTCTTTCATAGCCTTCATATAGAGAACTCTTTGGCTGCCCATAGCTTTTAG
CATTAAGTGCAGCCTTCCTCAGTAGATTGTCAGCATTTCTTTTAGTAGAAATTTTGGACT
CCTCAGTATCATCCTCTCCTTCAGAAAAGACAGATGGGCTAGACCATCCACTGGAATTTG
CATCCCCCTTGCTCTTCCGGGCAAATTTCAATAGCCTTTTCAACCCTTTGGGTGCATCTT
TTTGGTATATCATGGCAGGGGGATGCTCAGCATTCCCCCATTCACTAGTTTCAGGTTCAC
TACTTTCTTCTTGCAGCATCTGGGACAGAGAATGGCGAACACGAGGACTAGCAGATCTAG
CTGGAGCAATATCGGCTAGAGATGCAGGTTGAAATGTAACATCATCACAGGGCTTAGGCA
GTTGCGGATGCCCTTCTTCTTCTATTTCCACCCAGGCAGAAGGTGAGATGGTTGATTCTT
CTTGAGTCTTTATTATCAATGGAGACACTTCTGCATTTGTGAAGATATTACCAACTTCAA
CAGGAGCTTGGTCTAA
>JCF44_0000001449
AAAGGTGTCCCTCCAATTCACAGGGGGAAGCAGTAGCAGTCCCAGACATGTTTGTGATTG
TGGCCACGAAATCTCTAAGCAGAGAACCGATGAAGAAATTGTAAAGAAGAGCTAGTGGGG
GAAGGCAGAGAAGATGATGGAATGGCTGAAATTTATCTGAAGCATAAAAAATTGAATAGT
ACTAAAATAAAGTTGACTTCAGTACTGTTCCCACATGCAGAGAACGTGCTTAATAAGCTT
TTAGTTACCTATAAGAAGTGTCT
>JCF44_0000001471
TATTTCCAACTCATCCATACATCAAATAACAGAGGCGCAGTCAATCTTTGCAATTATTTG
TCTTTATAATATTGTAGACAATCATAAATGTTCAAAATTATTGCAACACATAAGAAGACT
TTCTACAATTCTAGAGACAAAGTAAATAGAAACTCCTCTCCCTGTATACTATTAGCTTGA
CGGCAGAGAAAATGAGACATCATCAAACATGCAGGTTCAATGCTTGCTTCCATACCATCT
CTTCTTCACTTTGACATATGCAGGCTGTGCTCATAAGAGAAACCTTGGTAGCCCTATTTT
GGAACCCAACTTCTCAACATCATCTCGAACTTGTTGCCTGTACTCACTAAAGCTAAATTT
CCTGTACACTGACGGCTTATCCGAACTCTCTATCACTGTCTCATTTGATGGACAAAAGAA
GTAAGCCGTCGAGAACCTCTCCACTCTCGGGTTCGCCTTAACTCGATGTTCAACGCTCTT
GTACAACCCATTGCTCCACGCCTGGAATAAGTCACCAATGTTGACAATTAGAGCATCAGG
ATTAGGCTTGACTTCAATCCATTTCCCATCTTTAGCCAATTGCAAGCCTCGGACCTGATC
TTGATGCAATATGGTAAGAAAGTCACTATCCGTATGCGGCATCAGCCCATAAACCTCAGA
AGCCACAGGGCAGGGAGGATATCTGTTCAAGCGAAGATAGCAGGTGCTGGGCAAACAATT
TTCCCGGAAAAAGTTTGAGTTGTGACCCATTTTCTCAGCCAGAATCTCGGCCAATGTTTG
TGCAAGGCTGGACACTGTAGTAGCAAATTGCTCTATTGTCAAGCTAAGGCTGTCGGATGC
AG
>JCF44_0000001474
ATTCTCATTGAACTCTTCTGTTCACTAGCTAACAACTCGCAATTGCTCCTCCAAAACGTC
GTGCCAAAGTTGTCTACACGCTGTCCGGGACCCCATCCTCCAGAGGACTGGCCAAGGAAC
CGCGCGTCTTCGCCACATGCGGCGGAAGATGACAGTCTGATGAGAATCGAACAGTCAAAT
GAGATTGCGAGGGCAGTCGCAGTGGCTGATGATATGAACCGTGACTCCGGAAGAGACACA
GCACATTGGAGTCAAGCAAAGACACGCAAGAATGATCCGTCTTGTTCCCTTCGCAAA
>JCF44_0000001496
GTTTCCTTGGTCACACAAGGGAAACAAGTACTACAACAAATATGCAATTTACAGATTTGA
AGTTTCCCCCTTTGCTTAAGTACCCCCTGCAACTTGTTAGTGCATAAAAATAAGTCAAAA
GGACAACAAACTAATAAATATTCTAAACATGTTAGCAAAATTTTTCCATTCAACAATATG
CAGATCATTGAACACGAGGAAGCCGACTAAACTAAATATCGGTCAATTTGCCCTTCCCTG
ATAGAGGGCATTCATAGCAGCATATGCAGTGGAAAAGCTTGGCCGCCTTCAACCATTCTT
CAATGGCGGCCACGTAAAGCAGTTGACTCTGCCGCTTTTCATTCCAGCTTAAAGCACAAG
TCAGAGTTGATTAGTGACGCTGGAAGGATGTCATGCAGTGGTACCCGCTCTTCGTGAGAG
TGCATCCCTTTCCGCACTTAAATTTATCAGGGAGAACCTGGTGGAGATGGAGCTACCCTG
TGCTTGAATAGCTTCACTATTGCTCTGCGTTCACAGTCCTTGAACATATATAGGTGAAAT
GGTCTCTCTGTATTCATTCTCCTAAATTTCAAATAAGTATATGCAAAGCTTAGTTGATCA
CGAGATGTAAATCGATCAACTTCATTGAACCAAAGACATGCAAACAAATTTGACATAGGT
GTATGCGCCCTTACTATT
>JCF44_0000001505
AGAATATAAGATACTTAACAGAATTTCTGATACCTAGTACAAATGCAGAGAGATAAAAAA
ACCAACCCAAAATTATTAACATTTTGGTTCCAAATTGAGGTTTTCAATGGATGATGTTTT
CTCATCCAAAATACCACTGCCAAACTAACTACCACATATTTACATCTCATCTTATCTCTT
AAAAATGGAGGACCTAAATAACTCAGCCTACCATACATTAATACAGCTTTTGCTGTACCT
TGAATCCCTTGTAAAGGTACCAAACCCACCGTCCCAAAACCTCACAACGTTGCCGTTTAA
CTCCGTCACATCCTGGTACATGTACCACCCATTCTCTCCCATTTTCATCTTCAACACCCT
CTCCCAGCTCTCCCAACAGCCGTCCGATCTTCTTCCGTCTGATTCCCACCCTTCCGTCAC
CGTCCACTTGTCTCTCTTGCATTGGCTGTCATCATCGTAGTACACGGTAAACTTCCCCTT
GGTAATTCCATCAACATCCATGTCACCACCGCCGCTGACCACCGCCGACGAAGCCACCGC
CGCCGCGGGGACAAACACTTTCCGTGGACGCTCGTCCACCTTATCGCATTTTACCACGTC
CGAAGCCGGGCCAGACCCATTTGTGCTCCGATCAATACAAACAGGTTCCTCGGGTTTGGG
GCATCCACCGGCGACCCGAATCCTCCAGAAGCTGACGGCTGCGGTTGCAACAGCGACCCA
CGTCCACAAGCTGTTAACGGTGGCGAAGAAACCGAAGCTCAAGTAATTGAAGGCCAGAGC
TTCGAGAGCAGAATCCATAACGCTGTTCATTTTGTATTTTGATTTTCTACTTCTCTGAAC
ACTTGTTTGTTTGGTGGGAAAATGTGAGAGAAAGCGAGGAGTGAGAGGGAGGATTTATGG
AAGAAGAAGGGCGGAGTGAAAGGCCTAAATGGGGCAAGTGGGGCTGGGATCTGACATAAG
ATGCCGAGAATCGTGAAGTAAG
>JCF44_0000001511
GCAATTCAAAAAGGTATAACAAACTTCAACTCTTTAAATATGCAGGAAAAGTGTGTAAAT
ATGCATCTATGCACCTATTTTAGCCAGATATACAAAGAATCCACCATTTGATGTAACACA
TCCAATTTCCCCTGCAAATCCCCATATATGCAGCATTTCGGAATTCCTATAAAATCTTGC
ATTAGATGGAAAAGCATAAGCATTCCAGTTCGGACTCCACCATAAGAGCAAACCCCGAGA
TGCTTACTAGATTTGCTAGAAGGCAGGG
>JCF44_0000001536
ATAGAAAGAATGAATAAAAATAAGAAAATACACTAAAGCAAGAAGAGGTTATAAGCACTC
TAAGCTTCCTAGGTAAAACTTCCAAAATGATACTGAACCAATAAACTGCATGAGTACTGT
TTTTATAAACTGATACCAAACACATAAACTGTGTCTGAATAATGTCTTCACAACAAAACA
AAAACAATATTTTACCAGACACCTTTTCATTTTTTCCCCCTTTCCCTA
>JCF44_0000001543
CTATAATCATGTCTCACTTAACCGCGGAAAATATTATTAGAGTAAAGCTAGGTACACAAG
GCTGCCCCTTGAAATGCGCTCACTTCTCACAAATGTGAGCCTATTGCGAAAGTAAGGTAT
GGCGGTGCTCCATAAGCTTTTTCCGAAGATTGCCATTGCGTTGTTCGAATCTTTCTTTGC
ATGTCGTTATGTTAAATACATCACTACCATACTCATACATACCTCACATTCGATTTTCAA
AATAATAGC
>JCF44_0000001546
GAAGATACATCACATTTTTTAATATCATACACAATATCCAAGGATGCATCACTCAGCTGC
TAGTTCCATCTAGAAGATACTGTTCCATGGAAACTGAAACTTGCAATTAGTCGTATGTTT
ATCACCATTAATTTTCAAATTTACACTGCAATAGAAACACTAATGCCAATATCATGAAAG
TATATTCACCAATCTAGTATCTCGTTGCACAACTACAAACACAAGCAAACAAATAATAGA
ACAGCAAGAAATATGTCACTGTCCAATGAGGCCGAACCAATTGCATTCAAATCGTGGGCA
GATGGTTATGGAACACTCCATAGCTAGTTCTATCATTTCTCAACATCAGTACTTGGATTC
TTTAACGTGGCCCCTTTCAAAAGACTCTTCCAGAGAGAATAATACAAAGGAAAGCCATCC
GTCTTTATCTATTGTAGTGCTTGAACTTGCAAGGCTTAATTTT
>JCF44_0000001567
GGAAGATCTTATTACTGTGTGACGAAGGTATGGAGAGGAAGTTTATTTTGTAAACTGTAG
CTGTATTGGAAGGTTATAGTTACTGAAAGGAAACTTATTTTTCTTAAAACGATGTCTAAC
TGACAAATTACGAATATACTTTCAATTGCAAAATGAATGCAGTGCACCATTGTTTCATTT
TTCCTTGTTTTATGCCCTTCTTAATGTCCGTTGAAACTAAGGGACCATTTCTGTTACTTA
TTCAGGGAGTAGACTGTCCTTCTATCCCAAAACGGGACAGTCCTCGGCGAGTTGATCTTT
ACTACTCAAGTTGGTGCATT
>JCF44_0000001579
TAATGGGACGCAGATTATTGTAATCAGCAAGTGTGGGGTAGGTAAATTATGGACCATTTC
CAGCTACCATGACTGCCATAAGCTGTCTTCACTGCTCTGATCAAGCAAGAGAAGTACCTC
TTCACTTTCAAATCTTCTATTTATCATTTTCTTTCTCTAATTTTAATCATGTACAATCTA
AGCTATATTCCCTACTTATCTTTG
>JCF44_0000001598
TAATGTACAATCTCTCCTATTATCATATCTGATTGAGTAGGGGTAGATAAGGTACAGACA
CCTCCTGGTATCCAAGCACATAGCATTGCATGTTATCCCCATCGCCAAATCTGCATATTA
TATAAAAAAATTACAGTTCTAGTAACAGGAAACTTGTGAGTAGTAAACTGCTAGAACTGA
CGTGGGTTGCATCAAATACTTATCGACACTGCACTGAAAAATCTAGCTTCACTCAACTTC
ATCAAAGGCTTGGATGATTGATATAGCAGGGCCATTGACTTCAGCTGCTCACATAAGTGA
TCATGGAGCTCAGGTTCACTTGACAAGAGAGTCAAATAGGCATTGTCTTTTTTTAGCTCT
GCAGAAGCAGTAATCGCAGGCTGTGAGATTCAAATCCAATAACTGAACATTTAAACCCAA
ATATGTGGAATGAATCAAGTATAAGATTTGGTATTGAAAGCCTTAAAAGAAACAGTATTC
CGCCCTGCTTGAGGCAACTGCACTAATGAAGCAAATGGACTCGCAAACTCAGCAAATGAG
AAAGTAAGGCCATTGTTCATTCAAAACTCAGCTGATTTCATTCAGAACCAGCAAAAATCT
TTTCCACCTCAGAGTCTATACATAAAAAGTGAATGCTTCTTCAGATGCTTGACATATTGA
TATGAAG
>JCF44_0000001600
TAACAAAATTCCTGGTTTAGTCCTCTGCAATTTTAATTTATACAGCCTCCAGTTTTGGCT
ACTGGGTTTTTGAACTACGTCACAATCATGGTTTATGTTAGCTGCTTACATCTCTCAAAG
ATTGGAAAATCTGAGGTACTTGATTGACGAGAGAGAACTTGTATTTACTATTTGCTATAA
ATTTTAGGGAGCAAAAACAACATGCATTCAAAATTGTAAATCAAAATGACATCCAGTGGA
AATAAATTATACTGACGACAAGTTTTGGTTAATACAAGCAAACTAAAGCTGAAGGGAAAA
TTGAATATCTCATGGAAAGACTGTAGATATTCATTGTTCCCTATCTTCAGATCG
>JCF44_0000001605
ACTCACTATAACAGAAGAAAGGAATTCATAAATAAAGCATACAGAGCAACTGAAATCACT
TTAAGCATATTGAAAGCAAATTTATAACCGACGCATTTGATCACAAGAACTAATGTGCAT
ACACATCCGTGCATACACATCTAGAAGCATCTTAACTTCAACAGAACCAATTGGAGCTAG
AATTGTCAATGATGAACAAAAGACTGATACAGACCCATCAAAGCTGATTTATGAAACTTG
GAAAGGAACCTATTAAATTACTATATATGTAGATCGTATATCAGGCTCATTACAGACACC
TACTTTTAAATTGCCATGAGATCACCGTAATTCCGCATAAGAATGATTGATCCTGCAAAC
AAGCCAGCAGCACGTAGTAATTTCATATTGAACGCCCATTTCTCCTCGTCTTGAATTTGG
GAATTCAAGAAGCGCTTGATACCCTGAATCAAATCCTTCGAGTCCGCCATTTCTCCCGTT
TCCAGCGTTAGGGTTCTGGGTTTTGGAGATCGGAAG
>JCF44_0000001614
AGTATCTGAGCACAGACTACAGATATGTAATCATTTCCTTGTAAGGTTTCATACATAGTA
TAGTTGTCCACCATTACTCAACCCATACTTCACCTATTGTATGTAATACATTTGATCTTG
ACCAAACACATTGAAGAAAAGTAGTAAAGAAAAGAGAGCCACCTTCCATTGGGGAGTAGA
CTCGCCCGTGAGAATGGCTTCGTTCACAAT
>JCF44_0000001619
AAGCAGCAGATTGGAACTTCTCAATGCCGCCGTTGGGACGAACGTCTTCAATGATGTAGC
CAAGCGGAGCTTCGTACTGTAAGGAACTACTACTGCTAGACTTCTTTTTCCCACCTTTGG
CCTCCATTAAAACATCCAAACTTTTGTCCCTGCAAATATTCTGGGTATGGCAAGAAGAAG
AAGAACGTTGGACTTAAAACGCTTCTGATCACGTACTGCGAATGAAATGGGAAAACAGAA
ACG
>JCF44_0000001620
AGACCAGCCAGATGTGGCTGCTGCAGTTTGTTGAGTCATTCTAGGTACCATGGCGTTGGT
TTCTGCTTGAAGTTCCTGTGCAAGTTGCAACTTCTACATCCTGAAACTGGCAATCATTCC
ATCACATCGGTTACACTTTGTTAGCCACTTCTCTGATTCAGATTGGTTATCGGCATTCAT
TATTATGCATCATTTACAAAATCATCGGCAATCTGAGGACTGGTGAAGCCCGGTTCTTAA
GGTTCTTCAAAAGCACAGATTTCATTTTA
>JCF44_0000001626
ATACAATAAAATTCGTGCTTGTTATGGTATACAAAGGGAGGTTGATTATTATAATATATT
AATATAATATAATAATCAACCTCCTATTGGGATTTTGAGATCAGCAGTTTACCAAAGCAA
ATGGCATATAAATATGTAAAATGTCATATTAGTGCAGGCATTGTATCCTTCGTAACTCAA
CAAATAAAACTAGCTGTAACCTAATAGTTTTGAAGCAAAAGTAGAACCTAAATCATCACT
AATCTAGAAGAAAGGATGCAACAAGAAAAATAATATACCAATCGACCACCACAACCAATT
TGTTTAGATATATACAGGTGAAAATTCCGATCATCCTCGCTGACTTCTTCGTCCGATCTT
TTAGATTGGCATGCCCTTTGGAACTATTTGATCCTTGATCCACATGTAAATCGGCACAAG
CACATAGTAAGTGGCTGCCATGGCACCAAGAATGAACCGCAGAAGAAACACGAATGGATT
TACAGGCTTCTTTACATCCTCTACCTTAGGACCAAGCTGTAGGGGAGAGTCTCCAGATAA
AGGCTTCACACCAGTCACAGAGCAACCCATGATCAGACCGTGCCGTCTTACACCACGGTA
CCATTTGGGGCCAATCCTTTTCAGTTTAATATCTTTGAAACCAGCCTTTTGGAACCATTC
AATGTATTCTTCCTCCTTGGGAAACAGCATCCACACATCCGCAAAAAATTGAGACAA
>JCF44_0000001633
AAAAAGGGGAAAAAAAAAAAAAAAAAGGAAGGGAATGTTTAAAATTGTTATAGCTTATGA
TACATTAAATACATTAAATTTGTGTGGAGTTATATAACGAAGACAATATATGTTGAGTGC
TAGGAAGATGATATGTATATATCAAGAAAATAGATATGCTGATCAGAGATTTGATTTTAG
GATGAATATAGATTGACCCTGATTGATTTCCCCATATTAGTCTTAAAATCAATCTGCTAC
CAGAATATCCATTTTCCTAATGTATACATGATCTTTACTTATTATTACTTTGCAATTTGT
TTTGAATCCAGATGAGTGAAATTTTCAAATTCTATATTTATAATATTTTTTAAGATT
>JCF44_0000001647
AAAAGGTCAAATTTCCTAAAACCCTGATACCTTCTTCATCCAAAGTACAAAACCAAAATT
CGAGAAATGCCTTTGAAGGATCACAACTGTTCGTCAACTCCTAAAACCAGCCAGAGATAC
AATCGGTAAATTACCTTGCTCGAATTTGTGCTGATAGCCGGATCACTGGGATTGCCATTG
GAGGAATCCTGGTCGGCATAGTCCTCGTAGGAGCATAGGACATCATCGGAAACAAAATCA
AATCCTTCGGAGCCAGAGTTGCCTCGACCAGAGGATCCAGATGCCATGGGCAAAGCTCCG
GGA
>JCF44_0000001660
TATTAAAGGAAGTGCTGAAGGAGTCATTATTTCAGAGAAAGGGATAAACCTAAATTCGAT
AACCCCTGATTTAACATCAAGAATCTCAGCAACAGACCCAGAGGTTACAAATTCTTGTGA
AATATCTCTTATTGAATTAATTAATTTTAAGTTTTGACATTTATTCACTACTTGAAAATC
ATTGTCCTGTTGTCAGGATTTGGTTGGGGAAGGATTGAACAAACCAGTTTCGATGGGAGT
ACTTAAAAAAAG
>JCF44_0000001673
GGTTTCTTCTATTTTCCACTGAAAGCAGGGAATCTAACGTGGCGTGTGTTTGATTTCACA
TCACAGCTTCCTGGGCTGCATAGCAGATTGTGAAACATCCATAAAATGCAAGAGTAAGAT
CGAAGGGAACCAGTCACAGACACGTTCACATCAACCACGAGATCAAACAGCCTACCCGAA
GACCTTCACAACCTGACTCAAGGTAGACTGCATATTGGAAACTAGGGCGGCTGATTCCTA
TTGTCCATTGTTCTCTATTGAGTTCTCAACGTTATTGACATCTGAGCTGCTAGATGTGTG
ATTCTCCAGTGTAAAACACCAGTGGAGTGGTGAGACATAAATTTGTGTATCCTTGTATGC
AGAAATTAA
>JCF44_0000001682
TGCTCTTTTCCAAGGTTAATAAGGGGGATGGCAAATCCATCATAGCACAAAAGGGTATGA
CTCCACAACAATGCAAAACAACACATTTGAGATAAGATCTGCAATCATCCCTCAGTTCCT
GTTCCAGTTTTACCATGAAGCAAGTAAACCTTTGCAATCAGTCCGTAAATTTCTTTCCCA
TTTTCCACAATAAGAACCAAATATCACAAATTCCCCCTTATTTCATA
>JCF44_0000001694
ATGTGTAAAATTTAACTAAAGAGTTATTTTTTATGTTATCATGATAAATGCAATGTTAGA
AATAGATTAAATATTTTACATAATGTGCTCTAAACTAAATGGAATGAATTTTGGTAAAAT
TCTTGCTAACTCTAATGAATTTCATAATGGCACAAATGTAATTAAAATAAGAGCCGTAAA
TAAAATGAAATAAAATTCCTTTTTTAGTTGAAGTTAAATGCCATTTTGAAAATAAATTCA
TTTAGAATGAAATGAATACTTGTTTTCAATAATGCTAAACAAGGGTAAAATATGTTTTTA
TACTAAGGAAATGTTTGCAATTTCAAATTTAATAATTGTCTAAGTTCCTTTGCGTTTCCA
CAGTAAGACGTGTAAATCAATTCACTATGTCAGTAAAACTAGATAATTTTGGCAATCCGT
TTGTGCAATTTTAAACTTATCAGGTATCAAAATAAAAAAAATTGCATCTTGAGGTGAATT
TTTGAGGTCAAAATATTAGAAAATCTTCAATTTAATATTTTAGGACAAGCGAAATTACCT
GTAATTCATTTGGAAGATGAGAAAGAGTGATATCTACACCCCTTCACCAATGATTTTCTT
AATGATGAATTATATTATCTTGGAGTCAATATGAATTATAAATCAACTGAAATGTTGGAC
AATGCATTTT
>JCF44_0000001703
AAACATAACAGTACTTTCTTACAATACCAATATATGATTTAACTCTATAAATAATCCTTT
CACTCTATAAAACTTAAACACTATTAATCAATTTGGTAGGGAAAAAATTGGGAACCACAA
TATTTCCCTCGTCAGACTGACTTGCAAGCATTCCTAGTCTCTTGGAACAACTATCCCCCA
TATTGCCAATTGCAAGCCTGAAATACAACTACTAGAGCAAATATAATGGCTAAAAGTTTA
CAACACTCAGATCAATCGCCCACTTTGTGTATAGCAATGCACAACAATACTTGTGTACTT
TGACCATAACATGTATTCCTACTTCCACCGAGTAGATAGAAGCCAGTTGTCAATTTTGTC
TACATATATAGCTTTTGTGGAAACTGAAAATTGAAAATTGTACTCTTCAATTTCCAAAGT
ATGGAAAACTGAAACTGGATTCTTCCTATTGAGTGGGAATAAGGACTCTTGTAATGACTG
GAGTTTATAAGAATTTCTCTACCAACCTACTGTTAACACGCTGTTCAGTGTAGCCTGGGG
CAAGTGCATCACATAACGAGCTTGCAACAAGCTTGCATGGTGACAAATGGAAGAGCACTA
ATCAGATTTTTGTCTATATCTCTCCTACTGGTTCATGAGTAAGATAAATAATATTCCTTC
TCTCTGCCCCAAAATTTACCAGGTCAACGTCAGACAGTAAGAGAAATTACATAATTTTCT
CTGTATAAACTAAACCTGCAACTTCATTCAGAAGTTGTTGCCCTCATTTGTACAGGAAGG
TCTTGACTCATTTCAGACAGACAGGAAAGAGTTAATCAAATTAAGGTCATATCTACGCAA
GCATGAATACTCATCAAATTAAAGGAAGTTTCTCTGATAAGTTCCAGAAGAAAACCTTGA
AGATAAGCCTTGAGACAAGTTTTCTGAATCAAAATTGACACTCTTCCTACCAGCCGTCAG
ATCCTTTTCCCGATCCCATGGCTTCCATGGATGTTGACCCACCCAATCTTCCTTCTCTGG
TTGTTTCTTAGCTTTTTTCTTAGCATTGCTTGCAGCCTCCTCTTGATGTTTCTCCATCAA
TGATTTTGACCGTTTTGCTTTGTTGTATTTGTCCACCAATTCTGCATCAGCACTGGCCCT
TTTCTTTTCTTCTTCATTGGGGGCAAGTGCAGTAGCCTCATTATAAGCTTCTAAATAATG
CATTTTTGCTTTCTGGGCTCTGTCTAAAGGAGTGTCTGTCCAAACACTAGTGTCACCACG
CCCTTCCTTTGAACCACGGCTGAACTTAGTTGATTGCATAGTCACACCAGGTTTCCTCTC
TGGTGGTAATGTTGTCATCCATTCATCTCTTTTTGGTGGCACCTTGACCTCTGTCCCCGC
CAGAAGTTCATCATCACCCTCCATGGATATGCCTTGTGATCTTCTCCAGAGTGCAGCCTC
TCGCATGGCTTGCAACTCTGCCTTAAATTCCTCTTGTTCTTGCTTGAGTTTGATTTTCTC
ATCCATTGCTTTCCGCTTTTCTGGGTCTTGTAACTCTTTAAAAGCTTTATTTAACTTAAT
AAATGCTTGGTGTGCTTGTGGATGAGAACACTTATCAGGGTGAACCAAAAGTGACATCTT
CCAGTACCTTTTCTTTATGTTATCACTAGACATATTATGGTTGACTCCTAGAACATCATA
GGGACTGTCAGCCTCAACTTCCATGATTCTTGTGACCTCTTCAAATCGTTCTGCCTCATT
AGCAGATTCTGCTTCAGCAACCACAGCAGGTGGTGGAGGTCCTATAAATAATACATCATC
GCCATCCAGCTCCGCTTCTCTAAGCTCAGCTTGTGCCTCAGTTAATTTGGCAGCAGCAGC
AAGTAATTCAGCTGATGGCATTGCTGGGCCAATCACCCTTCTTCTGGGACCAACACAATG
ATCTTCTGAAGTTCCCACGTTATGGTCATCTTCCATCTGTTCATTTCCCATATCTATTGG
AACTGAGTGAGTTTCAGTCATTCCTACAGATGGATTGGCTTGCTCACTTTTGGATTCCAT
GTAAGAGTGAATAAGAGAGCCAACAACATCCAAGGTGGGGCGGCTTTTAGAAGGAAGGGA
GAAAACTCTATCTCCATTTTCTTCAAGATTTAATGAAAGGAACAGCTTCTTCAAATGCTT
CATGAGAGATCTTTCAGATATATCCTTTATGTCAACAGCTTGTCCATCATCAATCATTTG
CAAAAGCTGTATCAAATCATTGCCCACATTAGGAAACTCCCTCATCATTTCACACACCAC
TGTTTCAGGTTCAACTTTCAATCTCTCTGCCTCCTCTAACTCGCTACTAGAAGACTCAGA
CCCTGCTTCATCTCTGTCAGATTCATAGTCCCTTTTCTTCTTCCTCCCTTCTCTTTTTAA
TTTCCTCTCCTTTCTTTCCCTGTCTCTGTGCTTTTCCTTTCGATATGTCTTCTTCCTTCT
CTTCTCCTCCCTTTCCCTCCTCCTTTGTCTCTCCCTTTTGGAGCTTCCATTGCTTCTCCT
GCGTCGCTCACGGTCCTTCCTGTGATGGTGGTGCCGTCGTGAAGTGTGGTCGGAATCGGT
GGAGCTCGACAGAGATAAGGACAAAGAAGCGGTAGTGTCTTCAGGCTGTTGCTTTCTTCT
GTCACCCATCTTGAGAATTGGTGATGTTATAAAGATGGAAAGAAATTTTGATTTAAGTGT
GGAATAATTGCATGATTGCAGACGATGCTACTGAGTCGCAGTCGCTGCCCCTTGCCTTGT
CACCCACTCGCCGGTGTACCGCTATTCCTCCACCTTCACTTCACCACGTTGGACAACAAC
ACGTTGCCATGACGAAAAGGGGAGGGCGAGGCGA
>JCF44_0000001713
ATAAATTGAAATATGAAAATTTAATAAAAATTGAAATATCAAGGAGTAGGCATGCGCTTA
GCCCTATATCTTACGGTTCAGAAATGGAGTAAACTATATACCAAATTCCCTGAGCTTCTC
AACATTCACGCCAGTGCCGTCATCTGAATGCTGGCTTCTGCACTGTAAATCTTCTCATAC
ATGAGCACCGTTCATCGCACCATCTGGTCATCCGAATGCTGCCTTCTGCATATTGTAAAT
CTTCTTGTAAATATGCACCTTGACCCTTGTACGATCCGGTCACAATGCAAATACCACTCA
TCGGAACAGCAGAAGAGTTCCGAGATGCTAGAATCAGAGATAGGGTTAGAAGAGCCTCTA
ACTAGGAAACCTAAACAGAACTCTTAAG
>JCF44_0000001718
GGAAAGGTTGGGTACAGATAATTGGATATGACACGCTATCGCTATCAGCGTGTCATCCAT
TCCTCTACACTCAAAATAAATAAAAACTTGTAAGGTTAGATTAGTCTGTGCTTTCCACTA
ATCATATGTAATTCATTAGTCATTATATCAAGGCCTGGCAAATGCTGTGCTCACTAAAAA
TCACAAAAATTCTTGACACATGTTCCAATAAGAGGCATTCTTAAGCTGCAACCATTCCTT
CACTCTTATTTTCCTCCTTATTCCGAATCTCAAAAGCCCCATCTTCCTCCCTACTTCAAC
AAATCTTTTCGGCTTTAACTTAGCAGCCATTTCTAACTCACACTCATCCATCGCCTTTTA
CCCAAAATGGCCTAAGATAATTATTTTATATTTGAATTTTGAATAATACCTGCTTTTATT
ATCACTACA
>JCF44_0000001721
GGAGGTGGATAAATTAGCATGGCTCGCATCTTAAAAGGGATCAAGCTCATTTAAATACGC
ATTTAAATGAATCTCTGAAGTCCACTCCGTAAAGCATAGGTGAAAATAAGAGATGGTCCG
CATGCATAGTCCTGTATTTCATGTGCTACCTCTGATAGGGGATATAAAGCTTCTATTTTT
TCTTTTAATAAAAGATGAAAGTGAAAGATAGAATTTGAAAATATCGAAAGGGTCATATAT
TAAGCAGCCTGTCCATCTTGTGTGGTACCCTTAATAAACGGACAGAAGCGAGGCAAGCTA
GTTTTTGGGTATATTAAAAACCCACAATTTTCAGTATATATATCGCATCCCAACGTCTAA
GAAAGCACTCATAAAGCACATTTACAGTAGGACTTTATTTTATTTTATTTTTAAATAGAT
AATCAACCCGCCAATTTTATTAAAACACGAGACACGTGCAAACAAAGGTCGAAGACTCTC
AAAGACTGACCAATCTAAGAGAGTTTGCCTTCTCTTGCAGCGTATCAAGCAGGCTGTCAA
AGCTCTTCTTGAAAGCGTCAACTCCTTCAACTTCAAGCTGAGAACCGACAAAGCTCCAGT
CGATTCCCAATTTCTCTAGAGCATTGTACGCTCCTTCGGCTTCAGATGTATTAGAATCAA
TTGTCCTGGATACAGTACCATGATCAATAAATGCTTGTAGTGCTTGGTCTGGCATTGTTG
ATACAGTATCAGGTCCAATAAGAGGAGCAACATATAGGGTGTCGGGATATGCAGGATTCT
TGACACTGGTTGAAGCCCACAGCAGTCTCTGCTTCTTGGCACCTTTCTTAACGAGGGCTT
CCCACCTTGGACCAGAAAATTTCTTCTGGTAGATCTGGTAAGCAAGTGTTGCTTGAGCTA
CAGCAGCCTTCCCACGAAGATCAAGGGCCTCGGGGGTTCCAATCTTCTCAAGCATCTTGT
CAGCGAGAGTGTCCACTCGACTGACAAAAAAAGAGGCAACACTACTGACTTTGGAGAGGT
CACTTAGCCCCGAAGCCTCAAGACCATCCAAGTAAGCATCAATTACCGCTTCATATCTTG
CAAGAGAGAATATGAGAGTCACATTCACACTTATTCCATTTGCGATAACATCCTTGATTG
AAGGGATGCATGGAGCTGTAGCTGGGATCTTTATGTACACATTAGGGCGATCAACCACCT
TATGAAGCCATTTTGCAGCATCTACCGTCCCTTCAGTATCATCAGCAAGCCTGGGAGACA
CTTCAACAGACACATAGCCATCACCGCCATCTGTTTGGTCATAGATTGGCTCAAATAGTT
TACATGCGTCTTGAATGTCCTTCACGACAAGTTCCCAGTAGGCACTTTCAATGTCCTTCC
CAGATTGCACAAGTTCCCTGAATTGATCATTGTATGCATTTGAAGACGAGATTGCTTTCT
GGAAAATCGCAGGGTTGCTGGTAACACCTCTAACGCCACTAGCTATCAGAGGAATAAGAT
CCGTAACTGGACGGCAGAGGTTATCATACCATGGGCTCTGCCCTTCTTTCTCATAGAGAT
CATGAAGAACTGTTCTTCCCGCAGCACTTCTGTTTCCATCAGGTTGCGAGCATCTGATTA
GCAAAGAGGATCTTGCAGGGTGAGACTGAGGTTGAAGGCTTCGCAGGGATGATGGGGAAG
AATAAAGGTCAATGTTGAAATTAGTGAGAGTTTTGAAAGCTATGAAGCACTTAGGGTGGT
GAGATCTAGGCCTAAGCTTAGATAGTAAGCAACCAGTAGGATTCGGGGTGTCGAACTTGG
AAATGGAAGCCATGGGGGATGAGAACGAAGACAAGAATCACAGAGGTTGGTTTTGGTGAG
AATGACGGTATGGCGACTGAGGATGCGA
>JCF44_0000001732
TTGCCCTTGGTCTTGTTCTCAGCGTCTTTGAGGAAGGCATTGATCATTTTCATGGACTCA
TGAAGCCCGTCAACATCATTCTTGAGAAGCCATGCCGAGGCAAGATCTTGGTAAGCATTG
GTTGCTAGCTTCTCCAAAAGCGCAGTTGCTACTCCCGAAGCAATTTCACCCATGGCTCCT
TCAAACTTTCAAATGGCGAAGGAAAGGCTTGAAAAAGGGTAGGAATAAGGGTTAAACTAA
AAAGACCATTTAGTTGTTCAAATCAAGACGGATTCACGCACACAGAGATAGTTAATGGAA
AGAAAGCAGATCAG
>JCF44_0000001737
GGAGAAACCATCTATTGGAATAGTAACTTTTCCCCATAATCTTTCTGGAAGATTGTATTT
TTAAGTTACCACTTTCTCTTCCGATGAAATTTGCTGGTGTCCCTGAATAACATGCTTATG
GACATGCACGCTGTTATTGAGGAATTTTAGTTTTAGATGGTTAAAAATACTGAGCAGGAA
CAGCACTCCCCCTTATATGTGTTTTGTAGATCAGATCCTGTTAAATCCTTAGTCCATAAC
TTACAGTCTGCTTTGGACGTTATAGGTGGTAGCAGTTGGACCAGGGCAT
>JCF44_0000001743
GGAAAGACACACTGTTTCAATATATTTTGTATAGTTGTCATGGCCATAACAAGTAACATT
ATAGATCAGTCTTTTACGTGTTCTTAGAGCAAACTGATAAGCTACTGCTGTGCTCTAGTT
GAGGAAGTGTGACACAATCCAACAGAGGAGGATGCCATTCTCTCTGATCTCACCATTTTA
CACAAGCTCAATCAGCAATTAATTCTGACTAGTTTAACAAATTAATT
>JCF44_0000001761
AACTAATAGATAGGGGAAAATTCTTATTAAACAGAGAATACCCACAACATATACAACAGA
TTGAGGCAGCAGGCCAGCAGTAGCCATGGTAAAGTCTAAAAAAATTAAAAAAAAAACAAA
GTAACAGCACTAATAAGGGTGAATTAATAGATTGGGGTTATTCTAGAGAGGCCAAGTTCC
CACAAAGACATTTGGAACAGCCGCTTGGCAGCGTCTATTAACGGTAGCACTGGGGGTTTC
TTGCGAGAAAGAAATGATTATTACACTGGGGTGGCACTGGGACTGGTTTATTAGAGGTTG
TCCGTCTGCCGCAGCTTTTAACATACGATTGACCGCCTGCCGATGGACAAGACGGCGTTG
CACTCATACTTGTTTGATATGAAGGATTTGCAAGCGAATTCAAGTCAAATTCATCATCAG
CAATGAGGCAGTCAGTGCTGGAGCCAATGCACTTATAATTGGTGGCGTTGGGGCTAAATC
TGGTGGCGATGTTCCCTCCTGAATCAGCATCGGCCCTGCATATCTGCAGAAATGCAAGTG
TTAGCATCGTAACTAGAAGGACTTGGGAAAGGGGAGCCCTCATTCTGTCTCTTTCGATCT
CCTCAGTCTCCTTGCAACTATGCACTTTGTGGAAGGGTAAGATCATTATATAGTAAACAT
TTATCTTCCTAAGTGTATTTTGACTGGTGATATGTAATTTGACCCTATTTACGCTTGGAA
AGGAGGCGGAGGAATTATT
>JCF44_0000001769
AACTTGTAAAGAAAACTGTGTCTGAACTGAGAGAAAGTGTGCATTTCTGTGAGCTCCTTG
GAGTCTCACTGCTGGTGGGAGTTTGAAGGACGCTCTCATCTCTCTTCCTCAAATTCAAAG
CTTCTTCGCTTTTATATATCCACCGAGCTTCCCTGCTTTAAGCACAGCCTGCAGCCAGCA
AGGATTTTGAGATTTCAATAAAAATTCTCAATCTTCATCCAAAAATCTAACTTGGGTCTG
TCCTTTTCAAACAAAGATGGTCGAGAACGGTTCCAACAA
>JCF44_0000001795
AACAAATTTGACAGAAAGTGAGCAATCCTCTGATCATAACTTGGGATCTTTCTGGATCCG
GTAATTATACATGATTGAGAAGTATGTGATTTCAGCTCAAAAGTTCATCACGAAAACTAA
TTTACAAAAGGAAAAAAATGGGAATTATCCCATGACTGTTCCTATAAACATTTCGTATTT
TGCTAACATCACTTCCGGGAAAAACAGAAACAGAAACAAAAGTTTCAGAACAAAGTGTCC
TTGTTCCTTCTGCTGCTGACACAGTTATCTGGTCTGAAAACTGATAGTTAGTCATGGCAA
CGGAGAAGCATGACAAGACATCTTCTAAGAATATAAAACCTCCCTCTTCCTTCTCTGACA
AGCATTCCCATCCCTTTGCACGAAAACCTTCTTCTGCTGCATCCTGCGCTCTCCATCTTC
ATCTTCTGATATATCCAACTGCCAACGAATTATGGAACTGCTTTTCTTACTGTCAGGCAG
ATCGAAAGAGAAAGTGAGCACCTTGTGTTTGATGAAAAGAGAA
>JCF44_0000001802
GACATGCAACTTCTTTCATCCGTCTACCAGATCCATCGGGCTTGGAAGCTGTAAACCAGA
CCACTTAAGTCATCAGCAGCCATTAATTTCTACTTGATAACTCATGATCCAGAATTCCAA
TAAAAAGCAGTAACTAATACATTGAAGCCCAGTGGTCTTATTGGACAAATAAAAATAAAA
ACTAGATTCAGAATTTACAACCCAGACTTCCAAAATGGGACTCAGATTAAAAATACCTGA
TGCCCTCCGGTTCCTCTCCAGTTCATCCTTAAGT
>JCF44_0000001815
GAAGCGACACTGCATGCGTAGATAGGACGACATGTGGTAAAAGGGAAAAAAACTACATAA
GCTATGAGCCTATGACTGAAAAGAAAAACATTAATGGGTAACTAATTTTCAAGAGAAAAA
ACCAAAAATAATAAGAAGCATACTTCAAGACTGAAGTTTCATGGATGGTTACAAAAAGTT
AGTATTGATCGTCAAGGAGCGACTGTGATCTGTACGTGGTTCGGGTCCGTCTGTATGCCT
GAGCCTTGAACAGGATGTCCTAATGGCGTTTTGCGACAAGGCAGGAATTTGGCGGCGTGA
TCGATGAGAGCTAATACTGAAGTCAGTGCAGATGCCGCCAAGCACCAGGTCCGCCCAGCA
GAAATAAGTGGGCCAGCTCGCCGTCGGTGCACGCAGAGACCCACAATAAAAACCATGAAA
ACCAACAATACAGCGCTTATGGACAAAGGTAGACGAATGGATGCATGTCGCCTTGCAGGT
GGCCCTTCAGGAGAAGGTCTTAATGGACTAGGACTAGGACTGAATGCGGAATCTAAGAGG
AAATCCCTAACACTGTGGCTGCCGATGGGATTAGACTTTAAATCTGCAAATTCACTGGAA
TAGTGTTCCAATGATTTTGGTTGAGAGAGAACACGAGGGCTTGCAGTTGGCCCTTCATTC
GGAAAAGGAAAAGATCTTAATGGACTAGGACTAGGACTGAATGCGGAATCTAAGGGGAAA
TCCCTAACACTGTGGCTGCCGATGGGATTAGACTTTAAATCTGCAAATTCACTGGAATAG
TGTTCCAATGATTTTGGTTGAGAGAGAACACGAGGGCTTGCAGTTGATGTTGTCAACAGC
ATCACCTCAACGGTAAACAAGATCAAAAAGATAGTAAACA
>JCF44_0000001819
AATTTTGAAGCCTGTCCTCTTTCTTCTGTTTGAAATTTAATTGAAGGAATTCTAGAAAAA
AGCAGCATTTTGTGGTCCTGCGTCTGAAGTTTTTGTGTTTTTGGTTAGTATATATGGTGA
AAATTTTAGTTGAAACTAACAGATCTTTAGTATGAATCAGTCGCCCCATTTATGCCATTT
TCTGCTATTTTTTAGGAAATTTAATCACATGATTCACATCAACAAATATATAGGGGGAAA
GAGGGGAAAAAAATAAATATATAAATCCTAATAATATTTTTGGTTGAGATATGGATGACA
AACAGATTATGTTAACTGCCCAATATTCTCTCCTGAAAATTCTCTGTAGCTGCTAATAAG
TTTGCTCTATTTCTGTCCAAAATATTTCGTGGTT
>JCF44_0000001833
TGTGTGAAATTGATGAGGAGACCTCTAATGAGCTTGAAGGGTTGCTTGGAGTCTTGTTTG
TTCTCCCAGATTCATATGTTGACCCTAAATACAATGAGTATGGTGTACTCACCGGTACTC
ACACTTAAGATGGGATGGGATTACTACACATGGGAGTTGGACTTGTTGCTGCTGCTTACT
GAAAAGACTTCTATCCTCTGCCCTTTGAAAAAAATGAAGTCTGTTTATGAAGGAAAACCT
TTTTAAAATGGAATATTCTTCTTTGATAACTATTCAAATTGAGACTGGGTAA
>JCF44_0000001836
GATCTCAAGTATTGAACGTCATGGTTTGCTTACCCTTTATTACGGCCAATTGGTTTTATT
TAATGTTATGGCTTCTTGGTGCAGTCTGCCATTTGACTGGGTAGGCTGACTTTGTGCTAG
GTAGACATGATGATTGGTACACAAAGGTGGCCAATTGGTCATCACATTATGATCTATACA
CGGCTTCTATCAAGCACTGCTTATTCCTAACTTGTCTTCTACCACGATATATATACCATT
CTCTCTGCCTTCAAGCTTATTTTTGAAACAATTTCGCGCTAAAGCTGTAGCTACCCAACA
GAGTTTTCGCTTGGAGGAAGAAGAAGAAAAATTGAAAAGGAATTCAAAGCCGAAAAAGTT
CAGAGAAAGCTTAGCACACCAAAAAGTCCT
>JCF44_0000001841
AGATAGTCATCTATATATTTTCACTGCCTCATGTTTCTCTACTGTGTATAGTTTGTTTAT
CATATATAGTGATTTTAGGTTAGAAGCAAAGCAAGTATGTTGTTTTGTTCACTTTCTTGG
GGCAGTTTAGCTAGTGTGGATATGTTAGATGCCTGAATATAGATGGAGAGGTTAGATAGC
TTTGGTGGGAATAACATATTATATAAAATCAATGCTTGTATATGTCTAGTATTTCTGAAA
CAACTGCCAGTTGTTTTCTTGAGACAATTTAAG
>JCF44_0000001845
TTTTTTTTAATTTCCAATATATAAAATTATAATAATATATACATAATCTGTGAGAAGTCT
ATACCAGCCGAAACACACCTCCAATCATAGAAAGGAGGGTTGCAACCTAGCAGCCTAAAT
CAGGCTTCTTCACTTGCTTCTCCCAAGAATTTAACAGTCAAATGGGAAGAGATTTACAAT
TAACGTAAATCTTTATCTGATTATGTATTACATTAATCACGCATGCAAAGTTTCGAGGTT
TAATTTCTTGTTAAGCGGATACAACGAGTCGAGTTCAATATTAGAAACAGTTTCTTATGT
AGAATAATAACTATGTGTCATATTCTACATTTTCCATAGACAATAAACTAGCTTTAACTT
ATCCCTAATCCCCATAAGGAACACAATAGAAACAAGCCCAATCATTCCTATTGCATTAGT
GCGACGGCAGCCTCCTGCACCAAAGGCTGAGTTACATGCACATAGTGGTCAGCTTCCCTC
TCCACTTGCTCCCAACACTTGTGAGCAGATTTCCCTTCTTTCATCTTCTTCACAAATGCC
ACAAACTTCCTCCAATTATCCGGCTGAAACAGCTGTGGATTCATCCTCAGATATGTAAAT
GCACACATCTCTCCGTCGTCTGCGTTTCCATCAACATTCAATTGTGATGCTCTTATGATC
TGCTCGTGCGCGTAATCATCATAACGTGGCAATGCATTTTCCCCCGCAAGTGGGACTCGC
ACCTCCTGCGTGGCTAAAGCCACTTGCCTCACAAGCTTCTCGGGTGCACACAGGGCATCT
TGAGGCTGCTCGTGGTCACGCATCTCAATACATGTGAAGTTGAATATAGCACCATGGCGT
GCCAGCATACGGGCAATTGGAAGGTAGCCATCGTGGAATCGGGTGTTGTAATATCCTGCT
GTGAGCTCTGGAGCGTGAGATCTTGACCCATAATGCCAGTGAATACCAGCAATCTTTACT
GATATCTTGACACCGGAGTTCTGGAAGATTGAGTTGGCTGAGGTGAGAATCCTCTCGCCA
TGGTCTAATAGCATCTGAGAGTACCAGGAGAGAAAAAATTCCCCATACGGGCCGTCCCAG
CCTCCACCTTCTTTGCGGAAAAATGGTGTGTCTTCTGGCCAGTTGTTATAGTGGCCAGCA
TCTGTGGGGCCTGTGCTACCCCATTCTGGTTTACCGGCAGCTTCAGATGCAGCTTTCAAG
CTACTCAGCATATACTTGTCATAACATTGGAAAGCACCAATTCCAGGGAATTTCCATGTT
CCATTTTGCTCAGGGTATGAAGGATAACGCATCTCACCAGCTGGTCCCATCCCAACTTGG
ATTTCCACGATAGTATCACCAAGAAGGTGTTTGAAATTGTCTCTAAAAGCACGCATGAAA
TCAGCATAGCACTGAACTGGGGTTCGGCCCTTGAGGACGGGCAGGGTATCACAGCCAAGT
GATATGTATTCGTAGTTTCTTCTTCCCCATTGATCAGTATATGCAAGATCATGATCTCTG
TCAATCTCCTCCACAACCCATTTTGGTAAAGGAATAGTGCAAGAGTCACCGACGTTGCCA
CCACATTGATGAAACGACATCACAGCCTGAATCTTCAATCCATGCTTCTTCACCATTTCC
AGAAGCTCCGTGTAGCCTCCCCAGTTGAACGCACCAGGTGACTCTCTCTCCACCAATCCC
CACCACACATCCATCATCACGCCCTCCACGCCGGCGCTCTTCAACGCCTGCAAACTCGCA
TTCATGGCTTTCCTCCGATTCACCGTGTTCCCCATCGTCACGCTATCTAACGGCATCATC
ACATAAACCGGCACTCCGCTTCCTCTCCCTTTCGATCCTCCCTCTTTGTACTCTCTCACC
GGCAACGCCGCCATGTCATCCACCGCCGCAGTTGCCTCCAGCTCCGTCGCCAATGCTCGG
CACGCGGCTGATAGATCCGGCCGGTTTCGGCTAAAAATTGGCGACCGGAATGGACTAACC
GACAGAGACAGTCCGTCGGACGTGCGGGAACGACTTGCTTGGCAACGGAGATTCATCGCC
GGCGATTTCCAGAGCGCGGACACACTAACCGTCGCATTCGATTCTTTTGATGATTTTCCT
GAATCAGACTGTATCGGAGTTCCAACGAGGCTAGCAATCTGATGAGCTATACTTAATGCC
ATTTTCTGACATACAATTCCAGGAAAATCGAATCAAACCGAAACAAAATTTAAAACCCAA
AAACGCGAAATAATTTGAATTCGAAACTTAACAGGTTTCAACAATGCGCTTTTATCTTTC
CGTTTGAAACTTGCGGTTGAA
>JCF44_0000001857
ATAATTATGATGTATTATTGTATTTGAAGTATACCGGAATTTCTCGGCTGATTGATTCAT
TTGGAAAGTAATTAGTGTTTTGGCTGTTTAGTGGTTAAGAATCCGGAGATTTTGATGTCC
TGTTGTTGGAATTTTGTTCTTAGACATGTTATGGAGTAATGATCAGATGCTTGACAAGGT
TATGAATCATTTATGGAGAGAACAGAGTTTGTCAGAATTTTATAGAACATCTTGTTTCTG
TTTTAACATCTTCAAAATTGATCTGATTTGACTTTGGGTGAAGTCAAAAGGGTTAGGAAG
AAGAAACAACAGAAGCTGCTGGATTATTTTGGAAAATTAAATTATGATTGATGCAAATGT
ACCGGATTAATGCGTCTTATGAGATCAGATTCGAACGCAATTGGTTGTTATCGTTATGGT
TTCATAGCTACCTAGTGTTGCAACTTTGATTTTCTGATGAGAGGAGAGGATGAGAATTCA
TTGATGTTTTTCCTGAAAATTT
>JCF44_0000001859
ATAAAATTCTAAACGATACCATATGGGGGGAGAAAATGGAAACATGCTATTCCAATCTCT
TCCCCCGTTTGGTTCTGAAATTTCCTTCTTAATGAAAATGAACATTGAGCCGCCGGGGGG
GGGGGGACACTTTGGTTCAAAAGCATCAATTCCATCCATTAAGATGGGTTCTCAGCATTT
AGCCATTTAATTAAAAAAAAAAAAAAGACCCATATTTCCTTTGCAGCCTCGTTCATCTTT
CATATCTTCCTAACCCCTACATATATTTTTGTATAATTTTTCCAGAAAAGCAAAACGAAT
TTACAGATTTCCTACTTTAAGAAATTAAGTTCTATTGTGTCGGCAGTGAGTCATTCCGCC
AGGACTCAGCCAACTCGACCGAGTCATAATACACATCTGAGTGATCAAAAAGCCCATCAA
ACGCCATGTATTCACTATCTCCGTTATAACTAACTCCGCCTCCGAACTCGAACGAGTCAT
AACTCGTAATCTGATCATCAAAATCCCAGACCTCGCCGATTCCGGACGAGTCAGACGAGA
CTCGAACCAACTCGCTGCCGAATCCTTCGTCTTTCGCCTCGGGATTCGACGGCGTTCCCG
GCGGAGGAAGGCCAAGTTCGTCGTCGGAGGCTTCCAGAAGGTATCCGATCTGCGGCTGTG
ACTCACCGCAATCGGAGGTGAGATCCACCGCCGGAACCGGCGAGGAAGTGGCGGAGATCT
CTTCCTGCAGGCTCTTCATCACGGAGTCAAGGTCCTGACTCGACGGCGCCAGATCGGTGT
CGTCGAGGATATGCAGGAGATCGTCTCTGAGTCTCTTGGCTTCGAGAGAGTCGAACCCGG
ACTCCTCCGGATCATCTCTAACCCGCTTTCTGCTATTTGTGTCTTCCATTAGAGAAAGAG
AGAGAGAATAAAAAACAACGAAGTGTTATAGCTCTAGTAGTACTTTTACCCAACAAGAGG
AACACGGAGGATGTGTGGTGGCGAGACGTGGCAGAAGATGCGAAGGGCTTATATAGGGGG
ACAGTGTAGAGGGAGTGATAATGATGGTGACGAAGCAGGCG
>JCF44_0000001871
GACCAATTCCTTCATAGAGCACAGTGTGGTTGGAATCAGATCCAGAATAAACTCAAATGT
TCACTTGAAGGTTCGGCATTACCAATTTTCCATAGGTGTTGCTGATAATTTTGTAAAAAG
ATTTAAGTTAAAAAAATTTAGATTTTTTACATGAAAAATTAAACCACAAAAAAAGAATTT
ATTTGTAAAGTTTAAAATATAAATGATTTTGGGAAGCCTTGTAATTAATTTGTGAGAGGT
GTTAAAAATTTTGTCTATGTAAAGTGTTATAATTTTTTCATATAATAGAATGAATGTAAT
TATATTTAGTTTTAAAATTATTACGGGTGATGCAGTGAAAGAACTAATTCACTTTGATGT
TACAGTGATTCTTATAGGAAA
>JCF44_0000001889
AAGACTGTTAGCAAGTTACATATCGAGAATCCAGTCTTCAGGGCAATAATCTCAAACTAA
GGGTATGCTCGTTAAAATTGAAAGCGGGACAGTAGAAAATGTATGGGTTGAAAATTTGGG
ATGGACAACATTTTAATTTTACACATTGCTTAGTACATAGAGAAAAGAAATGTTAACTCA
TTTTCTTTTACAAACTGTCATTCACTACATACTTGATTAAATCTAATTTGAAAAAAAAAC
CTTCTTTGGCATATATTATTTTG
>JCF44_0000001894
GTTTGTTTCCCTGGAAAATTTCCTCTCTCTATTTTTCTGGAATCGAGCTACTTGCATGGC
CTGTCTCCTAAAGTTTTGGAAAGTCATCAAATTTTGCCCACTAAAAACGTTACCACCAAG
GGAAAGGTTTCATATTGTTTTCAGCTCAGTTATGAAATTTTTAGCAGAGGAATTACTGAT
TGAAGTAAAAGAAAGTGCCAGAGAAAAGGC
>JCF44_0000001907
GATTTCAGTGCCACATTCTCAGCAGTCAAGGATTCTACTTTTCTTGCAAGCTCTTCAGTC
TCAGCCTTATAGAAGGAATGCAAATGTTAGTTCCAAAGCACAGTGTGTGTCTGTGGGCAG
GGGTGGATCTACTCTATGTATTATGGGGACAATTACCCCCACAAGAAAAGATTTTATTAC
ACACACACACATCTCTACTAATTCTATTTATTGCCCCCGCAACTTACATAAGATCACCCC
CATAAATTTTCTTTATCAATTAAAAGAGGAAGATTTTACTTTAAACTAAGGTAAAATTAT
TTGAAATATGACTTATTACACACAACAAATATATATGAGACCGAAAACCAAAACAATATT
TAAGTATTTTTTTTTATTTTTTTTAAAATAATTTAAAATTTAATGTATATATTGCCCCCA
CAAACTAAAATTTTTGAATACATCAATGTCTGTGGGGAG
>JCF44_0000001916
ACCACTGCGAACTTTAACTGGATGGATATTAAGAAAAATTGCAACCAACATTTATCTTCG
CAATCCAAACTGATACTTACATGCAATTTAAGTAATATTATGCCTTCTTGAATTGAAAGT
TAAATGATAAATGTTTCACACAAATCTTCTTTGCTTGCGCCATTACTTTCTACACATAAC
AAATCAGTAACTATAAAGATCGCAGGACACTCGTTAAGATTATGACAATATTAGACGTAG
AATCTCTCCTGAGTGCTTGAATGATTTTTCTGTTTCTTCCAGACAATGATTCTTTTCTTC
TCGAGTCCAACCTTCAGCAACTTTATTCAGCTTGTCCCTCACATTCTGCAACAACTGGGA
AAGGTCACCGTCCCATTTATAGAACTCCAACTCCTTGTTATCAAGTATCATTTCAGCTAC
CTTCTTCCCTATCATTCGACCGCCAGCTGTATGAGCAAAGTAGATGTTATAAAAGTGGCA
AATGAAGGCTTGGGGATCCTTCTCAGATAACTCCTTAAGATACTGTGCGTATGTAAGACC
AGGAGAGGAAGGTTCTGGAATGGTATGACCTTGCTCCTTGAACCACTCCAGATCTTTTGC
CAAACTTGCAGACCTTTCTAATCCTGTATTTCTGAACTCAGCATAAAAAGGATAAGGAGT
GTCATCGATGATCTTTTCCAGTGTATCGTAAACTAATTTGCTATCAACGAGAAACCTCAG
ATACCCCTCAATTGTAGGCTCCCACTTTCTCACCGATCGCTCCTCTGGCTCCTTAACTTC
CTTCTCCCCCTCCTTAGCCTGCTCCTTCGTATGCAACTTCATCGCTACAAACCTCATCTC
CTCCACAAAACCCTTGGACTCACCCGGGTACCTCTTTTTGGGTTTCTCCGCCGTGGTAGC
CGACACAATAACGGTCTTCATGGGCATCGTTGAAATCCGACAAGGACCCTGAACTTGCAC
AGATAACCTTCTGGGCAAGTAAATGGAGCCAAATTTCGGGTTGGCAACGAAAGAAGGCAT
AAAAGCAGAAGTTTGAGGAGGTGTTCTGACATGGGGTTGTCTGTAAAGGGATTGGAATTG
ATAAGCAGGGGTTAGAGAAGCCATAAAGTAAGAACTGTGAAGCAAGCTAAGTGATTAAGC
AAGAGAGCTGGAAATGGATAGGTAAAGGGAAGACAATGAAAAATAATGGAAGACAAGGTT
CAAGTAATCTTGAAAAAAAAGCAAGGGACAAATAATAGAATAATAGATTAGAATAATGGT
TCTGAATATACTTTATGTGTACGGTATGGGCGCTCAACAATCAGCAAATACTACTTTGGA
AGAGAGCAGCATGCTTTTGAAGACTTTTGAGGATGCCGCAGATGCTTTATTGTGTTTCGA
TT
>JCF44_0000001926
TACTCCCAGCATTGGAATATCCATCATTTTCATTATCTCCTTTCCATCTTTTGGCCTCAG
GTCCAAACTCTTCGTCATCTCCTCCCGAATAACTAGTTTGTGACGTTTGCTCCAAGTCTT
CCTCCCCAAAGGAAGCTGAAGAATCTTCTTGTATTGATGCTTGCTCCATTTGTGGATTCC
CTAAGGTCACAACTGATTGGTCGGATATCCCTGAGTTGTTGCAAGAGGAAGAAGGCTGAA
TTGATTGGGAATTATTTCTTCTAGTAGATTGGGGCTTGGGATGGTTATGACTTCCCTTGT
ACACTATCTCAGTGATATGTCCTTCCAAAGACCTCTCAACTTTCTTCTTCATCGAGCAAT
TTGGATGCGTGCACTTGTAA
>JCF44_0000001945
GAGGGAGGTAACAATTGAACCTTGGCTTTGTGAACACGTTTCAAGACATTGTCAAGTAAT
TCTTCCAGTTCTTCTCCATTCAACCGTCAGTCAGATGTAAAATCAACTAAAAATAATCAC
TCATATAGACATGCGTACGTGCGTATACGTGTGCACACACAAACACAGACAAATAGATTC
CAAGCTGTAAGGAACCAATATTCGAGAGCCTTCTCTACGACTTCCTTTTTCAGCAAAGTA
TTGTTACTGCTCTCAAGCGGCAGAACATCAGCAGATGGATGATCCAATTTCTCAAGGTTT
TCAGAGTGCAGAATGTACCTTTCAAACACCTGC
>JCF44_0000001955
TAAGAACTGGCGCAAGGGAATAATTTAACAAGCTTTTGTTACCTAATGTTTCCACGCTGC
CCTTTTGCATTGGGCATTGGAACAAACTAGTTATAGCTATTGGTGAATGATGGTTCTGGC
GCAAGTCTATAGAGGTTTTGTTTCCAACTTTTTCCTTGGTCTGGAAAGAGGAAGAAAAGT
AAAATTGTAAGGTTGTGCAAGGCCTTCTATGGTGGCGTGGTGCTTCTGTTTGCGCTTCCT
TTACTGGTGCATGGGATATATTTTCCATTCACTCCTCTTGTGGTTGGATGCAAGCGCTTC
TTGATTATGAG
>JCF44_0000001957
TTCAATGAATCTCCAACAAACATAAGCCTCTTATTCCTCAACTTCTCCAGCAACAACCTT
GGCTTGTACTTAGGCAATGAGCAATCTCTAGGTTGCCATCTCCAATTCTGATACAAAGAA
TCACGCCTTCCATTCCTCATGCAAGTAACTTGGGCCGTAAGGAATTCACACTCATCTTCC
TTATACAAAGGATGTGTGACGTTATCAAAAACCCACTCCCCATTAAACAAATCGCAGTCT
TCTGCTGGCAATTCAACAACTTCTTCATCTTTCTCTTCTTCTTCCTCATCTTCTTCTATT
TCCCTCTCTTTCCCCAAGACGGACTTCAAATCAACATTTTTCTGATCAGAACTTATTTCT
TTTTCTGGGATTTCCTTGGAAACTGTAACTTCCGCCGTTTCATCACCATCCACCTCTGTC
TTTGCATTCTGACTGTTATTCTCCATTAGGGTAGTGCTTTCAACTGGTAGTTTTTCAGAT
TTTCCTTCTTGGATTTCTTGAGCTTTGGACCTTGAAAATGGAAACTCTGCAATCGACTTG
ACGTCCTCGTTGTACATGAAGACGCCGAAGAGGAATAGGGTGGAGACGACGACGAAAATG
GAGAGGTTGTTGCTCTTGCGACCGTTCTTCATTATTAGTGATTCTGTTTCTGAACTGATG
ATCAGATTTTTTCTGCGGAGAAGCTGCATGAGAGAGAGG
>JCF44_0000001959
GAGGGAAGTGAGCTTAATGAGGAGATTGGTGTCAAGGTGAAGAAGCTCCCTCACCAGATC
GTAGAAGCCATTAGCAGCTGCCCAATCAATGGGAGATGCATACCACCACTGGTCTCCTGT
GCTCTCCCAACGAAGAGGGAAATATGAAGGAGACATTGTACCGAAAAAACGAACTTCGAG
CCCAAGTTTTTAACATACACACACTCCAACACCCTGTTGATTTGTGGGCTGCTGAGAAAA
GCCTCTATCTTGACGCCAGTAAAGTGGTGGCACCAAAAGAAATGCTTACTATCTCGGATT
GAAGTTTTTGCGAAAGGAGTAAATTTCATGGAATGAAGGTGTGGGACTAGCTGTCAACAG
TGAAATACGGAGTAACCAAAACAATTCAGACTGGTGTATGCCTGACTCACATCAAAGTTG
GAAAGCTTCGAGCTAGGAGACTGAGGGGTACGAGAGGGTGGAGGACGCCATAATGGCCAA
GATGAAGCTCGCGGCAAAAGTTGGTAAGACGAGATCGGA
>JCF44_0000001965
AAACTGTTGTGACGTACAAATGTCCCCACCTACCCAGATCATCCTCTATTTGACAAATAA
AATTTATTTCTGCATTAGAGAAAAAACATAGTGACAGTAAATCTATTTCATTGAAATAAA
ATATTAGGAGAGAATGTATGTAAAAACCTCAAGTGAGTTAAAAAAATTATTGTGGCGTAC
AAATGTCCCCACCCAGGTCATCCTCTGTTTTAAATGATGTTATGCTGAATACAGCTTACT
ATCAACAAATA
>JCF44_0000001973
AAAATTATAAATATCCACTTTCTTTTATTTCTTTTTCCGTTTTTTATTCTCTCCTTTTTT
ACATTTTTTCTACCCATCTTCTCAGTTCTGGCATTATATTTGTTTATTCTACGAGATCTC
CCTCACTCCTCCAATCCCGAAACCGTCAATGCCTTCCCCATCAACTCAGTTCCTTCTTTG
GCTGAGCTGTTGGAAAATCAGCGACTTGAAGATGTAATCGATTGTCAATTGGTACCCATG
ATTCAGCACCAATATGCACGATTCAGACTGCAATTTAGGAGAAGAAATGATCAAGATTCA
ATTGTATTTCATGACAGATCGATTTTTTCTTCTTCAACTATTCTTCTTCTCTAGTGGGCA
TCTTCATCTCCATATGTCACGTCCAAAATTTTTTTGGTCTTAAACTTCATGTGGCTAAAA
TT
>JCF44_0000001988
AAATTCTATTATGTAATAGATCTTTATTTTTCTTCTCTGAGATTGTCAAACTAGGATGAA
AATGGAAAAGTTGTAGGCAAGCCCAATTTACGTTTAAGCATAAAATGACTTGGATTAGAG
AATACCTATTTTTTATTTTTTTCTGCTTTCATATCACGTTGAGTATCAAAATATTGGTTT
ACTGTGCAATTTCTAATCTGTGTCATCAGCTCATAGATTGGAAGATAGGAGGTG
>JCF44_0000001993
TTTTAAATGCAAAATTTATACAAATTACAATTTGTTATATGCGAAATTCAAACTAAGTTG
CGATGAAGCATTATCCTATGCTCAGTTCTAGAATAGAACTTCCACTGGAGGTTGTTTCTC
ACTTGTTCGGAGGATTAACTTGTGTCAGTGAATTCGTCTTGAGAGGAAAGCGGCATTTAA
AGCTCCAAAAACGTTGCAAAAATAGAAACGACAAAGATCATTACGAAAATGAAGTTGGCA
TTAATCCTCTCAAGGAGATAATAGTGCAGCTTCATCCAAACAATCGAGATGCAGGAGTTG
GTCAACAGTTTCCTTTCAGAGGATCGATCTGAAGCTAAGACTTCTCTGACTG
>JCF44_0000002009
TATTAGTGCTCAATTGTCCAAAGATCTCTTTGACTTCAACTACTACTCTTCAACATATGA
TTGAATTCTACGAAGGGCTGCTTCGGCAGTTTCGTGGTGGAGATAATAGATTTGGTTCGT
ACTGGTTTTGTGATATTGTATTGAAAGAATTGAATTGCTTGAAAAATGGGGAACGGGTAA
ATTCTGAAGCTGAAGCAGCATCGGAGAGGGAATTGCATTCTTCACAGAAGCAGAGTATTA
CAGAAATAGATAAGGATATTGTTGGAGAAGTTTGTGCTCCGGATATACCACCCACAACAT
CTTCATCGACTGATTTGCAAGTTACCGAAATGCCATCTACAAGTACTTCAACAGCACATT
TGGGTGAAACAACTTCGGTAGGCCA
>JCF44_0000002017
CACAACTATTTTCCAAGTCCATCATAATCTATGAATCTATTTCTTTCACAGTTTCATGAC
CTGGATAAACCTGACCATGCCTCTCTCCGTTGAAGCTAACATTTCTGATCTTCAACTCCC
CTCTACTGGTTGTTAACTCATCCAATATTTCATCATCTCCCATTTCTTCAGATCCAACAT
GGGGTGATTCCGCAATCTCTCTGATGGAGAGATTCAAGGAGAGCCTAGGAGTGCCTGCAA
TTTCTTCATATTCTGCTGCATCTAATTCCATTAGATGATGAGGGTTGAACAGCTTGGGAA
GGATATACTGCCTTATGCCAATCAGAACAAAGAAAGGCAAGGGGAACAAGATTCCAGCTA
TGGGAATCCACGTCACTCCAAAACAAACCAGGAAATAGATGCATTGGAACAGAGTGAAGA
AGAATATATAAGG
>JCF44_0000002042
GTCTGTGTGTTGAAGTTTAATCACATTAGGGAAGCCGCGTCAGCGTGCGTGGCCGATCTC
CCCAGGGCTAATTTCCGGAGTTTCATTTCATGTAAAATTTTTTTGTTTTAAAGATCAGAA
GATATAAAATACGCTCTATCATCGACAATTCTTACTGTGGCATGTAAAATTGGGTTGGGG
ATCCCGAAAAGGGTGCAGTTGAATGACTGTTTTGTCAGTTCTTAATTATCATAGTCTTTT
ACCTGCAAAGACTGTGGGATCATGGCATATATATCATAAGACTTCTATATGATGATGAAA
TCTGGTAGTTGTAACCTGTATCCTTTCTCGAGTGTTGGGCCTGACGGATTGCTCTTTACA
GGACGAGCACTGATTCAGTGACCCACTTTGGCGGTAATTTGTTTGACTAATCAATTCCCT
ACCCCTGAAACTTAGTTTTACAATACTTGAGACAGGTCACATGACATAACGCCTCTAATG
GAAATTTGATAGCTATAATACTGTGACGTTATCGTTGATGAAGGGGCAAGGGCTATATAT
CATAATGGTCAACAGAAATTGAGCCTTTTTTTTCCTCTGTGGAGTTTATCAGCAAATCTG
TCTTATGAATCGAATTAAGGTTTCTGTGCTCTTTTGAGATGGATTTGTGTTTTTTCCCCT
AGTATTAGTTGATAAGGATGCCCTTTTTATGCATTGAAAGAAAATGGGTAAAAAAAGATT
TTGCACTTTGATTGATGTAGTTTTCTTGCTTCAATTTTAAATATCTTTAGTTGGATCATA
ATTTTATTTTCTCCGGCAATCTTTAGCATAGAGCTAAAGTGATTAAGGCCCAAAACAGTG
AAAATAGTCATTGACGCACTGATGGTATATATGCATATGGGCTTGACTGGAAAGTAAGTT
TTGTAGGGTTGCTGTGCTACATTGCTACAAGTAGCTTTGATTCTTGAGACAGTCCTTGGA
ATTGCATTAGATATGTTGCTAACCCACTCGGTGAAGCTGTTCTCATTGCTAATTGTCTTT
GGACCTTTCTTAGAAAGTTTCTGTCTGATCTGCTTGCCTTGCTTGTCTCAGTCTTTACTC
TCAATTCTGTGCCTGTGTATTTGGTAGCTTGGTCCTGATTTGGCATTTCACATCTGCCAT
ATCTCCAGTTGGATTGCAATTTGAATATACCTGTGTTGAAGGCATATA
>JCF44_0000002047
TATTTAATTTAAAAAAAATTAAATTATTTCATATACGATGAAGTTTGATAATGTCAATTA
AAGCCCAAATCTATTTTAACATAACTCTCGTCAATTTGGATAATTAACCTTGCTGCAACA
CTAACAGCTTGGGAGGAACGTATTCATCTAATTATCAACAGCAACAACATGCTCCGTCAG
TCAGTAGTGGTGGTGTTTCCTTTTACTATGTGTAAACAATCATGATCTTCTATGAACCAC
AAGCAATGCTCTTGGTGATAAAACCAACCTCTAATGTAACTAAGCAAGAAACAAATCATG
TTAGTATTTTGTGCAGAAAAAGAATAAAACCAAAATAAGTAAAGGGAGAGATTGTGATAC
ACCACTGGCACAATGGCGCACCACCAGATCTGACCGTTAATTCAATTTACTTTACTTTAC
AGAATTTGACTTTT
>JCF44_0000002053
GCATTATGTTAGTTCCTCCACCTTGGCCTTGGTTTGCTGTTGGATCATTCGCAGGAAGGG
GGTTCCGTTTGGTTGTTGCTGAGCATCCTATTGGTTCCCCCCGCCCTGTTCCTAGCGTCC
GTCTTGCTGTTTCTTAAACTTCTGCTCAAATTTAATCATACAATCTTGATCTTGAATGGG
AATTTGTTCTTTTTGAGCTTATTCTACGACTTAAGTTATTATTTATAAATACCAT
>JCF44_0000002080
CAACTCACAAGTACAAATTACAATTTACAAGTTTGTGAAGAGATTCAGAATTATAAAGAA
AAAAATGGCTTTAACTTTGAACAGAAAGGAAAATGAAACGAATCAAAGAAAGTTACAGTA
GCCTAGATTGCCAGATTAAATCCAAATCTATGAAGCAGCAAATATTCATCATCTGACAGT
TGAAGCAACAGTTTGAGCCCACGATCTGAGATTGTTCTTTATATCAACCTCACTGTTGAA
AGCAGGAATCGTCCAATTCACCAATCGATTTTCCTCTTTCTCTCTTCTGTCCAGAACCTC
CCATGCTTCAGAAAGGTAAGGCCTTGCGACTCCACAATATTCATCAAAATTCATGGTTTC
TTCATCCTTATCTTTCTTCCCCAACCTCTGCAACCCAGGAATCATTGAAACCAAGCTTGA
ATTTTTATCTTCCTCTGAGAAAACAAAGCCCAGATCCATAAACCCCTTCAATTCCTCAAA
TTCAAGGTCCGATAAACTCTTGGTTGCCCTTTTCTTCCCTCTTATTTTTCCGACATTCTC
CTTAGCCCGAAACGCCACGTTGTGATTTGTCAGCGTTGGGTTTTCTGATCCTGGGTTCGT
GACTTCTTTTCCTGATAGGATTGTTTGAAGTTTTGGTTGTAAAAGAACAGAATCTGGGGA
AATAGAATCATCTTTGAAGCTTGAAATGGAGCTTAATTGGTCGCTCGTGGACCTGGCATG
GATGCTGGGTTCTAATGGCTCTTGTTCAATTTGATGATCTGGGTTTGGTTGAGAAGTTTG
CGAAATAGGTGGGTTTTGATTTAGGATATTGAATTCGAACCAGAAGGAGTCTATGAGCTT
GAAGACGATCTCTGCTTGCATCAATGGCTGCTTAGAGAAATCAGCAGGAAAGAAAACTAG
AGAATGGCTTGAATTACCTTGGCAAACAGAAACAGTATATATATA
>JCF44_0000002082
ATTTTTATAGCTTCCCAATGTTGATTAAATGTATCGACCCACCCTCATCACATCATTGCT
CTTTAAAAGAATGTAATTTCAAGCCTAAGCTAGGGAAAATTAAGAACATAAAAATTCACT
CCTGCATAACATTCTGTTTGTCAACTCAGGAATGAAAGTCAGAAATTTTGGCTTAGGCAA
ATCCAAAAAGCCCTCTAACTTAACAGTACATCTTGGAAGGTATATGCAAACTATAACTTT
TTTATGAAGTCATAAATGTGTGCTGTGACCTCTTCTGGTCTTTCTTGATGTAGAAAGTGA
GCTACTCCTTCCATCACAACCAATTCTTGCAAGAATGGAACATCCCTCTTGAAACCGCCA
CCATGGATATATTCCTTAGCACCAGGAGTATTATATGTAACGTCCAGGTCTCCCACAATA
AACTTCACAGGTACTTTGATCTGTACTCCAGTCCATGGTGCCGTGAGTTCCCAGGTTAAG
TCTAATGCGCGATAATAGTTCAGCCCGCCTGTAAAGCCTTTCTGGTCAAATTTGCCGGCA
TAATAATTAGCATCTTCTTCGGATAGCCAAGAAGGTAAATGAATTGGTTTGTCAGATGAA
CCTCCAAACCCTATATCTTTAGGCACACAAGGAGGCCTAGGATTACGAGACGTAAGAAAT
TTCTTTACTATTCTTGCAGTACCAGATCGGGCAAACTCCTCTTCAACTTCCCCTGGTTTC
TGAAATCTGCAGATATAATAATCGTCACCCATCAAAGCTCTCAAGGATTCCACTGGCTTT
CTTGTTGGATTCCTCGGACGGAACGGAACACTCATATTGACTATGGCCTTCACACGGTCT
GGTCTGAACAAACAGAAATACCAGGCCATCACAGCACCCCAGTCATGACCCACCAAGAAT
ACCTGCTCAATACCCAGAGAGTCAAGAAGTCCTATTAGGTCACCGACGATGTGGAAGGCG
GTGTAGGAAGCCGCGGAGGGCGGCGCGTCGGAGTCGCCATAGCCACGAAGGTCAGGGGCG
ATGGCACGGTAGCCGAGGGAAGCGAGTGAGAGAAGCTGATGACGCCAAGTGTACCAGAGG
TCCGGAAAGCCGTGGAGTAAGAGGACGACTGGTCCTGACCCAATTGATGCTATGTGTAGT
TTTATGCCATTGGTGTTGACCATCTTGTGCCCTATCTTCTCCATTTTTGTGCACTGGGTG
AAAATGGAAAAAATGGAGAACTCGAAGTTGCTGCGCGTCCTCCTTAAGAAAAGAAAAATA
GGCAGGAAAACTATCGGCGAGTGGCGATTCTAATAAGCTACGAGTTTGGGAGATCGG
>JCF44_0000002099
TGGAGACGAGAGGCCCACGTTCTTAGCCACTCCTGTTGCGACAAAAATTTCATCTTTTGG
TGACGAAAATGGAAAGGGTGGAAAAGAAAAGGTGGAAGACAGAGAGAAAACAAACAGAGG
AATGGAAACTCACGAGGAAGCTGTAACTGCCCGAGGAAGTGAAGAAACCCAGCAGCAAAA
CCAGTGAGAAAGTAGGCGGCTTTCCCTGCTTGGCTCTGTTTTTAAGAAAGAGGGAATGTG
AGAACGGAA
>JCF44_0000002128
TCATAGCTAAGACAATATATAGGGATTCTTAAATCTGACTTCTATAAGAAGAAATTTTAA
GGGTTTAAGCTCTAAAGAAGCTCACTTATTATTAAGGAAATTACTCAAAGCTTTGCCAAC
AACGAGGAAGTGTTGGATGCTGGGAATCAAGGAAGAACAATTAACATCTCATTTACTACT
TGAAAATTGTAATTTGTGATTACACTAGCTATAGACAACATGAAGAGGTTAAAAAGACAA
GGGGGAAGGGATGATGTGGTAGTAGTCAGCATCAATGGCTTAGGGAAGATAAGAACAACA
ATGGCTAAAATAGAGAGAAGGACTAGGATCGATAGCCAAAATAAAATAACAAAAAGGAAA
CAGGGACATTTTGCCCAAAATGAAAAGGAAAGTTAGAGAATATAAATTTAAAGCAGCAAT
AGGTTTTGATTTTATATTTCTCAAGTGACTTCATCATAATTAAGTACAATCTAACCCTTG
GTGTGTTTAACTTTTCTTTCTCTCTTTCTTTTTTTTTTTTTTAATTTTAGAAGGTTAAGA
GTAAAAGGGTCAAGTTGGAGTAG
>JCF44_0000002136
TAGCAGCATGTGGTGAATACTTAGGAAGAGCAGAGTCCAAAGCATATATCTGACATATTT
TATGGCTTACACAAACAATTTATTCATTAACAGGATTCATGAGAAGTTGTTTGACTTGTT
TCTAAGACTCAATCAAACGCCATTCACTGTTAAACCGCCATCGACGCAAATGATCTGCCC
AGTGATGTAAGATGCTGCAGGTAAACAGAGGA
>JCF44_0000002138
CATTAGTCGAACAACTGAAATATAAGTTAGCTCTTCAAATCAATGCAGGTTAGTCTCAAA
TTGTATGTACATAAATAGTTAAGAAAACCAAGAGTTACATAATCTACTATTTATTGCACA
CATGTCCTCATATTGCTCCCCACACATGACGAAATGGCATTATTTAAATTCAACTGGCCT
CATCCATTCTAAGGAAAGCCTTGATGCACAAACCCTTCCCTCACACTGTTCCCACATAGA
GAGGGGTGTGGATCCCACAAATTATCTTTGGGGTCATGTTTTTCTTATTGTGGAGGGTAG
TGTGAGGAGAAATGCTATTTTGATTCCCTTGAACTCACTCCCTCTTCACAAATTGTGGAG
TTTATAGAACTGTGGATCTCATTATCTATTAGACAAAAGTGTACCATGCTCCCCCAAAGG
GGAGTGTATTCTAGTGTGAGGGAGACATCCATAGGGAGGCCAATTTGATTTAAATCATGG
CATGTGTACATGTGAGAAATGGAGCGATAATAGTATATACATGTAACATTAAAATATATG
TACAAAATTGAAAATGGCACATACATCAAGTGATATGGTACTTCATGCCCATATGGCCCC
TCAACTGAAGTTGTAAGCATAG
>JCF44_0000002153
ATAAACGTTGCCCAGAATAGACGAAATCCTTGGAGGAATCAATGGGAATTTTGCTGTAGA
GCTACAAAATCTAAACTTTACTGCATATGCGCTGAATTGGAGAGTGCACGAATTTAGTGA
TTCTGAATGTTTAGAATGCGCCACACCGCCTCTGGCAGAACCAAATACTTGATTCACAGC
AATTTCTCCATTAAAATGGTCTTTCGATAAGCCATTGGACCAAGATGACACCAATGCCCA
ACCCGGATCGTCCGTTCCGCCAAACGAGGAATCCAAGCCTTTGTCCTTGTCAACGTTACC
ATCAATTCTACCGCCAACGCTCACAAAAGAATTGGTTGAGAAGCTTCTGATAACTCTTGT
GG
>JCF44_0000002154
TTCAAGAATCTGAATCGGTCACACACAGTATATTCCGTTCTTAAGTTTGACAGTTTCGAA
CACAAGACTACAATAAAAGGAGACTACAATTTTCTTCCACAAGTTGGTCTCCCTGCATTA
TATCATTAAAAATAGAGACACGCATTTTTTGAAGATGAAGATTGATTCCACCTTGTTCTT
GAGAATCTTGATATCATCCAGAATTTTATCAATCTGGGAGAAATTTAAGTAGAATAAGTC
AAAACCCAGCCCAGAAGTTATAGATTAGATCATATCAGCCGACAGTAGTCATTGAAGGAC
GCAACAATTGAACAGTTGAACCTTGGATTTGTGAACACGGTTCAAGCCATTGTCAAGTAA
CTCTTCTAGTTTTTGCAGCTCTTTAACATTCAAGCCTTCCAGTTCTTGTCAATTCAACCA
TCTCAATTCGAGAGCCCTCCA
>JCF44_0000002173
TTGAGATAAAAGATGAGCTCCTTTGACCTCTCAAATATCAGTGGATTAGTAAAGAAAATA
ACTTTGTCATTGAACAATCTATATTGTGCGGCTATCTAACTAACCAGTTACTAAGCATTA
AATAAATTTTAAGTGAAGAAACAATAAAATAGTTATCTTTCTAATTGTGTAGGGAACTTT
ATCAGCAGCAAAGGAAGAAGAAAA
>JCF44_0000002178
GTTGCCATTACTAGTTCTATCATGCTGTCTGGAATGGTTCAAGTGAATTTTGACATTGAA
GTTATTTCAATGGTTCTATACACAATTCAGTTGGATTTCTTTTCAGGACACTGTTTGGGG
AGTTTGCACAGATTTAATTTAGCGTGGTTATCCTTCATTTAGGGTGGTTTATACCACCGT
TTTTGCCAGCCACCGGATTGGTTCGTGCAAAGTGGTGGTGTTTCTTTTGGCTCGGAAGTT
GACGAAACTTTTGGAAGCTTGTGAACCATAGATATTGGGGTTTTTGGCTTGCAAGTTTAG
GGAGAAGCTCAAGGAAAGCTAACAGAAGACTTCTGAAAGCTGTTGGTAAATTCGACCAAG
GACTTGGGGTTTGTGAATATTTTCATAGAGGGGTGTTCACAAGCTGTTTGTAAAGTTTAT
CAAGTTTTCTTGAGTTATATTTTATTACATTTTGTTTTTGGGAGTTTAAATTTATTTAAC
TTAAGGGAGAGCATTAGAATATAACCCTAAACCCTAAAT
>JCF44_0000002244
AACAAAAATATTCAAAGATGCGACGAAGGTATCTTCAACAAAACAGAAGTGCAAGTAAGA
AGCCTATGGAGATAATTTTGTCAGATAAGTTCATATAAAAGGACACAACTGAAGCCAAAA
TCAATGCTAAATTATCACATTAAGAAGATTATGGAAGAAACAACAAACTGCCCCTTAAGA
ACATTATCTTTCAAGACACCGGAGATGGTCAAGATCTAATATTGATACTACCATAAAGCC
AACTTCTTTCCACATATCGATCACAGGACCACAGAACAACATTACGGCTTCAAACTCTAA
AGAAGTATATCAATAATAAACAACCACCAGCATCAAGCAACCATCGCATAAATACAAGAG
ACTGCAACCAGGCAGTCACAAAAACACACAACGCTTAGCCAAGCCAAACACAACGGATAC
TATTTGTTTTGGTTGTCGGAAGCAGAGAATAGTATGGCATTAACA
>JCF44_0000002270
AGCATGAATTGAACTTTCATCTTCATTGGGGCTGTTTTGGCTTTGCCACATTCATCTCCA
ACCTAAATGAAGCCAATGAGATCATATAGATGCTAGGCTAAAACTGCAACCCAACTATTA
TTCAGAACAATTTCTGTTGTCCTTTTATTCCACCAATGAAAGCTAGATTCTGTTTTGACT
GAGTTTCCAATGAAGAGATATTGAAACTGTTTAAGCTTTGGCATTACTACTAAACATGCA
AGAGTACAATACTACCATTTTTTCAGCTAAGCATCCAAGGAAATCAAACCACCAAAACAA
TTTATCTAAATGATGCATTGACTCCAATGGATTCAACTAAATAGGTGCATCCCTTGTATG
GTTGGTGTATTGGACTTTAAACACAAAATGCAAGTACAATAGTTGTAAATTATTACAACT
TGAAATAAGCAAATTCAACATTAACATCCAGCCAATTGTCTTCCCCATGTGTCCCAATTG
CATGGTATAGATTTTAGAGTGAGGATAATGAAGCTACGGCTAGAAATGCAACAACCTTTT
GGTATGTATGTTTGTACGTATCATAAATACACATGTATGTATGTCTTGTATGTGTAGCTC
GCCAGTGTGCATGGATGCATGCATGTTCAGGCATCTATCAGAGCAAATTAAGCATGCTTT
TTGAGAAATGAGGGCACTGGGAGAAAAAATACGTGCCGAACATGGTTGCCAAAGACATCA
GCAACGAATTCTAGAAGGGCAAAATGAGAAAACTTACCCAAAGAGATGCCCACCCAAGGC
GAACCTCTGAGTCGTAGCCTGCTTTAAATTTGAA
>JCF44_0000002283
AGAGAACATATAATTACATGATGTAATAAATTGTTTAGTACCGTTAATAAAGAGGCAGAG
CTTAAATTCTAACACAGAATTGTCTATGCACATACTGGCTCCCCCAACCACAGTTAGATT
TATCATTGGGAATTGGTTACGAAACCAGAAAGACAATGATGACTCTCTGCTATAATGATC
AATTGACAACGGTGACTCTCTGCAATAGTGATCCAA
>JCF44_0000002293
GGATATGCATCCACTTCGGAATATCAAGATTTAGGTGTAAACCTGTAATATTCCACAAAC
TTCCAATTATCTGCACTGTGTGCCTCCAAATAATCGAAATACGCCTATACCACTTCTTGC
CAAAGTGTATAAATGCTGCCTTCAAAGTTTCTTTGGCTGATGAAGAAAAACTATTCCGTG
CCTCCTCTTTATCATTTATGACAGTATCTCCAACCATTAACTTAGAGTTTCGACTACTTG
TTGTAGATGTTTCAGCTTGAGGCTCAAGAAGCTCCCTATCAGTCTTCCAATACTTGAACC
AGTTTGCCCTCCCATCATCTAAATTTATCCAATTCGACCAAAACTTGTTTGCAGAAAATG
TAAACCCGTCTCTATTTGCATCAGAAACCTCTACTTCGTCTGTGGTTTTTTTGTCAGGAG
GTTTTGTATCTACACTGTTCAATTCTGATTCATTATGTGACCACAGACCAGCACTAGTTA
TCTTGATTTGGATAAGTTGGGCTCCTTTTGTCACAATTCCAGAGAGCTCGCTTGAACAGC
CAGGCTGCTGAACATAATTGGCGTGCATAACAACGAGAATACAGAACAAGGTG
>JCF44_0000002295
GAAAGGGAAGACGTCAAAAGAGGATGGAGTAGAGAAGTAAAGGGAAGATAATGAATCGTT
AAGCTATGACATCCCTTCCCTTTGTTTGGATGTTTGGTAAAGCTCCAAACTGGAGGAGCA
CAAAATAGGGAGTAGTAGAAGGTTTTGAAGGACTTCTAGAGGATTAGTTATAAACCTTCA
TTCTCTTCCCTCCCTTAATCTATAAACTTGCAAATAAGAAGACTTAAAGATATAACCAAC
TTGCCCTCTTCTCTCCTTCCTTTTCTTCCTTTCCATTTTTTCCCATTCAAACATACCATT
AGAGGACAATGTTGACAGGGGATTGAATTTGTATATGACGATTGATTTTCTTTTAGTTGC
TTTTTCATCTAGTGATATGAATGAACTGGTCATCGGGGCAGCATCTAACTATTAACTTGG
AATGATCTGACACATA
>JCF44_0000002303
TCTCTCACTCTCTCTCTCTGTCACTTTTTATTTTTTGTTCTCTCTCTCTCTCTCTCTCTC
ACACACACACACACGTACCAGATGGCTTCACTCAACTACACCATATGGACCATAAATAGG
GCAAATAAATGTTTCCTCTGGAGATATTAATTAATGTCCCACTGTTGTTATCGATATAGT
TTTCATGCCTTTTATCCTTTTTCGCTAATGCATGCAAGTCGGCTTCTAGCAAACTCACAA
AACTAGGTTTACTTCTGGCGTAATTTGGCGGATTAGATTACTTCACATAACACATGGTCC
AGCTCTAACTTTTGTCACG
>JCF44_0000002310
GTGGTTAAAGAATCGTAAGGCAGAGTTGATGCTTCCACATTTAGCATACATGTCTATCAA
AGCAGCACTTAGATTGTCATTCACAGGAATGGAGTTGCTACGTATGTATTCATGAGCCCA
TTTTCCTTCATTCAATGTGCCTAGAGTGGCAATTGCAGACAGTACACTCACCATAGTAAT
TTCATTTGGTCTGATCCCACTACCTACCATTCCATGGAAGAGTTTTAAAGCCATAATAGG
CTGTTCAGTCTGTGTGTAACCAGAAATCATGGTACTCCATGAAAACACATCTCTTTCAGG
CATCTCATCAAACATTTGCTTTGCTTGGTCTATCATTCCATTTTTCACATAACCTGCAAT
CAGGGCATTCCAGGACTCAAGGTGATCTTTTACACCAACTTCAAATTGCAGATATGCAAG
GCTCATCTTCCCACAAGCTGTGTAAAAATGGATGACTGTAGTCTGTACAAAATCAAAACG
GTCTAAACCTCTCTTAACTATTGTTCCATGCAATTGCTGACCATCACAAAACGCTCCTAG
TCGAGCACATGTAGAAACCAAGTCCACAATCATGACTTCAGTTGGTCCCAATCCAGTGCG
TAGCATTGCACTGTACATCATCAAAGCTTCACGTAAGCTATCAGTTCTCA
>JCF44_0000002318
TATTGACTAAAATTAAAACATATACAACCTTCATTATATGTCACTAAAGAACCTCTTGAT
GAAGAAACAACTGATTAGCTAGCAAAGAACACAAAAACATTTGGTGGCAACCTAGACAAC
CAATTGAAATTTCATATCATGCTGTATGTATACAGCGGAAACAAAAATTTGGTGTTAATC
TATACAATTTCATTAACTTCTAACCTACCAATGAGATTTCCACTTTCTCAAAAGGTCATC
GTAGACAAATTCTTTTCTTGCTTTGGAAAGGCTTTGTCTCAGCTTTGACAGTGTGGGAGA
GGTTAACTTAATTCTTCTGTCAATCATATCCTTGGCATACTTAACAGCTTCTGGAACCCT
ATTTAGATCAAGGAGGCCAGAAACCAAAAGATTTCCTGTCTCCTCGAGATCATTGTGGTA
GTTTTGAATGAGGCATTTCCAAACACTAATAGCTAGGGAATGATCCCCATTGTCTATGCA
AACTCTAACAGCTGCATTGCAATTAGACTGGTCTGGAACATACTCATTTTTTATCATTTC
AGAGAGCAAAACTGATGCCTCACGTAATTGCCTGCCTCTAATCAAGTATTGAAACAACAA
ATTGTAGGTCAGTGAATCCGGAAACACTCCTTTGTAAACCATGTCATCCAACATTCTTCT
CGCTGTATCCATATCTTTGTGATAGCAGTATAAATCAATCATGGAATTGTACATCAGGGT
ATCAGGTCGCAATCCCACTTTCCCCACCATTACCTCCCAAACTAGCTCAGCTAGCTGGAG
ATCATGACACTTAGTACACTCATTCAGTGCAACCTTACAAAACTTCACTCCTGGGTAACA
CCTTCTATCTCTCATGATCTCAAAATATTTAGCAGCTTCGCGGATGCCATTAACTCCCTT
AATCAAAGTACACAAAAAAGAATCGTATGCAGGCAAATTATTTGGGTCCCAACCTATGTC
TACCACCATCTCTGCAAAAGTTTTTCTAGCACCAGCAACATTCCCTTCACTCTCCCACCC
CTCTAACAAAATAGCATAAGTATCTCGGTCAGGCCTATTCTTCCCCTTCACGGTTTGCAG
AAACTCATCTGCAACCACAATCTTCCCCTCCCGACAAATAGCACTCAAAAGTGAATTCAA
GGCAACAACATCTCCGGGACACCCATATTGCTCCATGACTTCAAAAGCAATAATTGCCTC
CTGAACACGATTTGCAACAACAAAACTGCTAAAAACAGATGCAAAAGTAGCAAGGGAAAG
CAACCCTTCTTTTTTCATTGATCTAATAGCATCCCACATTGCTTCAAAAAAATGATTTTT
ACCTAACAAATCCACCACCAAGTTCCAAGCGTACGGGCTATGGTTGTCATTGAGCTGGTA
TCCTGACCACCGGAAGAACTTCACTGCTTGACCCGGAAACCCATAAGACAATTTGAGTAC
TTCTTCAACGTCTTCCTGGGTGACCCGGATCCCTGTTTCTTCGAGAACTTTCTCGACGGC
GAGAGGGGGAGTGTTAGCGATGATTTCGCAGAGTGACTTGATTTTTGGTGGCAAGTTCGG
GACTTCGATGTATGAAGTGAAGGTTAGAGACTTAGCCATCTGAGATGAAGAAAGAGGCCT
CTTGATGGGGTCTGGCGATGAGGTTGAATGAGTGGAATGGAGGTCATCGTAAGGCCTCTT
CCTGTCGAGACCCATGATTCTGCAATTTAGTTCAGTGAGAAACCCTAACTACTCTCGAGA
TCGG
>JCF44_0000002329
AAAATTCATCAATCAAATCAAGCATTATGAAATTTTTAACAGTAGCTACTAGGAAACAAA
AAATGTCTCGGTTACAGACAAAGATAAAGTGATTTGCTCTACTGTAAATGCAAACTGAGA
TTTTCAATTGGTGATTATATCTCCCCATGTCATTAAACCAAACTTCCCTCTCCCCTTTTG
GCTATTCAATAAACTTTCAAACTTCTATCTCGTATTTTGTTTCATTATTATAATTTTACA
TATGTAATTGTCATTAAAGGTACTTAATTGTTATCAAACATACACATCCGAGCAATCACC
TGCCAATTGGGGCTGAATTTGAAATTATCAAGTAATAAATGCTATCATTAAAACTTGATT
TCTTGGGA
>JCF44_0000002335
AAGCTAATTCAAACTCTCCAAATACTGACCACAGACCTTCCATCACTGAAGCGAGGGAGT
AGACAACGAGGAAACTTCGCTGAAAACGAAGAAATGAAGAAGAAATTCCATGGTCGAATA
GCGAATGGGTCCGGTTGGAGTTAGAGGCATAATGGAAAAACAAGATCGAGAAACAGCAAC
ATGAGAACAGAAAGACGTACAACAATGGATGCGGTTCCCAAACTGAGCTCTCAATCACTA
CGCCCATTGGCTTTTTATATTTCGGAATTAAGACACGGAGAGAGGAAATGCACGAATATA
CGTCGTCTCCGGATCTTAGATCAACTCTAGATCGCGACGTATAAATGAGAGCACGCGAAG
ACACAGGGACTGAGACTCGAAGGGCAGGGAGAA
>JCF44_0000002347
AAGAAATAATGCAAACAAAGGGAGAAAACAAAATGTCTCAGCACTTTGTGTGCCATAAAA
TATTATGCTTGATAGGTTGAAAAAACCTGAAATCCATAATGGATGTCAAAGTCGCGCTCC
AGATCGTAAAAACGCATGATCCTACGATTATCAACCTGTTTTACGGTCCGATCACACTAA
AAATTCGCATCTGGTCGGACATCAAGAACGATCAATGAAACCGTTCCCACCCAAAAGCCA
AAACGCATCTAATGTTTTACCAAAACGCCATTACAGCGTCCAGGGTTTGTTAGAGGCCGA
AAATAAACCCCTAAATCAGCCTAACCCATTCTAAAATTTCTATTGAAACCTAGAGATCGG
AAG
>JCF44_0000002359
GGGGAAGAGAAGGATTTATAGCTTACTTCCTTTTCCTTAGAATGTTTGAAAAATCTTACA
AAATCTCTCAAAATAAAAAAAAATTACAAAATACAGAATAGTAAATAGTAGATGATAATG
GTAGACTCTTGAAAATTAGTCATAGGACTCTAAAGTCATTTCCTCTTTAATTAAAACTCT
CAATTAAAGAGAAAATTAGAACATAACATTCTCTTTTCTTTTCTTCTCCTCCGTTCTCCC
CCGTGCAAGTGTAGCACTCTCAATTGGATTATTTTAAGGCATAGACTTGCGCACGCCTAA
CTCCCATCAATCTATAGTAATGATTCTTCACAAACCTAATGGTCAATTATACACCTCGAG
ATGCATGGGATGATTCTGATCTAACTTCTCAAAATGAAAATCTTTCCTACAATTGACATA
TCCAAATTTTCTCATCGCCTTGTGGGGTCCATTGCCAACCATTAGCTTTGGCCACCAAAA
CATGTCAGTACCATTGTCCACCTAATACGCTGCCAACTGCTACAGACGGCATCTCT
>JCF44_0000002366
GAATATCAGGAAACAAGATAATGGGCATAAAAAATAAAATTAAAAAAATAAAAAGAGTGG
GGATAATTGTTTTCCCTATACAAATCAACAGAACTTGACAGGTTTGCACTTTGCAGAGTT
GATTCTAATAGTCATGTTTCAGATCAACATGACAAGAATATCAAGCACCAGCACCAGGCA
GGCAGACTAACCTGAACAAGCACCACAAGAGCAT
>JCF44_0000002367
TCCTAAACATGATGTATTATAATGAGGGGGCAGGGAACTCGTGGTTGCTGGTAGTGTGCT
GTTGATGAATTTTGCTGTTGTGATGCAGCAAAAATAATCAGATACAGTCCTTCAATCGGG
TTGGTCAAGTATGTAAAAGAAAATATACTCTGATATAATCTAAGCTTATGGATTTTTGCT
CAGGGGAAACGGGGGAAAACAACCGGAAAACTACAGAAGGCAGAGGAGGGGGGA
>JCF44_0000002374
ATAACTTGGATTGAATGATATGGCAGCAGTGAGATGACTGATGTCAGAGAAATCCTGAAG
TGCCTCGGTGATAAATACATAACAGATATATAGAAATGATATTCAAAGATATTTCAAATT
AACAAAAAACACAAACTTGTCTGCTTTGAATTGTTTGAAAGAAGACAAGGGAGCTATGCT
AGATCATTGAGTCCCATATTCCCATTCTGGAACAAAAATAGGGACTTTAAGACGTACCAT
ATGGAAGATTCCCATCCCAAAATTAAACACTGTCTTTCTTAGCTCATAATGGCCCTCAAG
CCTGCTTTCTTGATCTTCTAACTTGGGCATGTTTATTTACATTTATTTTAATTATTAATT
TTAATTTTAAGTTCTCCTTACTTTCTGTTTTCTGTTTTCCTCGCACACACAGATACACAT
CAAGATAAAATTGCTCATCAAAGCTCCTCATATGATCTGGGGAAGAAAAGGAGAAAATTA
AATAGCAAATTCTCAATAACTTACTTTCACTTTAACCTCGTTTAGTCTTATTTTATGTAA
GTCCAGATTTAAATTCTCTGTTACAAGAGCAGCATGG
>JCF44_0000002393
CTAGGTGCACACAATTCCAAGTAGATGGTTGCATAGTGGAACATAGAAGTTGCTTGAAGC
TTGATCGAGGAGACATCAGGGGTAGATTGTAATGTAGAAAGCGACAATGAAAGAGGCAGC
AAAGATAATGGTGGATCCTTAAATAGAGATAAGGGGAACGACCAAACATATCTTAGCCAT
AGAGATATAATAGAACTGAGGTTTGACATAGAGGACACAGCATTAGAATGGTACAAAAGG
TATGCACTTTGTGTTAGTTTTGCAATGAGGAAAGATGACAAAGGATGGAATAGTAAAGG
>JCF44_0000002395
ATTGCATAATTCATTTGCTAGTTGCTTAGTTTATTACTTTCATTTCATTTTATTTTTTTG
ACAAAGATGTCAACCAATCTTATCCTCTTTTATAACAAAACCAGAAATTATCAATCTCCT
AGTCTGAGGCCAAATCCATTTGGTGGGCTGTGTAGTTCCAAAAGTGAATACTCTAGCTCT
AATAAATTTGTCAATCTTGAGTTAGTTGTTGAAAAGCCCATGTTTAATGATGTCCAAGGT
GTGCAGATTATTAGTTGTATTTGATCTATCCTTTCAATGATTATCTTCCTTAATCCTTTT
CTAGTTATAATTTTTTGTGTTCTATGTTATTCCATTTTGAAATATGTAAAATGAA
>JCF44_0000002399
CAAGTAACTATAGTTGATCTTTCCAATAATATTGAATATTAGGTTTGTAACAGGAGTAGG
ACAACGACGAAATGAATGGGCTGCAAAACAACCCCACACCTAACTAAAGTTGTATATGTA
AATTAGAAATAAATATGATCCAAGAAAAATAAAAAGAATAAAATAAAATTGTAGAGCAAC
TGCTTGTGCTCACCTTAGTTCCCACATCTACCCTTTCTACAGAATAGAATAAACAGAGTC
AAGATTCATAACAAAAGATGGTTGGATTTTCAATTACGCAGTACCTTACCTTGTCTTTGA
TGTCCCAAGAGTGAGCTCTAGATCATCTGATCCGCAGTCTTCATGGATTATCTCTCCTTC
CCATG
>JCF44_0000002405
TGAAGAGAACAACAAATTGAGGGAAAAGAAGAGGAAGTTGCCTGATGCTGGAAATGAGCA
GTTAAATGTAGTATCTGATCTGACTGGGAGGGTAAAGGACTTGGAGAAGAAATTGGCAAG
AAAAAAGATACTAAGGGCAAGAGGCTTCAGGCCAGGGACTACCAGACCTTCTTGCAAGAA
ATCATCAAATAATCCCTTTAAAAGGAAGAGCTGTTGGTGTTGCAATATGATGATGTAAAA
TAGCCTGGTTCCAATCGAACTGTACATTGTAATGTTTGTGGTATGGGCTGTGATATTGAA
GTGATAATATATAGACCTCGTGTGAGAGTGAACTTTGAGAGTTTTCAGTTTTCTGGGATA
AAATATTTTGATTTGTTATCTTCATTTTTCTTGCTTTGCTTCATCTGTATTGACTTTCTA
GTTGAGTATACCTTATTGTTATGGGGATATATCCATA
>JCF44_0000002406
AATAAAAGCAAATATCTACCATAATCAGCGGAAATTAATCTGCATGTAAGTTGATACAAG
GAAAGTTCACTGCCAAGTAATGTATCAATCAAATGCTCAACTTACAAAAGCACATGATTG
CAAGGCTGGTACAATGCAAACTTGAATCTTGCTACTGTTCATGGCCTTTTATGTTATATC
TGCAACTGTAAGCATCTAAATGCGGCTGCAACTAGTACTTTACACAAAAATGATACAGCT
AGTAACATTTATTCACAAGGACAAATCACAACTGCCTACAAATGGATGTACAACTTCTAG
TCCAGACAACACTAATTCATTCAGATTTATCTGTCGTTCCAGTACAATAATTACACAGCT
CTAATCATCAAACTCCGAGTCTTCGTCAGTTTCTTCATACTCACCGCTTTCCATTTTCTT
GTTATATTCTGCCATTGCTCTGTCAAACTCTGCTCGTTTTTCAGTGGCTATGTCATAGTA
TTGAACCTTCTCCTCATAAGTCATTGTTTTCCACTTCTCACCACATGCTTTGCCAATATC
ACGCATTGACTTGACATTTGGATTCTGCTCTTGAAATTCTTTACGAAAATCCTCCAAGAA
GTAGAAGAAAGCAGTGGGGGGTTTCTTTGGCTTCAAAGCCTCCAACTTTTTTATGTTCTT
CTTTTGCTTTGCATTGGGTTTCTTTCCTGAATTAGTCTGCCTCACAGATGTCTTTCTCCT
CTCATTCAATTTTACCCTCAACACTAGTTTGCCATTAGAAGATGATCTTGATGTGGTTGC
AGAAGGAGAAGCCGCAGGTGGCGAAAGAGACTTATTAGAGTTAGCTTTCTTCGCCATATT
TGTCTGTTACTTCGTAGGAGCCTCTCGGTAGAT
>JCF44_0000002418
ATTTGACAAGGACTGAAAAATCAAAATCGCGTCTCATAGTAACATGTAAGAAATAAACTA
AACAACATTCCAAGAAAGCATGTGCCATGAAATGAAAATGGTGCAGCCGGTTTCTAGCAT
TCTAACATAGACAAATTACTAAATTAAACCAAACATCTGAAAATCATCACTACAAGTCCC
TCTTCAGTTTTTCCTCAGCTTCATGGTAAAATCAAGTGTTGTTTCTATAACATGGGAAGG
AAATTGGTTTGTTACTTAGGGTCCGTTTATTTTGACTGAACATTTTCTGTAAAAACA
>JCF44_0000002419
ATTGGCATTCGTCTTTTCACCGCATCCGATGATCCTAATAGATGTTATTTTCTGCTGATG
CAGCATGTTATGAGAATTTCATTTCCTCTATATAGCTCTCTTGTATTTCCCAAAAAAAGA
AATGAACAAGTGCCTGCACATGCTGGGAAAAATAGAAGAAATCATAAACTCAGGACATAA
AAGAACTGAAAATATGGTACTTGTAACAAGTTTGGTCTATCTTGCGGTAGGTTGTGCAAA
GGATTCATCAATTGACAAATAACTCTCAGTTCCACCCAAATCCATGGATCCCAAGTTCAT
GGAAGAACGGATAGAATTCCTTGACATGTCATCTGAATTGGCTTCTCTTCCTTGGGTGCC
CTCCTTCTCAATATAGATTGCATCTTGGATCTCCTTGAGCACTTCTGAAATTGATGGCCG
CATATGTCCATGAGGCTGAACACACATCAATG
>JCF44_0000002424
AAAGATTTCAACCACACTCATCACCCGAATGCTGGCTGGATAATAGCAGATGACTCAACC
TCGAATATCCGGCCGGATGAACTATCAGGTCCTAGATGATGATTCCTTCCAACATTCTAC
TGTATTGGATGGGTAAAAGCAATAACCTCTGATGCCACTCTCTATCCAAAAGTGATATAA
TTCGTATACGTGCATATGATTTTCTCTTCATCACTACAGAGTTTTCTTTTGTTTATCTTT
TCCCATTGCTCTTGTTGTGATGATAAAGAAAAAGAAGGAAATTGTAATTTTCTATTGGGT
GTGAAGTAGGCTCTGGTCATGTCCAGGCTACTTGCGCCCATCACGTTTGTCGTTCTATGT
ATTTATTTTAGAAATTAGTTAAGATACTTTTGGAAATAATTGTAATTCCCATTTTCAGAT
AAAATTTGTAGTAATTGTTTAGCTAAGTATACAAAAAGAATTGCTTCATTATGAATCATG
AAAA
>JCF44_0000002441
GATCAGCCAGCATCAAAACTGTTTTCAACGAAAACTTCCTTCCACAGTAGACAAAAAGGT
CCTCAAGACTTGGTCCCAGAAGATCCATGACTAGAATATTATTGGTTCCATCACTCCCAC
ACCATTTTATATCTGAAATACCACTTCCTCCTTGGAGACTATTATATAACTTGGCCTCAT
AGACTAGTTGTGGATGATTAGTCTTTTTGCTCTCCATCTTCACAGCAACAATGTCAGAAG
TCTCAATATGGACAGCCAGAAAAATTTCACCAAATGATCCGCTCCCAATTTTCTGACCCA
GTTTATATTTTCCTCCAACGATCCTCTCCATCGGAGTAGCAATCCCTCTTCTCTCCAAAT
CGAAAGAAAGGAGAAAGTTTTGCCCAATATAATACAG
>JCF44_0000002442
AATGTCTCAAATCTTTTTGCTTTGAACATATCAAATTTGATAACTTGATAGGATGGCAGA
TACACATACCTGCTCAACCCAATGATAGTATGTACTGCTTATATTGGTCTTCCTCCAAGC
TTCCAGATCAAAAATGTTCATGCCATAAGCCCAAGCACATTCATTGGCGTTGAAATTCTC
GGATATTAGAGGATGTGAGAAGTTTAAATAGTTTTTTAACCTCTTTGACATCACAAACTT
ATCTTCTCCATTACATGTTTCCACTGCTCCATTTACTTTCCCATTCATATCAATGTCCCA
CAGTGGTGTAAGATCAGTTTGTACCACAATATCATCATCTAGGAAGACCACCTTGTTAAG
ACTTGGGAACAACTGTCATGGAAAATACATTACAGCAATAAGCATCACAGACACCAAAAT
AGTAAGGGGCCTTATTGGTAATGACATATTAAGAATGCTTTGTAGAAAAACATTTACCTC
TGGAAGATGTATCCTAATGTGATTCATCACTGAATTATACTTGGGACTGAGTGCTTGAAG
CTTGGCTGCAATAACATTTGGCTTCTCAGTATTACTTTCAACTATAGCCCATGATCCGCC
CCTAAACTGTGACCTCACTTTCTGATCTTTTTCCATTGCTTCCAGAACTGGCATCTTTCC
CTTTGTCAACCAATCAAAATGGTGCAATGCCTTGACCTCAATTATAGCAGGTGACAGAGG
>JCF44_0000002455
TAAAATTAAATATGAGCCATTAGACATTCAATATATGGAAGAACTCACCCATAAACAAAG
GCCAATTCTAAGAAAAATTGCATTGTCCTCATTGCATTTATAATTTGTTAAGTACTTATT
TCAGCCTAGCACCCGCCCCACAGTCTTCCGAAGTAGCTATTAGCAGTAGCACTCCAGTGG
CAGTACACTTAGTCACTACAGGAATACCAGTCAGTTCAAGTTCTGAACAAAATAATACAC
TACCAAAATGAGCCACGAATGATATTCTCCCAAAGCTTACACTTATGGATCTTCAAGAAA
GGCAAAGTCCACATATCATTTCACATGACATCTTTATACGCTGCCTGACTCCATTGTCTC
AATGGCTTTTTCTATAGCAGGTATATTCTTCTTAAAGGCTGACCACTGCTCCTCCGTCAA
ACTTATTCCTGAGACACAACGGAAGTTGAAGTTGCAAGCAACCTTAATCATCAAGCAGCT
TCATATTAATATAAGGAATAAAAATTAATTTAAAAATTGAGGAGTACACAAGGCCAACCG
GCTACATTACCATCACTTGGTAGCAACATTAACAATAAATTAAGCTTTTGCCATTATAAT
CCAAGAAGAGGCGAAGGGAACTTTATTTAGGAACAAAAGAACCACAAAGATACCAAGAGA
CCATTCCTTTCTTATCTATTTACAGGAACTCTTCCATACATTTTCCTTGAAAGACTTGCT
CATCCTTTCCCACAGTAGCACTTTGGAAGTAGGAAGTTCTTTGCCATCCTTTCTGTAGTA
CTCCCTCATAGATACCAAAGTTTTCCCTCTGAACTCTTGAATGGTCACTCTTCTCCTCTC
TGAGAGCTTGCAAATTATAAGATCACCATTATCATCTCTCTCCTTGGTACCTTCCTGGTG
TGGATGCTCCTCCTCCTCCTCCTCCTCTTCTTCTTGCTTTTCCTGTATAAAAGATACCAC
GATCTGTTT
>JCF44_0000002493
GGGTGGCATGAGGAAGACAAATGCCATCATTTACCCAATCCTAAAATATGTCATTTCATC
GCATAAACTCCATTTCAATTCTTCCCTGAGCTCGGAGATGAACCGCAACCGCACCAACCG
CATTTAAAAAGATCCGCAAAAAATTTACCCTTGATCTGCCGACGGTGATGCGGGAGGTTG
CTGAAAGAACTTCTGGGGTGGGGCCCGGACTTAGGGGGGATGCTTCCTTGATCGGTGGTT
TGCTTGCTGCTGCCGCCGCAGCCGCCATCGCCGTCGCCACCATTCATATTGCTTGCAGTT
GTACCCATCAGTTTAAAGATCCACTTTTCTTTTCGTTTTCCTTTTTTGCTTTTTCCTCTG
ATGATCAAGTGTACTGCAGATGCCTGGGAATGAATTGAATCCGTTATTTATATAACCTGA
GAGTGAGAGAATGAAATTTGTCGTAGGACCCACTTTGCTTTCCCAGAAATGTCGA
>JCF44_0000002496
AAAAACTGAACCAACTTGAAGGCAACGAAGGAAAGAGTTCGTCAATATGATGACGTGAGG
ACCATACCCACTACACCAACATCATTGGACCGCCATTTGGATCTTCCAAGCTCGTCGGAG
AATGTTATAATTACCCAACAACACTTTCTCCTTGAGCGTTCTCTGCCAAGTGTTTTTTTA
AAGTTACAGGCTTTGGTATTTTTCCTCCAATTTTATTTTATTTTTATCATTTTCCGGGTT
TTCTCAGATGGCAATCTTTTGAGTTTTGGATTCAGGCTCGTAGATTTCTTAGTGAGTGCG
ATTCGATGTCTATTGGGGAATCACAGTTTGTAT
>JCF44_0000002501
ATATATATGTAGGAAGCACGGATTTCTTGTGTCAAATGTGTAGTTTTTCAATGGCACTTT
TTGTTTAAGAAATACAACAAATGATAGCCATGCATGGCCAATGTCTGAATTAAAACTGAC
AATGACTATTTTTTGAATGCTAAAATATGCCAGAGGCTAGAATCCAGGTATCAACAACTC
CACTATGCATTATACTTCTCTCTTCCTTTGCTACATCAATTTTCTTTTGTTAAATTTTTG
AACGCACGATGCAGG
>JCF44_0000002505
AACTATAAGTGCAACTCACACACATATATTAAAGAATGCAATATATAGTTACATTATTTT
AAGTATACAATAAATAATTAAGTATCCTAACCCTAACATACCATATCATCACACCCCGAA
TCCTACCGCAAAAATAACACATGAAAAGTATACAAAAAAATATAGGACCTCAAGACCCAT
TAAAACAAGAAAACAAGTCCTAACAAAACAAGAGACCCATATAATTTCCTATAAACTTTC
AAATTCATAAACATCGAAACAGAACTAGATTTCTCATCATCATTTTCATCACCAATGTCC
TGAGGATGACTGAAATTGGAAGGCACAATGGTTTCTGGGGCTGAATCATCATCACCAGCC
ACAGCACTCCCAGAAGGAGAAGGGGCTTCGTCTGGGGAATTCTTCAGACTTTTGGGCAGT
CCTTGCCCATATGTCACATTGATTTGGAAATGTTGGCCATTTTTGCATTGTTCTCCGTCG
TAATCGCTCGAGAAAAAATATGTCATCCCTTCTTTGACAAGAGGAACTGCTACCGACACC
GGGTGCGGGTCTGTTGCGGATGGATCGGATGCCGACCATTGAACCGTATCTTTGTCTAGT
GCGTCTTCGTAGTCACATAATTTGTATGTTGTTGCATTGTACGTTTGGATAACTGAATGG
TTGTTGTCGGTGTTGAAAATGAGAAAATCTCCCAAGCTGAATCCTTTGCCAGAAACCCAT
TTCTGATAATCAACTGAAGGCTTCTCAAGTTTGTCAAACCAACCCAAAGACTCCCCCACT
GTGTAATTCTTGTAAGCTTCCACAGATCCTGCTGTGAAACAGAGCACGACAGCAAAGCCA
CAGAGTGCAGAGATTGCAAGCCTCTGTTCCATCCTCCTTGGGATCTGTGAATATAGAGAG
A
>JCF44_0000002510
AGAAAGAATATAAATTGTGATTTTCATCTAAAAGCTTTCGTTAAATACAATCAATCAAAT
TTCCCACTACTATATTGTAACAATGTGTCAAATTAGGAAATCAATATTTCTGGCTTTAGA
ATCTCATTTATTTAATCTTTATTTTCTTCACTTCTTTTAGCAAAATTCAAGTAGTTCCAC
TTATGCAGCTGCAGTTGGAAGCATTGAATTCACTGCTTTCATGGCTTCAAATCTTGGCTC
CTTAGCCTGAAACTTGAGGCCAGCATAGAGTTTCATGTATTCATCAAACACAAATTTTGG
GTAAATTTGACTTTT
>JCF44_0000002532
TGAAAGACCATCTGAAGGTGGGACCCGATCAGATCAATCGGATCTTGCGGCAAGGAAGTT
GTGGGTCCAGCCGCGATGGATTGGTCGATGCGGTGCGTAATGATGATGGTGATGATGACG
AAATCGAGGTAGGTGATGAAGGGGAAGGAGAAAATAAGTTGAAGCTGTTCGGGGTTTGGT
TGGAAGGAAAGGATGGGGACAGCAACCGCAAGAAAAAGAGAGGGCGGGAAGAAGACCAAA
TGGGCCTCGGTGGGCTTCATTCAAAGGACCTGAAGACTGTTGAATTTGCTGTGCCTGTGA
TGATGAAGAGCAGCAAGTTGTGTAGCTGAAGTGGCCTTTTGTCGCCATTCCCCGTAAATT
CAGAGAATAAATTCGAATTTTTCTAGAAAACAAATTGGTGCAGTGGTTTGCAGTATTAAT
AATTTCAAGAACTTGTGGTCAGCAAGCATGACTTTTGAGTAATGGCATTTGACTATTTGT
TGTTACTATTTATAATAATGTGTGTATGTGTGGAGTGGGGGAGGAGATCCGAAGGCTACC
TTGGGCTGTATAAATGGTTGCACA
>JCF44_0000002535
CAAGAATATAGATGGTAACTTGACCATGATTGTCCTAACTAATAGCAAACGGTCATTTTG
CTAATAATAGCAAATAGAAGCATTGGTCCTCAAGGAAAATGCCCATATTACAACCAAAGA
AACTGCACTAATTGCCACTGAAACATTTCATTGGCATGTACAAGCATAAATGCAGTCATT
TAACTCAAATCACTTAATTGATGGTGGCACATGGCCTCCTAGCAACCACATAAAGTGTCA
AGGCAATTAAAATAGATGCGATCTACACTACAGAATTGCCACATCCAAATAATCACCAAT
CTCAAATCTGAGTTCAGCCAAAGACTTGGCATCATCTAACCTTCCATTTCCATAGGACAA
TGTCTTCCCCACCTCTCTCACCAAGAAACGACCATGTTTATCTGGATACACAAAAGCAAA
GGAAAGCTTTGCATTCCTTTTTCTTGCAGCTGGAGCTACTTCTTTGACAAGATCAGTTAA
CTCTCTAAGAGTTGCATCCTTCCATGTATAAATTTGAACCTCATCCTTGGGCTCCTTG
>JCF44_0000002559
GTTGCAGATGAATAAGGAATAACAAGACTCCTCGGAAGCATGCACTGTTTGCCTCAGATT
GGAGTTTATAGGCCAGAATGTTAAGAACTTCAAGCAGCAAGTTAAACTTTGCATTTTCCT
GACTTCCTTGCAGATTTAAAGCTCAAGTTTTTGTAAGGATGTTCCATTGTTAGTTTCCCA
AGGGACTGCCAAACTCTTTTGAGCTGAGTGTCTTTTCATGTCCTACTTGTAAGAAGTATT
TAGAAG
>JCF44_0000002564
GGGACATGACACATTCCCAGGACTCAAGTCTTCCTACGGAGACGCTTCCTTAGCTTCTTG
TACTTGTGCTTGTTCATCTTCCTCTTCCTCTTCTTCTTAACACTATCTGCCCAAATTGCC
CCTGCATCATCTGACTCGACGTGTTCATCTTCTACAGCTCCCAATTTTTCCAGCTCGGTC
GAAGCAACGGGGTTAAAGCAAAACCCAAAGGGGAAACTGGGAAAAATTGGAATACTTGGA
GAAGAATTATGCTTATCTTCGTCCGGGAAGCCCCATAAAGAAATTGGCTTGTTGATAAAA
TCAGGATAGGCTTGGTCGGAAATTGGAGAGACAGTGGGTCGCAAAAATAATGGCGAATTA
ATAGCAGAAATTACTCTGAAAGGAGCAGAGTTTCTCGAAAGCTTTCGTATTAGACTACCC
ATTTACGCTGAGATGAGAAGCTCTTCAAACCCCTGTGAA
>JCF44_0000002572
ATCAATTCTCGATTTTAATTTCAATAATAATAAAAGGTATTAAAAATGTTCTGTAATATG
ATAGATTAAAAAATACAAGGAGGTCATTTTTGCTTTGACTTTACATATTTTAGAAGGATA
TCACACATTTGTGTTCCCAATTGTAAGGGCGTATGGTATTATCCCCGCTTTTTCGCGCTT
TGCAGACTCTGCATTTTCTGCAGACCACTTGTGCTTACATGTTCATATTAGGTCTCTAAA
AGGACCAAC
>JCF44_0000002574
ATATCTGAATTCTTTAACTTGGATTTTCTGCATCTATACCAGAAGACGATCAATCTTACT
TTCAGAAGTTAGGGTAGGGATCAGGGCCATTGTCTAATAGAATTATGTTACACATCTTTT
GCCTTTCCTTTCTTTCAATTTGCTTTATTCCATGAATCTACAAAAATAATGAATAACACA
ATAAACTTGTAAACTTAAATTGGTGCTTGCAGGTTCGTACTTTCAGAGGCCACACAAATG
AGAAAAATTTTGTTGGTCTTAC
>JCF44_0000002581
ATGGAGCGGTGGCATTTACAAATGGTTTGCAAGGTGTTGTAGTGTGCTCTTATTGTTCGG
GATCATGAAAATTTTGGTGATGTTTCAAGTTCAATAGTTAAAGAACTCCTGCTGGCGTTC
GCTTCCTAAGTTCTCCGATTCTATTCGGCGGAAGACTGTGATCTGGATCTCCTGCGTTGT
TGTCCTATTTTGTTTGTTTTCAAAGGTAGCTGGATGGATCAAGGAAGCTATATCTGACCT
TGTT
>JCF44_0000002588
GTGCATTGAAACCTTTGCAGATAAATTCAAACAAGGTCTTCAAGTTCTCTGGGCTTGGTG
CAGTTACATAGATATTTGAATACCCCAAAGCAATAGCTCCAGCAACAGATAAACCGAGTG
CAGCTGATTTTCCACGGCCGCGAGCAGCCAATAAGGCAACAGTACTACGAAGTGTCTTGT
CTAAAATTGCATCCAAAAAGGTAATAACAGCTCTTCCCTGGTCCAATGTACAACACTTCC
TGATCAATGGTCCAACTGGGAAATCTTCATTTAGTTGCTCTTTAAGGTTCTTCAGATCTT
GTTCTGCTTCTGACAATCCTTCAGAGTCCTCTTTACCAGGAACGGAGGTAGTAGACCTTA
TGTGAGATGAAATTGGTAATATGTTCAGCTCATCATCCATGACCACACATGCCTTGCATG
AGGCAAGTGATAATAAGAAGCGTTCATTAAAACGTCCAGTAGCCTCAGAGTGTGATTCAG
TTCGAAATCTTTCATGTACATCCATCACCATGGTGTAGAGACTGGTCAGTGAAGATAAAG
ATCGAAGCAGCAATACGATCAACCCTCCTCCCTCCACAGTCTCTATTGTTCTTGCTAGGA
GGTTAGGTGTCAACGCCTCAAAATCCTGCAGTATACACATTCCATAAGTATTACCAAGAA
TTCGTTCTGAGTCCTTATATAGACAATAAGTTATTCCCCCACTTTCTACAAACAGTGAAA
ATGGATCAACTTTCTCGGGATCCAACAAACCCCTCTGCATCAGTTTTTTAATCTGCTTTG
CACGTTTTTTCTTATGACTGCTTAGTTCAAGTTTGTCCTTGTAACACCATAAAACAGTTG
GCCGTGATTTGACCTGTGCCTTGCTAAGCATGTAATGAATATTTACAATCTGGTCACGGG
ACTTGTCACCGATGATGACAAACATGGATCGATGTTTTGTTTTGACACCATTCTCGATCA
GAGTTCTGATTCTCTCATCCACTTTCTTCCTCATCTTCTGCTAAATATGTATTCCAACTT
AAAAGTCGTCTCGTTTCGGCTGATCCAACAACTTACAGCAATAACCCGGCTCCCTCGTTG
AGCGAACGCAACGAAGCAGGGTTCATTCAGTTCTTAAACTGTGAATTTTGTGTAACGACC
ACCTCAGTGGTAGCCTA
>JCF44_0000002589
GAAACGATCATTTAGAGGATCATCAAGCAAAATACACTCTTGCCTCTATACATTATGAAG
CCAAGATAAATGATAAGAAGACTTCATAACTATTAATTGAAAATATTTTTCCATGTTGTC
TATCTGATCAATGAAGCACCACCTGCAGAAAAAGAACTTTAGGCCTTGATTTCATCACCA
AGAAACATAATTATCAGAGGAAAACCATGCCTCCCATAGAGATGCACATAGACAGATGAT
CATGGAAATTGTTTTTGTTATATTGATCACAAAAAATAATATAAAAAATTGTAAGCAGCA
GTTATATACACAAGAATTAAATACTATGTGAAATTGTATAAAAGCACCAAATGGGATGCC
AATGATACTTGCAATGCTTGTCAAAAT
>JCF44_0000002600
TCATTGCCTTGAATACACACAAATGAGCCTCTGCTAATTTCCTTACATCAACCGTTGCCA
GCACACCATCACAGTACATTTGCTGCGCTCCTTTGAGATATGCAACCGTTGCAGTTGGAT
TTCTGCTATAAAATTCGGGTCCGGTAAGGAGCGCCGGACAGACGGCAGTGAGTCTTAAGC
CCCTCTCGTTGGCAATTCTCCAAGCAGCCTTCTCAGCCTTCATCTTTCCCAATGCATACC
ACAACTTCCTGTCCGTGCAGAGTGATTCGCTGCTCCAGGAGTTGTGGTTAATTACAGGGG
AGAGGTCAGAATGGTCATTGTCACGCCAAAGGCAAGCCGAAAGGGAAGAAGTGAATACAC
ATCTTTTGATGGACGCTGTTCTTGAACATGCTTCCATTACATTCTCAGCTGCTTTAACTT
CAACTTCGACCATGGATTTAGCGTAGCCAGAGAGGCCTGCGGGGTCCACAAATGCAGAGA
TGTAAAACACGCCCGTACAGCCGTTAAATGCTTCCTCTAGGCTCTCTACATACGCATGGT
TTGCCACAACTGCTTCCATCTTATGCTCACTTGTTCTCATCATCTCCCCTGAACTCTGCA
TCTCTCCCAATTTATTTATATCTTCTGGATTATCAACGGTGATTCTAACGAAGAATCCCC
GGAGTAAGAGTTGATTAACCAAAGCGAGGCCTAAATAAGAAACGCCGCTGGTGACGCAGA
CCAAGCTTCCTTCATCATCCGCGTCTGCATCGTAAGCGGCCGAATCGTCCTTGGTCCGGT
GGGCGCCGCCGCGTGCCACTATAGTTCGGCGAAGCTCCTCCGGCTCCGCCGCCCGTATGA
CTCTCATTTGATGAAAGAACAGAGGAAGATGGAAAGCA
>JCF44_0000002654
GTCTTGAGTGTGCAGGGGAATGGCTACGAGCCAATACACTCTATCCTTAGCTTAGTGTCA
AGGTACCCTGCAGGCCCTTGGAACACTCCACCCCCTTAAAGAGTATTTTGAACTAAACCC
CAGTTTCTACAAGATGACATATTTTTTCCGAGTCGTCATAACTGGTTTTTGCCATGCTCC
AGGTGTCCGATTGCCACGAAAACTGGTCGACACGAAGATAATAATGTGAGGATCATGAAT
ACAGGCTTCTTGAATCCCACCGGACTCTCAAACCATTCGAAATGAGCAAAATACCCAAAA
ACTTGGGAAAATCGGGAAAAATAGTGCATAAGCTGGATTGATCCCAAATTACA
>JCF44_0000002663
TAGCACAACTTTCTTCAAGTTTCAGGGCTGCTCCTTTTTTTCATCTGTCTAGCTAGATTT
CAAACGAGTTTGAAGTTCGTTTTTAAACTCTTTGGAACCTTGGCTGCAAGTAAAACCCTG
TGTAATGTATTGGCCTTCGTCTTTTTGTTCTCTGTGTAGCTATATTTGAATGGAGTTTGA
AGTTCTTTTTGTCTCTTCTCCTATATAAAGTTGTTTTTGTCCCTTTTTTAATTACA
>JCF44_0000002673
ATTATCTTTGCTATTATCTATTTGATTTAAGTAATATTGTGTACATACATGAAGTGGGAA
TGCTATGTGCACTTTGTATCTGTGCATAAAGTATTTTCCATTTGGCTCTAATTATGATGC
TTAATTCTTTGAAATGTTTGTTTTGGGATTTTATTTTCTTTTGGGCAGAGGAAGAAGTTA
AAGAAAAAGCAAAGAGAGCAGCTGCAGCAGCTAGGAGATGGAGGGAGTATTCAAGGAAGG
GTGTTGACAAG
>JCF44_0000002674
ATGAATCTGCCAATAATAAAGTGGTGAGGTCGAAATCCATTGGTTCAGCTTGTGAGATTC
AAATGCAGTTCGATCCAAATATAAATCATGGGTTTGTTCGAAGGAAGCCCAGTGTTAGAG
TGAAAATGGAAGGGAGGAAGTTGAACAAATCAAGGTCTATGGGTATAATGCAAGGTCCAC
GCCTCTTACATTATAGGAATGAGAATGGAAAAAGGGTGGTCTTTGAATGGGCTAAAAGTG
ACGATGATAATGATGCAATTCATTCGGCAGATGTAGGCTTTTCCAGGTTGGTGATTACTG
ATTAGAAGCTGGAGGATCAAATGCTTGAAAATAAAAGGACTTTGGTCAATTTGCATCGCA
GTCATTGAGAAATTTAACACTGTTTACTTCATTTGTCATTTCTCTCAACTTTGGAGCCTT
CTAAAATCTGAGACTCTGTACCTTGCAAAAAGGGCAAGGTAATGCCACACTTTGTTGTTA
TTATGACTTTTATAGATTTCAAGCAGGGAAATCAGTAGAATATTTCAGTGAAGGAAAAAG
ATATTGTTTGCTGTTGTCTTGAATCAATAGATTTTCCTGGCACGGGGTTTGCAGCTTTTC
CTTGAAGAACCGAAGGAAGACACCTGGGTAGTCATCCGGTTTGCTCTCAACGAGAACTCA
GAAACGTATAATTTTTGTACCATTGACATTATAATCAATACAGATTTTTTACTTGCTG
>JCF44_0000002675
TTAATTTTGTCCATGGGAAATAAAAATACAAATTTTCGCGGAAGAACACAATTATTACTT
TTAAAGAACACGAAATCGCTAGAAAACTGCATGCAAGGTGGAAGGTTTGCTAATCCCAAA
GACCAGGCACAATCACTCCATAGAGATTGCCAAAACCAACAGCAATTTATTTAAAAGAAA
AAAAGAAGCTAAACTATTAGATCGGA
>JCF44_0000002705
TGCTTTTGACAATCTTAGCATTTCTTGTACCACAAAAATTTTTTACCATGAAAAGCTTGG
ATATTTGCTATCTTTGTTAGTCTGCAACCATCTCAGTTGGCGGTGAACAATGTATGCCCA
AATTCAAATCCGCAATGTTTGAGGCTGAGATGCCCTTTTAGATGCTTAATTGCTCCTGTA
TTCTTACTATTTTAACTAGTTTTCCCTTCCTATG
>JCF44_0000002712
CTCTCATCTTTCAAAACCTCTCCGGGAAATTCCCATTCAAACGCATGCAACAAAGATGCT
AGGTAAGATTGCACCATTCGAAGACCAAGAAGCCGTCCTGCACAGGACCTTCTTCCAGCC
CCAAACGGCAACAAATTGTAGTCCAAACCCTTCACATCAATGCTCGATCCGACGAATCTT
TCCGGTGTGAACTCGAGAGGGTTTTCCCAAACTTTTGGATCTCTTCCCATTCCCCAGATA
TTCAGATAAACTATGCAATCCTTTGGGATG
>JCF44_0000002713
TTCGAATTGCACCAAATTAACTCACATGTCCCTAACGTGGAAGACATTAGGATTCTTGAT
GACAATATCATACATGTAGATGGAGTTAAACTTGGAGAAGTCCCTTGGAAGAGATATCAG
GTCAATGGAAGAGTGCTTGTGGAACTGAAAGAGGTCAGGGTCGCCACCATAGTACCTCTC
CCAACCTAAACCAGTCAAGATTTGCTCAAGAAAAGTGTAGGAAGAAACAACCTGGTCAGT
TGGCAAGTAGACCAGAACCTTCTTTCTCGAACTGCCTGTCTTCCCTTGCCGGCCATCGGA
GGCCTCTGCTTGAGGGTTTTCCACTAAGCGGAAAACAGA
>JCF44_0000002715
CATGACTTGAACATCTTCATACCCACAAGCCATGACTTCTCCATGAAGAGCCTTAACATG
GTTCTCTTGCCCTGCAAATTCGTACCAAATCCCATCAATACAAACATACTTACAAGATAA
ACAAGATATCATATACACCATTAATGATATTTGAAAGTGGAGAAATTCTTAATCATGGAT
GTATAAACCAATTACAATCAATATGTAGATTGATTAAGTAACTAATAGCATTTGAATATG
CAGTTACACGTCTCAGTTTATAGCTCAGCAGGTGTATGTTAAAATCTCTCAGTGTAAGAT
GAAGATTATTATTGCTATATACACTACAAACCTGTTTGAGACTTCTTGTGATCCCTTGGC
GGTTGCTGGTTGAAGAAAGTGCAAGCTTTTCTGAATGGGGTTGTGATG
>JCF44_0000002721
CAGCTGTACACATTTCTTCTTCAATCTACGACTTAGTTTATGAGTAGTCCTCTGTCGTGT
TGCTTCCATCCAGCATCACTACGTTGTTGATGACAGATTCAATCAACCCACACTCTTACA
CTGGTTGATCCTTTATTGCTGATTCCAATCGCAATATACTTTGTTTTCTGTTGACTTCAT
AATCAGAAGGTGCGACAGTTTCTACAATAGGGCACAGCAGAACTGCATGAAATACTCGGT
ACATCTTAGTTCATGTGTGCTGTGAATTAATGGAACTTGGGTTTTGCCAACATTTTGGAT
GGCTCATTTGTGCTAGTGTTAATTGGCCTGCATGAAACTGCACCTCGTGGCTCTTTGATA
AATG
>JCF44_0000002722
TATGATATGCAATTAAAATTGTACATTTGATCTTTGTATACATTTGAATAACTTCATTAC
AGTTACATTTGAATTAAGTGTTTTGCTGAGTAAATTTTAGAAAAAGAGAAAAAAAGAAAA
GTTACACTTTATTTACTTGTAATTCCATCCTTTTTTATTTAACTATATATGATTTTAAGT
ATTAAAATTTATTCACATGTACTTTTGAAG
>JCF44_0000002730
TGGGGCTTTATGTATAGTATGCAAGTAAATCTTGTAGCGTGCAAATTGCAAACAGACGTA
TATACGCTAAGCTTGAACAAATTACCAATTCAAAGTGGTTCTGTTCCGTGAGATTCAACA
TATTCGAAGAAAGCTTCCCTAAATTGAAGTGCAATATCTGACACGTTTAATAAACATACA
TTGAGGTGCAAGCTGGATGACAGTGACTGTTAGCTACAGGTGCAACATGTGGTGGAGTTT
GCATAAGCTTAATGCATCCTCTCTAACCTTAATCATGCGGTTGGCAAATAATCCGGTGGA
TCACTCCAAAGCCACAATTAAGATCTCAATTTGATTTTTCCTGTGAGGGTTTTGTTACGT
CCATGTCCAGAGAGGGTCCACGGGCTCCACGCCCACGAGAGGGGCTACCACATATGTATA
CGAATGTAGATTCTAATATATTCTGGTACATGGAACGAAAAAGAAAATCTTATGCGTTT
>JCF44_0000002739
TGTATTTCGTTCATTACATTAACATTACTGCATATAGGCGCATGCGTTGGATTTGGTCAT
GCTGATGATCTCGATGGATGCTGATTATGCGGATGCTATGGGTATGGTACGAGTATGTGG
GTATATCCTGCGCGCACCCGCGCACTTGTCCCGCGGTGGCGACTTCGAGATTGACTTGCC
GTCATCACGAATGGAAGAGTGATGACCTTGGACGAGACGCCCTCCCACAGAGAGTCGTGC
CCATGCGCACGCTTCATGGCCAGGACCTGGCGCTTACAGGAACCAGGCAGCGACGGCCAT
GACACCGGCCAGGGCGACGGGAGCACCGGCCTGAGCGGCACCAGCGG
>JCF44_0000002745
TCTATATGAAGGCTAAAAAACTTGACAAAACTTGTAGAAAAGGGAACAGAATAAAGTTAG
CTGCAGTTACAGAATTTTGCGCCCATAAAACATGGAAGGTTCCCAGTGGTTTCAGAGAAA
GTAGGAACTAATGCCTTTGGATGCATGAAAAAAGGGTAAACAACCATTTTACAAATGGTT
TAAAAAATGCTTACATGCGACATTCAACACCGGATCCATGATTGCAGAATGGGCAGCTGA
AGACAGTGTCG
>JCF44_0000002750
TTCTCGTCTTTTGGTGTCCTGATGAGCGTGGGCCCTAAAGAAAGGATAGTAAGCTCCTAG
CTGATACCAGCGAACCAATAGTTCTGGTTCAGGATTACCAAAAAAGCCACCAACATCAGC
ACCAGAGAATGTCATTCCAGTAAGGCCAAGGGTCAAAATCATTTGAACAGAAACTCTAAG
ATGTTCCCACTCGGCAGAGTTATCCCCAGTCCAAACTGCACCGTACCTTTGACTACCAGC
AAAGAATGCCCTTGACAGAACAAATGGCCTGTCCTTCCCATCACCACGCTTTACCAGCCC
CTCAGATGTTGCCATGTGAAAGTAGTAACCATAGGCATTATGCAACTCCCGATGTTCCAC
TCCTCCATAGTGCAAAGCATCTCTAGGCATTGTCACCTCAGGACCATTGAAGACTG
>JCF44_0000002754
TATTTTTTTAATCACATGATATCTATCTCCATATGTCTGGCCTCACGTTGCAGCCGTTCC
ATGCAAGGGCCAGTAAATGATCGAGCGGTCTGGTTCTGCTTCTGTCATGAGGTTCCAAAA
GTGTTATCCCATAAAAGCCACAGAGGATACCAATAACAGGAGTGTCAAATTGGTATTTTC
AAAGTGAAAGGTCTAAGCACATTCTGAGAGTACAAGTAAGAGGTGACCCATATTTACAAA
ACAAGATTTATGTGCAATCTTGAGATATGATATTTCTAATGAAGGAAGGTAGGTTATATG
TCCTGGCAGTTATCAATCTTGAAGATGCGGCCATTTATCCGTGTCAATTTGATTTGCTTG
TGTTGATTGAAAGCTCTGTGCGCGAGGTATGTCTAAGCAGATTGGAGGTCCATGTAGATA
CGAGTATCCAAGCAGATGTATTGACTCGGGATATGATTGTGATCTGTCATGATAGTTGTC
CGCTCGGATGAAATATATTGCTTGTCTATTTGGTT
>JCF44_0000002769
TGTCAGTCAGTAAAAATTGGTAACATTAAGTTTAATCGCATAACGACGTACCTAAGAAAC
TACACTTCAGAGCCAAATCACCCAGAACACCAATTCTTATACTACATAGGTGGTGGGAAA
AAAATCTCCATGCAACAGCATATTGGACCCTAAAAACACCACTAAAATCATTGTTGAGAT
ATCTGCAAATACACCATCTGAGTGTATCCATTAAATACAGAATTGTCAAATCCGGCTAAA
CCAAGCCGTTTGAACAGACCATACCGACCATCTTCAACAATTGGACGAGGCGAACGAGCA
GGATCATATCTAGTTTGATGAGTGAGGGAAGGACCAGCAACAGGAGGG
>JCF44_0000002782
GACACAACATTTTCCACATAATCATGCGCTTCTGGAGTTCTGACACAATCATTTCTCGCC
ACAATTTCAAGCCTAGTGTGAAATACGGCCAAGTCCCAAGCCACCTGAACTATCAGGGTC
TCATCCCCTTTTTCTGTTTTCCTTTCTTGCTGATTACAGAAGCTCAAATTTGCTATCACG
GTCACCTGGGCTCGAAGCTATGAGGTGATAAACCCAACAGCAATAGCATCAATTGACTTT
TAAGATTAGAATTTCAATCTTTCAACAGAAAGGTCATAATGGTAGACAATATAGTGTGAG
ATTGTACATCTCTCACTTATACGAGGCAAAAGATTGGTTGTAA
>JCF44_0000002802
GAAATACCTATACATATGATACTATGGGGAGGGGATATGAAAATAGGTGGCTGTCTTGTC
ATCACTATCATCATTATCATCATCAACCTGACGACGAGAAGGATCGGCTGCCTGAGATGG
ACTAGGAGGCTCAACGGTAAGTATAGTACTGAATCGAGACAATCCAGGCAGTGTAGCAGT
GAATGGCGGTTGAGGCAGATTGAAACCCTGTTGTTTAAGTATGGAAGTGAGCTATGTGAG
ATAGGTCATGAACTGCTGCTGCTGGTCCTAAATCAACTGCTGGCTCTGCTGAAATTGCTC
TTGGTTTTGCTCCAACAACTCTCGGTTTTGCTGTAACTGGTCCTGCAACTCACCGACCTG
TGACACGTATATGAGCTCCCGTCAGCACCAGAAGTCCCCGCCAACTGATAAGAGTGACCA
GTCAGCACATGCTCAATAGTTCTTCTGTACCCTCGACGAGTGTTAAGTAGCTCATCGGTG
ATGACAGCCTCGTTTATCCGTACAGAAGTACCAGGTGAGCTAGTGGATGATACACTAGAC
AGAT
>JCF44_0000002817
AATGCTGCATTGCATCATCAAGAACTACAACCCCAACTTTTTCTGGTTCAGGACAACCTG
GTACCTTCCAATCAAGGGAAAGTTTATCATACCATGAATTTTGTTGGGTATCAACGTAGC
CATATTTTTGAATGAATTCAAATGCAACAGCTGCTCTATTTGCACCTACACCAATCTTAG
TCGGTGTCCCATGTAAATGCCTTTGAAGCATATTGACTTCATCCCCACCTCCATAACCCC
TAGAAAGAATAAGTGGTGAAATTCCACAATCAGCTGACCATAGAGCGATGAACTCAACCA
TTGGCGTCTTTCCATTGCCACCCCAAGTCAAATTCCCAACACTAACAATAGGAACAGGTA
ACCGGTGCTTTGCAAAGAAACCAATGTGGTATAGACAGTGGCAAAGAGAGAGGGCGAACT
TGAAGAATAAATTCATGTGGCCCTCAGAATTGGTTTTATGCCTTTGATGATGCCAATTCG
TAGCCCAATCCCTCATCTGAGCATAAACCCCCTCTGCTTAAAATCTCTCACTCTCACAGG
GGAATGAAACTCAAATTGGGAACAGAGGGAACAGATGAGATCG
>JCF44_0000002834
ACCGACGTGGACGCAGTTGGTGCAGGTGCGGGCAGTCAGCGAGCGGGCAACTTCGCGGAC
CAGGACATTGCCGTTCTCAGAGCGGACGACTTCGACACCCATGCGAGCAGGGAGGATGTT
TGCCGTGGCAGCGCCGAAGATGGCGAGGGAAGCAGCGAAGAAAGTGACCTTCATTTTGAT
TGATTTGCTGATCTCGGAATGGAGATGAGTTGTGTTGATTGAAGATGTGATGGTTGATTG
TGTG
>JCF44_0000002838
GGGTTCAAGGGAAAGTTGCTTCCAGGAATGCTGGTTGAACTTCCAAAACCATATCCAGAT
GCAATAGCAGCAGACTGTGGCAAGCTGCTTACAGAAACACTATTTTTATATTGAGGAAGC
ACTGCTGCCAGTGACTGATGGTATGTGCTATTACCAGCAAAAGCCTGTTGAAAAGCTGAA
GGCATATAGTAGCTTTGAGGCATGAATGGATAGCCGATCATATTAGCAAAATGTCCCAAA
GGAAGAGTCGGTTGGGAGTAAGGATGCACAGCCA
>JCF44_0000002854
AATAAGATGAAGAAGGGATTGCTATTGGCTGGTAGATGAGTGAAAGAGTACAATTGGCCA
GTAATCTCTAACAAAATCTAATGCAAACTACATACCAAGAGAACAAACAACAAATCACCT
GCTTCTACACTTATCTCAGTAATCAACTGTCTGCAACCATAAATAAACGATTCTCATAAA
GATTCGAATCTTTGATATATACTGATGAAAGCATCTATAATAGCTAAGTTGGTGACCTGA
AACCAAGACTAAACAAAGGACCAATCTCCACAGGTGAATCCCAGTGACTGCTTTTCCTTC
TCAACTACACCTTAATTTTCCAGTTATGGGCTGTCCGAGGCCCGCTTACAATACCTTCAT
AGTAACGTGATTCCAGCTTCTGGCTATTCCAAGCTTTGACAAAATCTGAAAACAACTCGC
GTGATGTCTCGGATGAAAGGTCAGAGAAAAATACATTCTTCTCCTCTTTTAACCAGGTAG
CGAACTCATTATTCTTAGAGAAATAATCATCACTGGACAACTCTTGGAATTCCATATGGC
TGCCACCTTTATCACCTTTGCTTTTGTGCTTATCTTTTGACTTCTTTCCCTTATCGGATT
TATCCTTGGAATGCTTATGAGATTTCTTCTCCTTCCGTTTCTCTTTCCTTTCCCTCTTTC
GGTTATTCATTTCCTCATCCTCTACCGATCTCCGCCTCTTGCTTTTCCCCTCATCTTCGG
ATTCTGAAGAATAATTTCTCCTCTTGTTCTTCTTCTCCTTCGACTTTCTATCGCTTCCCA
TGACTGCTTCCCGCAGCAAGAGGGATCAAAACACAGCTTTTGAGGTGTAAGCAGCTATGA
TGTTTTGCTATCGAATCGAAGAAAGTGTTTTCTGTGCGCCCAGGGATACCGGCATGAAAC
CAATGCGCTCATCAAGTTGAGGGGGAAAAAA
>JCF44_0000002860
GCTTTGGTCGAAATGATTATGGAAATCGGGGTGACTTTTCTGGGAGAGGTCGGGGTCCTG
GGGTTCGTGGTGAAGGATTTAATCAGCAAGGGAGAGGGAGAGGTGGCCGTTCGAATGGAC
AAAAACAAAACGCTTTTTCCACATGAAGAACCGGATGAATTTTAGTGACATTCTTTACAA
GGTTTTTCTGGGGCTTTCCTCTTTTTTTGGCAGGTTAAGGCATGAAGCTTGCAATCTTCA
TGCCAACCTCAGGCTCCATCAAAAGCTTTTATGTTTATTTGAAACTTGAATAGTTGTAGC
ATTTGTAGTTGTAATCCGATGATCCTAGTTGCTTAGTCGTAGTCTCAGGACAGATACTAT
CTGGATTTGTTGCTTCTAGGATAGATCAATTTTGTCTAGATTTGATGTTAAAT
>JCF44_0000002893
CTGCCCCTGCCGTCTCATTCTTATCAAATTAAGGCAACTGAAATGTCAGCCTCCATCATA
TGCATATGAGAAAACAGGGGGAAAAAATACACAGACACACAGAACTAAGAGGGATTCAAA
GGCAATTGCTGTACCACTAACAGGTAGCCAGAACCCTAAGGTTCAGCAGTAAGCAACTTC
GAAAGTGATTTAGTAAAATTCGTTTGAA
>JCF44_0000002917
GCTTACAAGAATGTTCTCAGTGACAGCTAAGATACACACTAATACTCAAGCCCAAGCCAC
CTGAAGACAATCTTAAAAGACTAAAACTAACTTCTATAGCTAAACTATAATCATCAGACA
ATAGTTCCTGTTCCCAAGGCCAGCCAAGGAGTTTGCTAAGAGTATTTTTCTAAGAAAGAT
TGAAACCTCCCACACCCACTTCCCAAAAAAATATCTGTAAAGCAAATTAAGACCAAAGCA
TCAAAAAGCAGGATTTTCTAGACTTAAAATGAATTTCTTAATCAGCAATTTAACTCAAGC
TTTAGGAAAAATGGTAAAAGCCATTGTCCAGTCATGTGAACAAGACCTGTTCACCCCTCC
ACATAAAAAGGCTTAGCATTACCAAAAACTAATAACAGCAAATTAACTGGAACCTGAAAT
AGCTTACCGAAACATTTGTCTGATCATGTTAATTGCCTTTCCACCCTCATCATCAT
>JCF44_0000002919
AATAGTTTTCCAGAGGGAAAAGGAAGAAAGCAGAAAACATTGCATTGCAAAATTACAATA
ACGGCTATTACCTATGAGAGTTCTCTCAATACAAAACTGAAAATTTTGAGCCTTATTCAG
TTTACAGATCAGTAATGATCGTTCCTCATTATCAGATCCATTCCGACGAGAGCTGTTAAA
TCCTTAAAAATGATAGCCTACAGCATAATAAGGGTCCAGGGATGTTCCAATGGAGAGTAG
CAATTAGAATGCAAGAAAACACTACAAGTTGAAACAAATAGAAGAACAACAAAGTGCCTG
AACTACAAAGCAGCAAAGAAGATAGGCTTCAAGAGCAAAACTTGCAATGGTAACCTAAGT
TTGTGGAGCCTTGCTCAGCAGGTACTTTCTCAAAACATCCATTACTGAACCAAAATCCGC
CTTCACTTGCACTGGCGGGTTGGCCAATCTGCAAGCCATGTCCTTGATTTCCTTGGAATG
ATAATCAATTTTCGACTGTGTAAACTTCAATCCATGAGCAGTACTCACAACCACAGTTCT
ATCATTAGGCCCTATAACCCCACCATTCCTCAGTTTAATCAATGCAGACAAAGCAACCCC
AGTGTGGGGACATATGAACATGCCAGTGGAGTCCGCCTGACCCATGGCATCCATTAATTC
TTCCTCAGTGGCTTCCTCAACAATCCCATTCGAGTTCTTCAATGCATAAACAGCTCTGTC
TATTGAAACAGGATCACCAATTTGTATAGCAGATGCAAATGTAGTATTCGCCTTCACAGC
CTTAAACTCCTTCCAGCCTGACTTGTAGTATAAATAGAGGGGATTGGCATTTGCAGCTTG
GGCACAAACAAGCCTGGGAATCCTCTCAACAAGTCCTAATTCTTTGCACATATGAAATCC
TTTGTAGAATGCATATATGTTTCCAAGATTTCCTCCTGGCACTATGACCCAATCAGGCAC
TTGCCAATCAAACTGCTGCAAAATTTCAATAGCTGCAGTTTTTTGCCCCTCAAGTCTCAA
ACTATTTAAAGAATTCGCCAAATAAATTGGTAACTCGGCTGTCACCTCACGAATCAACTG
CATACAACCATCAAAATCTGAATCTATGCTTAACACAAATGCGCCATTTGCAATTGGCTG
CACCAATTGTGCAATTGAAATCTTATTGGCAGGCAAGAAAACAATTGAAGGGATTCCTGC
AGCAGCACAATAAGCAGATAGTGCAGCTGAAGTGTCCCCAGTAGAAGCACAACCAACACC
AACAACAGGACGATTAATTTTTCTCAATCTATTAACTTGACTCACCAAAACAGTCATACC
CAAATCCTTGAAACTCCCAGTGTGGCTAATTCCACAATGCTTGACCCACAAATCATTCAT
GCTCAGAAACTGTTTGCCAAAACGCTCAGCCCAGAACAGATTCGAATTCCCTTCGAAT
>JCF44_0000002928
GGTGAGTTTTCAATATCACTTCTATGTTGCAGATATAGAAATTGATTTCTTATGCTCTGA
CTTTTTCTTAGTGCACTCCCTGCTTTCTGACAGATTTTATCTTGGTTTAGTTTTCTTGGG
TTAATGTTTTGTTGTTCTTTTAATAGTTGGCACTATGTTGAGTTGCATTATCCATTTCAT
CTTTTGAGTAAGTTCAGTGTATTAGATCTAAGATGCTTGTA
>JCF44_0000002932
CCTTTTGCCAAAGTGGATGGAATCTCCTTAATTTCTTGAAAACTCTTGCTTATGCCTTTT
GGGATAGGTGCCAGATTCTTCCGTGATACGCTGGAAAAAAAATTAAAATTGTATGAAGAT
CTGTGTCAGAGCACAATAGCAATATGCAAATATTTTATTCAATATAAACTTGGACTACCA
ATGTATATGGATTATCATACCAAAATTGCTTTAACTAGCATGTCATAATTTTGTAAAACC
GTTTTATGCCATCATATCATTATCATAATTGTCTATTTATAAAGAAATAATGTAATAAAA
GAACAAATTCCACATCAATGCATATATGTTAATCTTACATATATCACATTCTTAAAAATT
ATGGTAATAATTTTTTAAATGCAGCAAATCTTAAATTCAATACCTTGAAAGATCACCAAT
GGAATTTGGCAACTCTCTAATAGCAGTCATAGTAACTTGTACACTTGTCTCTGGTACTTC
AATTATGGATTGACAATATGAGAAATCCATCTTAGTTAAATATTTAAAATTTTATAAAAT
CAAAATTAAGTAATTAGTAAAGTATCATGAAGTGTCAAAAAATCTATTATAAAGTGATAC
ATGATCTTTCAAAAACTAAGTTACATTTTTAAAAACAAATGCAAATAAAATTTTACCTCG
AATGATTTTTTTCAATTCGACTGGTAGTCGCTTGGT
>JCF44_0000002941
AAAGACCACCCCGTCGCAAATTTAACAGCTCAGTAAATACGAGGTTTCTCTTGACATAAT
CTTAAATTGGCATATATTAACTTATAAAACCCCAGAAAATATGGAAAATACTAATTTCTT
AGGAGAACAGAAAATACTAATTTATACGTTCATAAAATATTACTGGCATCACTGCTCATC
CATTGGTTTATGTCTCTTAATAGTTGATGTACACATTATAGACAGAACTGAAGCAATATT
GCATATCGGCTATGCTAATACTCTTAGATGTCAGAAACTGAAGATCCAAAGCCAATCTTG
AAATTGAAGGTGACACAAGTTAACTGATCGTTGTTCCCACCCTCAAGTGTCATCTTCAGA
GTATAGGACCCCTACAAAAGTAAAAAGTATAGTTACAATGCCTGGAAATGAACCCAGTAG
CCATGCCATAAAGTGGAGGCAGTTGCATATATGGCTAAACACCTTAGCCGCATTGCGTGG
GATGCCAAGTTGCCAACAATAAGTCCTAAAGACTAAGGTACCACAAGTCAGTAGCACTTA
TCCTGAAGAGTAGGCTTGACTGAGGATATCGATGATAATTGAACATCAAGGCATTCCTGG
TCTTTGACAGGTAACATCCATAATAAGGCCCTAAGTATACAAAATGCTAAACTCATGTAA
CAAATACCAGATTGCTCTTACCCACTTAACCCAACTGAGTTTCAGGTTATCAACCCCAAA
ACGCATCATAACAATCACATAATGATAATTATTCTACTTCTGGAATAAATTAAAATTCCA
TCCATTGATTCAGCTCTGAATGTGGTTACAAAGCCCAAAAATGGACAAAGAAAATATGAG
TACCTGATAATCAAGTAACTGAAATATAAGCACACATTCAATGCATCACAACCTAAAAAT
GGCCAGGATTTTAGCATAGCTAACGTTTGATAAATATATATATCTGTGTGTGTGAACTCA
GATACATACAGATAAAAATGATGAAATTTCATTTTTTTTTTTTAAGGGGGGG
>JCF44_0000002955
AAATACTAAATATTTATATTAAATACATTTGGGTTTTAATAAAAATTTTGAAATTTATGT
TTAATTTTTGTACTTAAATAACTTAAAACAATTTCTTTAATCTTTTGTAAATTTAATATT
TTTTTAGTGCATAAATTTTTTTAACCACTCCCTCCCTCTGCATCCTAAATTCTTCTCCTT
CATTCTTGAATTTCCTTTACCTTCTGCTACTTTTTCCCACTACATCACTTCTGCTCTACT
CTTGTTAGGTTGCAGTTTTTGAGGCAACATGGTAATTCAATATAAACATGAAATATTTTA
AATGTGCTTAGATTAAATT
>JCF44_0000002976
ACACAACCAACTCACCAACCAATCCAGTGTTAACAACACCAGTCAGTACACCTCCAGATA
CACCAACCATCATCACAATTCCTGCCACCAACCCGGTTCCAGTTTCCCCCACCAATCCAG
CTGCAACGCCTGTGACAGTTCCTTCCACAACCCCAGTGCCCTTGCCTCCTACAAATCCGG
CTAATTCTCCAGTATCAATTACCAATCCAGTCACAACTCCCATCTTAGTTCCACCCCCAC
CTGTAGGTGT
>JCF44_0000003015
AAATTTATTGTAAGTCCATAAGATCTTGGTGAAACTCCAAGGTGACAAAGATTTCATGCC
GAATAATTATCTCTTTGTATTTCTCTCTTCAAAACTTCACATAGAATCTTCTGGAAGCGT
ATTATATCCTGTCGTCAAGAATATCTTGCAACCTCCAATGTTCAGCTTCCCAGTTCTGGC
CTATGCATCTCTTAAAATAAAAATTATAGCCTATAATGTCAGTCTCCTACAGTCAATCAA
GATCCGTGTTGAACTTGAATCCTAATTCTTAAGGCTATATGACCTACATTATTTACAATA
ACCCA
>JCF44_0000003040
ATCACAGAAACTCCCCCCATAGTTAATTAACTCTTTGTTTGTGATCGTGGACACTAATGC
ATCTCTATACGTTTGTTTGAACAAAAAGCAACGAGACAAGACCATCAATCATTATCTACT
CTCTAGAAGCCAAAGTCTCCTATGTCAGTGTTTCCTTCATTCCCAAGAGCATCTTTCTCC
AGAAGGCAAGCCGCTCAGACGCCTACTTTAATCTAAGACAGAAACAGCTACCTTGTTGGG
TTAAAGATTCTAGGCTTCTGTTCACTCAGATTGGTGTTCTTGCCAAAACTGAATTCCTTG
GGACTTTTCTTCCTCTGAAACTTTGGCTTTCTTCCCTAACCTTTTCAAAAACAA
>JCF44_0000003046
GACGTCACAAGGAAGTCAAGGTTCTCCCTCTGAACTGCAGGGGAACGAGTGACTCAGCAA
TAGGCACTGCTGGGCATGGCAAATCCATCATTTCAACCAGTCCCCTTTCCTTAATCAAAC
GCTTTCTTATAAGATCCCTCACCGCACCGGTGGGCGGGCTAGTTCGATTGCGGATGAGCT
CAGAAGATCACAGTAACCGTTCGCGGATTCGAAAGAAGCATCCAAAAATGGGGAATCGGA
GGTTCGCCCAAGTCTCCACCAGTGACGACGAAGATGAAGGCGAAGCACCACCGCGTTCAC
AGCAGCAGCAGCAACAACAACAACAATCTTCGGCTTCCGAAGAGAACCGAAGGGG
>JCF44_0000003048
GCATGTACTCATAGATCAACAATTTCTCATCTCCTTGAATGCAACAACCAAGAAGCTTCA
CTAGATTACGGTGCTGAAGTTTGGCAATCAATACAACCTCATTTTTGAACTCATCCAATC
CTTGGCCAGAAGTCAATGAGAGCCTTTTCACAGCTAACTCTTGCCCATCTGCTAATGTAC
CCTTGTAAACTGGTCCATAGCCACCTTCACCCAGTTTATTGACGCTTGAAAAATTATTAG
TGGCTTGAGATATGGTTGACAAGTCAAATGTTGGTAGATCCATGTCTTCCTTGTTTAGCT
TAATGTTGTGTTGCTTCTTGTATATTTTTGCCA
>JCF44_0000003060
GAAGATCTGGCAACAAGTCTAAGTGCAATTCCTTGTGGGAAGTTCAATCTCTTAATCATC
ATCTTCTCTATCAAGTCAAAAATAGGCATGGCATAGACCTGGTAACTACCAACAACATGA
ATGAAAACCATCAAGTTAGCAGAGGCAATGAGCCAAGCAGGCCTTTCAAGAGCCATGAGT
ACATTGTCATCAACATCTTGTCCAAAAGTCCAATATCCAATGAGAGCAACTGGGAAATAG
CATATTGCATTGATGAAGTAGGCACCAATAGCACCTTTCCACATTGGAATCCTTGAGGGC
TTCTCTGGTGTGGATGGAATTGTGGCCTGGATTTCAAGTGTCACAGCATGGCCAGCAAAA
GCAAATGAGATCTGGCCTAATGCATTGAACACCCTAAACATCAAGTCTGTTGTGCTTGTC
TTCTTGTAGGCATAGCTCACATTGTCAATTCGGCCTCTTCCCAAACAAGCAACCCAGGAT
ATAGTTGAATAGCTTAATGACATGATAGCCGCTGCCAATGAAACCCCAGCAACAGAGTTG
AAGTTGGGAAGCTGAGAAAGGAAGAAATGGATGGCACCAAAAATCAGAATCCAGTAAGAC
TGCCTGAGCTGTGTGCAATTGGTGCATGCTATGTCCATGAATTTCTTCAAACACTTGCCC
CCAGTCACCATGTACACTATATCACATCCAATCTGCACAATCAGCTGCTGGGGCAGCACA
ATCCATGGCCCAAATTTAGGTCCAAAAGCATGCCTCCCAAGGTCAATATAGCGGTCGAAC
CGGGTCCCCGGAACACACTCATGGAGCTGGATCATTTGCCACATTGTGTTCAAGGTTAGG
CACCATGATAGCAGCAACATCGTAATCCCTGGACCCCATCCAAGATAAGCCATGGCATAA
GGCAGGCTGAGAACACCTGCGCCTATCATTGCGGTGACTGTGTGGAAGGTGGAGTACCAC
CATTTGGCGTTGCGAGAAGGGCCGTTTTCCGCCCATTGTTGGCTTGATTGAACTTCCTTT
GAACTGGGAGAAGAAGCTGACCCCATTATTGCTAACTAACAAACAAACAGAGAACCGAGC
AGAGAAGT
>JCF44_0000003070
AGATAGATGCAACTCTTCTAATGTTGATAGGTGGCCAAGGTTCTCAGGGAGTTCTGAAAG
TTTTGGACAGTAATCAAGAGTAAGAAATTGGATGGACCTTGGGGTTTTTCCTACAGCAGG
CAATTTTCTAAGTCTTTGACACCCGCTAAGAGACAAATTGGAAAGATTTGTAACTTGTCC
AACAGAAAAGGGCAATTCTTCAATAGCAGTCTCATCCAAGGACAACTCATTCAAATTCTC
TGAAACAACTGAAAACTGCACTAGATTAGAACACCCAAACAAATTGAGTACTTGAAGGGA
TTTGGAGGGCTTGTCACTTTGAATACATTGAAGCTTCTTGCATCCTTCCAAAATTAGACG
TAATAGACTATCAAGTGATAAAATATATGAAGGAACATGAAGCAAACTTCGGCAATGGGT
GAG
>JCF44_0000003125
GTAGTGAAACATTACCATCCTTTTCAGCTTTCTTGTGCGATTCAAGATATTGGATTTAGC
ACGTAGTAGCAAAACGTTGACATCCTTTTTGTCAAATTTAGATTTTAAAGGAGTTGGTGG
ACTGATGTGTTTGTTTAAGCGAGGATTGTTGAGCAGTCCATATATGATGGCATCACTTGT
TTTACACCGTTAGGACTGTCAATGAATCATTCTAGCTGAC
>JCF44_0000003136
GTTCGAAAATCGTGGTGTTTGGGGAGGGACAGAGAGAGAGAGAGAGAGAGAGAGAGAGAG
AGAGAGAGGACGAAAGTATGGAGGATGAGAGAGAGGGCGAAAGAACAAACAAGGGAAAGG
GGAGTTTTGAGTTTCTCCCCCAATCCTGAAAACAGAGATAAAATCAAATTGCCCAACACA
AAAGCAGAGAGGGTGCAGAGAGAAAATGGTTCCTCAGAAAATTTCGGGATTCCTTTTCCT
TTTTCTCTTGGAACAGAAATCTTTCCTACCCGGAAATTTTCTATATATTGGAAGTTGGGA
CTCCAAATTTCACGCAAAACTCGAATGTTTGATGCCCTAACGTCTATATATCTGTCTTTC
TGTTCACACCGCCAGTGAGTTCGCCGGCAATGTCGATGATTTACCACTCTGTCTCTCGCC
GGAGATTCTTATGTGAACAATGACATGCTGCTCTCTCTTTCGCTATTAGATTAAGCCTTG
AAGAAAACTCAAGCCCACTCTGCTTTGTTCAATATTTAAGTATGCGCAATTATCGGGACA
AAGCACGCCATGCTTTAACCTTAAACTTTTATATTGAATCAAACCGACCAAGCAAAACCA
GGAAAATCAAAGTGAAAAACCCACGAATTCACGCGAAAATTGAAGGAAAAGGAAGCCTCC
CACGAGAAAATGAAGGAAAATTTTGGCCTTGTTCTCAACATAAGTTCATATTTTATGGGT
TTGAACTTGACGATTGAAGGGTACTCTTACAAAATCTAGTGAATTTCCCGGGAAAGAAAA
TATATAAGCGAAACAAACAACAAGAACGAGTGAAAGAACTGGGTAATGTATTAGAAATAT
CTAATGTTTGAAGTTTGAACTCTGAACAGAGTATGCGTTGTGGTTTCCAGAAAGAACGAT
TTGTGATGAAAGAGGTAAAAACAGAAGGTATAGATATTGCGAAAAAGAG
>JCF44_0000003162
TAAATAGAAGCAAGCATATGATTGAAGAAATAAGCTTTTCAAAGCAATGTATGTTTGTCT
TTAATGTATAAGGATGAAGCAATGGACATTAGTATGATGTGTAAGGGGTGTTGGAATAAT
TTCTATGCTGTTAATTTGTACTTACTTTTTTAGTAAGGAGACTTGTATCATTTCAGCTAG
TGTGTGGTTTGGATGTTTCGTTCCTACAATGATACCCACCTTATGTAATTATTTTTTACT
AGCCTGCTTATTTAAATGTCTCTATCCTCATTTTTCTTATTAGATACTTGTTAGATATTA
TCTTTCTTTAGCTAACTAAATTTGTATATGGTCAGACACATCCTTTATTATAGCTAATAC
TACTACACAATTATTTTCTT
>JCF44_0000003165
GTTCTGCTGAAACATTGCGATGGTGGTGAGTAGCTCCTCGCGTCTCTTGGCTAGCCGCGT
GTTCAACTTTTCCACGCTCCCATGGATCCGTTTTGTTCTACCTTTTCCGGTCTTTTCCTT
CTCTGTTCTTTATCGATTTGTTGACTTATGGTCTGAATATGCATTTACTTGTTGCCAATG
AACGTAGCTCCTTGATTGAGCTTTATTCCAGTTTTTCAGGATTTTCTTTTCCTGATTTGT
GTTTGTTGTGTCCTATTAGTTCTGCTGAAACATTGCGATGGTGGTGAGTAGCTCCTCGCG
TCTCTTGGCTAGCCGCGTGTTCAACTTTTCCACGCTCCCATGGATCCGTTTTGTTCTACC
TTTTCCG
>JCF44_0000003180
AAACGTATATCTTCCCATGTGGTGTTAAGCTACTGTTGGTTTCTGATGGGAATTTCTTTT
TTGATTCATTGCTACATTGACTTTTGTGCAAGTTTTAATGTACATATGCAAGATGAAAGG
TTTTCAAGTTTCACTAGGATATTTCCTGGGATTGTGTGCAAGATATATTTCCAGTTCTGC
ATACTTTGATGTTTCTCTAGGGTTCCGGTAAACTTCTCTTCGATTACTTTGAGCTGACGT
GGTATATTGTAAAATAATTAGGACAGTTGGTTCAATAACAGGTCATCACCTCGGAGGAAA
TTTGGGCAAAACGTATT
>JCF44_0000003203
AGTCCATAGAGTAAGATTCTCTCTCAACAGCTGCATGATCAAAGTGCTATCCTTGTAAGA
CTCTTCATTCAGATTATCGTAGTCAGACACAGCTTCATCAAAGGCTTGCTTTGCAAGATG
GCAAGCCCTTTCAGGTGAGTTAAGGATTTCATAATAAAAAACTGAGAAATTTAGAGCAAG
ACCCAATCGGATGGGATGTGTAGGAGATATTTCACTCTCCGCAGTTGTGGCAGCCATCTG
ATATGCTTTAAGTGACTGATCTGCTACTTCTTTCTTTTCATCACCAGATTTGAACTCGGC
TAAATACCGGAAATAATCACCTTTCATCTTATAGTAAAATACTTCCGACTCTGGGATATT
AGTTGATGGAATAAGATGCTCGTCTAGTATTATCATAATGTCACTGCAGATGTTGAACAG
CTCAGTCTCCACTTTCTTCCTGTACTCTTTGATACGCTTAGCACTCAGCTCATTCCCTTT
TGACTCCTCTTTCTGCTCTATAGATGACAAGATCCTCCACGATGCTCTCCGGGCTCCAAC
CACATTCTTGTACCCAACTGATAATAAATTTCTCTCTTCTACACTCAATTCAGAGTCCAT
ATTTGCCACTTTCTTTATAGCATCGACCATTTCCTCGTAGCGCTCAGCTTGCTCAGCCAG
CTTAGCGATGTGAACGAAATTCTCGCGGTCCTTAGAGGAAGCCATGGCTGATCTGAGCTG
AACCAGGGCCTTCTTTCCCCACGGTCACTGTAGTGAAAGTGGTAGCCAGAGAGCGACGCG
AAGCAGAAAATGGGAAAGAAACAAAAGAGGGCTAGTAGAATTTTGATGACTTACAG
>JCF44_0000003217
GAAGTCATTTACAGATTCAAAATAATGGCTGGATGAAGCAGCGGACACGTTCACTTTAAT
ATCTAACCTCTAATCACACATTGAACTCCAAAGTCCATCTTTGGTCTTGGTAAGATAAAG
GCAATGCTATGTTGATCTTCCTCTGGACTGGCAACAGACTAGCAGTAACAATAACCACCG
TCCGTGCTTTAAGATAGAGAGAATCACCAATTTTTAAATCCTTGTCTTATTCATGTGGAC
TAAATGTAACAGATTATTGCAGTAGCTTTGATATAAAATTATTGTTTAGTGTATAATAAA
ACCATCAAT
>JCF44_0000003254
GAGCTCCTTCTAATATTTTCCAAATAGATAAGTTTGTTAATCCTGTTCTTCAGCAGCTCT
AATATTGACAAAGCAACAGTCCGCAGCCAGGAAAAGGCACAATCTATATTCATTAACGTA
TATATCATAATATTCCTTCTAGGACCTTGGTTGCTGTCTACACTGTCAATTACAGAAACT
GGCATGACATCAACCAATCTGCTAAACTCTACAGAGCTAAAATCAAGACTGAAAAGTATA
ATGAGACCAGGTGGCCCTTCTATAGGAAGATATGAAGCAGCATGTAGAAGTAGGCCAACT
ACAAACATGAAGAAATTGGATAAAAAGTGCCATTGAAGCAAACTTCTATTCGCACTGCTC
GAAGAGTAAGAGCCCATTTCACCTAGTGATCTCATGTGAAGATTTCCCTGACAACCCAAT
CCAAACCAGGATATGCGAAGTACAGTATCAGAAATGACGGGAGAGCAAACAAAATGGTAA
CAAGTATATACAGAACCAAAATGGCTGCGCTGGCAGGTATGGCGTACAAGACAATAAGAA
GGAGAAGAATTATCAATGGGAACTTAGTCATCAAGTGAATTAAGAATGCCAGTGCCTTTC
CAAGAGAAACGTGCAGTCTTTCCCTACTATGGTAATTACCAGTATAGCCATGACGTTGTT
TTGCACCTGAGGGCTCTGAATGGAGAACAATTTGCTCCTTCAGTTGGTTACAATGGCTTA
CTTGGCTTCCTGTGGTTGAATTGTCTTTAATTGGGCAGAATGATTGACAATGATCCCCAC
AGAGAGTTGAAAGTAACTTTGCACTGTCATGATTCATGCTCTCAACCATCCAAAGAAGAA
GATAGTTCTTGCGGGGGAACTTGAGATCTCCACGATAAACCAAACGAAAAGATAAGAGGT
TGCACCAAGGGCAGGCGATAAAAAGTGGAAGCTCAACTGGCAGGGTTGGAAATCTCACAA
CAGCCCATTTTAGTCGCAAAATGCAATTTTTACAAAGGGTATGACCACACCATAAAACAT
AGGGCACATTTTCAACAATATTAAAAGATTCCCGGCATATGGGACACTCCAATCGTTCCT
CTCTGCTCACAACAGAAGAAGTCTCGTCATCAGAACATTCTAAATGAGCTTGAGTAGGCT
TTATCGGACTGTTGTTAGGTCCCATACTTCCAGCAATGCAACTTGATGCAAAATTCCACA
TTCTTGAACAATTGAACCTCTTCCACTCGCTCGGTGGAAACTTTGGCCAACTGAACCTGC
GGCTGTCTCGTAGATCGG
>JCF44_0000003256
TTGGGGGGCTGGAGCATCCGCTCCACGACCTTGAGAAAGATCTGCATCTCCAAAGGTGCT
TTCGCTGGTTGCTTGCGAAAATGTACTGCAACTTCGTTTGGCAAGCACAATATATTCCCG
CTATGTTCATGTTTGCAGACCACTAAATTCTGGCTTCCAAACAGAGGAACTTTTTTAGGA
TTAGGGGTTTAGCTTATACACCGTAAATTGAAAATGTATAAGATCTAGAGATTCATCTGA
GGTATGACTCTGTAACTCTTGATCTGTGCTGACTACAGGTGCTTCTCCTTGCATACTTTG
ATCTGTGTAATCAATCATAAATTGTTGCCATAACTTCAATGCCTGTGGAAAAATACAACT
ATTGCAATGTAAAATTGCAAAAAATTATAGATGTGGTGCAGTGCACAAATTGTAATTTAA
ATTGTTACTTTTATATATTTACTTTTAACCTTAACTATAATAGTCTAATAGTGTCAATGG
AATAATCA
>JCF44_0000003264
ATGTACAAAGGCTTCTTTTATGTATAAGCAGGCATTATGTTCACACACTCAAATTCCTCA
CACTTCGTGAGGGCATGGTAAGAAAAGTGGTTATGCCCAACTCAACAGGCGGAACTTACT
TTTACAACAATGATCAAGTGTAGAATGCCTCATATGCAAGGTCCATAAAACTGAGTAAAC
TAAACACAATGGACTAGCCTCGATTCCACTCTACAAAAGATTTTTTCTGCTACTATACTA
TGACAATATATGTTAATATATCAAAGGGCTTATTAAAGATGACCAGTCCCAAAAACCCCT
TCCATCAAGTCACAGGGGATTACATTCTTGCACGGTAAGTGTATTCTTGCTTCAGGCATC
ACGCTGCCTTCCTCCTGTTTTCATCCATAAAGCTCTGGTCAATCACCGGAAGGACAAATC
CCAGTTATTCAAACGTGCAAAAGTGGGGTCTTGCAAGCATATTCATCTTGAACTGACCAC
GGGAGGAACATTAACCAGCCTTACCCCCTTCCAGCAAGTAGGCAGTGCCTTTCCCATTCA
GTCCTTCAAATCTGAAATCTGAACGAAGTACTAGCTGAACAGATCTGAATTCACAGGACA
GGAAGTCAGATCATGCTTCCCCCAAACTAATAACCATACAATTTTGCCAAAAATCATATT
GTCAGCTGAGAGTGCCAGATTTCTTGGTATCAAAGAGAGGAGTTCGACCCTTTCTCCTCG
ATGTTTACATATATCAATTGAGCATGTCCTTCATGCTTGCTGTGCATTGAGCTTTGGCCA
ACAGCATC
>JCF44_0000003273
ATCATGAGGTCCAGGGGATGCTTCAGGATGATATTGAATTGACATGATCTTCAGAGCAGG
GAAAGCAAGACCAGCACAGCTTCCATCGTTAAGATTAATATGAGTGACCTCCACTCCTTC
CGGAAGGGGTGTAGGGTCAACTGCATAGTTGTGGTTCTGAGCACTAATTTCAACATGGCC
AGTTTGAAGGTTACGAACTGGATGATTTCCTCCATGGTGACCA
>JCF44_0000003294
CTCTGTTTTTCAAACACCATATTCGAACAAGTCAAAATGGGATGGCCGAAACAGACTGAA
GGCCTGGCAGGTCAAGCCATTTCGTCCTGTTAAAAATGGGCCAACAATTAGGAGGATTGG
CCCGTCCGCACCTAGGGCCAGGCTGCCCCTTTTGGAAAAAAAAAATTGAAAGGAATTATG
TAAAATGTCATACTCAATAGCTCTGGAGGTCCAGAAATGCTTATATTCTAGCCTAGTCAC
ATAGATAACAGTATATAAAATGAAAGTCAAAGCCAAGATAGAAAGGTCAAGAAAATCAAA
ATTTACTA
>JCF44_0000003297
ATGTGTACAAGAAAATTTGTTCATACATATTTTCATAGAACCTAAGAAGAAGTAGCATTT
TCCCAGATTTATTCCCCTTCCAAGTCCTAAAATTCAACAGATTAATCAAATGAAGACACC
ATTACCGTCATCCACATTGATCTCAATTCAATGATGCTCCTCAACCGCGGGCAGGAACCG
GATTTGTGGCTGCGGCACCTCGAATGATTGACAGAAACCCAGTTGATTGAGAAGCCTCTT
GTTCATCCAAGAAGAGATCTTCAGGAACCCTGAACGCACCATGAGCACAAACAATGACAA
CACCGCCCAT
>JCF44_0000003311
TCACTCACAATTCCGCACAAGGCTCTAACTATCTCGTCATATTCGATCAACCCAGGCATT
TTGAGCTTCTAGATGTGTATCTGATTTGTCCCACTACGAGGTGGAAATCACTATATGGGC
TTCATCTTGCTTGCCCTACGCTCAAAGCCTCATACTCAGTTTTATTGAAGAGAGGCCTTG
ATTCAAGTACTCAAGGGAAACTTGCTATGATCCCTCTAGAATGATGCTCACTTGCAGTTC
CTTTATTGTTGGAGGATCCAACGACAAATAGCATCCAATTGTCGGCTCAGTGTTGTCGTC
CTGAAGGCTTTCCAGGTGCGTCGTTTTGGCAATAAAATCAATGAGCACCTGCGAATTGAT
CTCCTTCCTCCGATCGTACCTGATGCCTTGTTCAGTTGGCTCAATCGACCAACAAACTGA
CCAACCTCCCTGCAAGGTTAGGTTTAAGTACTTGCAAGAGGGGTTAATCTGTTTAGACAA
TTTCATTTG
>JCF44_0000003338
AGGAAACAATACCTGGTTTACAAACCTCTTTCTAAGTTGGTTAGCTAGGAGAACAGCATC
AATTTGTAAAAAAAAGCATCATTTCCAAAATTAGGGCGAGTAATAAATATGGAGTAATAA
GAGAAATTTAAAGAAGTAACTGCTTTGCATACTACTTACCTGTTCACTTCTACTGCCCCT
TTTAATGAAGTCCAATTCCACGGTAAG
>JCF44_0000003352
ACGAAGCTTCAAGTGTCCTGGCCCCTAGACGGATGGGCAACGCGTGAGGCTGGCTTCACA
GAGCAGCGACAACCATCGGCTCTTAACAGTGGAGGGACTACGGGCTGCTGCACGTTCCGC
CTCCTTGGCCTGGTGAGCTTAGCTGCTGGGACCATCACCTTTTTGGCCCAATAAATTTGG
ATGTGCTGGCTGCAACCACGGTTTTCACACAAAGTATTTTGAAATCGCTAGTTGAGGAAC
TCCAATTTGTGGGTATTGCATCGATAACTCTTTGGACTTCTGGGATATTCAGATAGGCTT
CCTCATAGTTGGAAGCGCATGGATCAAAATCATATAACTGGAGTTAAAGAAGCATTTGAG
GTTCATTAGTCTCGAAGTTCACAGGGCAAGATGCTGGAAATATTTAAATTCTAAAACATT
TGCTGCTCTACTGCCTGGAATTAATCAACTGCTTTAGTATTAAGAATTTCTTAACATCTT
TTCCTATCTAGTAGTGTGGTTAACAGGAAGATATACAAATAAGTATCTAAGCACACTTGG
CAT
>JCF44_0000003357
GATACTATTGCAGATACCTAAAACCAGCATATACTATAGATGTCAACATGAAATTTAAAT
TCAGTCATCCCTGACATACAGTTCAATAAATTACTAATCTACCTAGGACATGAAATTTGA
AGTTTATAAATTTGAACTAATAATTCAAGGCAACTGAGTTGTTCAGTATGGAATCCAAAA
AGGAAATCAGCAAGACTTCTTCGATCACCAATGCACCTCTTAGTAGTTATCACAGAAATG
CCAACTTAAAACCGTGATACTATCAGAAATAAAATCGTTAAATTACTGTGAAACAAGGAC
CGTTACACCAACTTTCCTTCAGCCAGAAAGATTGATCTTATTAAGAAATTATGGACCTGA
TTATGCATACCGCCTTCTCATTGGAAGTGCTGCAAACAGCAACTTTGACTCCTTGAGCTA
>JCF44_0000003411
GGTCTGACCCTTTACCGACAACTTTGTCGTCATTGAAGGGCTACATAAAAAATTGAACCA
AACCTACAGCGACGACATATGTTGTCGTTGAAAGGTCAGACCTTTAGCGACGACAAACGT
CGTCGCTGAAAGCCTAAATTTTTCCGCTCATTTCTCTTTCACTCTTTAGCGACGACAAAT
GTCGTCGTTGAAAGTTTTATTTTCCCGCCACTTTTTTTGCGGCCCCGCGTAATGTTAGTT
TGATCATTAACGATGATAGTGTCGTTGGTAATACTTTTAGCGACGACCGAATTTTTGTCG
TCGGTAAAAATGTCGCCGCTGTTGCCCCTTTTTCTTGTAGAGA
>JCF44_0000003412
AATGATATAAATGTATCACTAGATCTAACTACATAATAAGTTTATTATTATTTTTTTAGA
AGTTAAATTTGACACACTAAATAATAACACATCAACAGTCAAGTGCATCAATGCACCACT
GTCATCTCCAATAATTAAATGAGAACCTTAATGTCTTGGTTGCTGTCTCCCTCTCACCCC
CTTTAATTTTTACATAGTAGCATTGCTGCTGTTTAAACCAGTATTTGAATGCTAACAAAG
CATTAGTTTAATATCAATTTGTCTATGTACAATGAAGAATCTTTCAAGAGGAAAATAAAA
AAAAGGGAAGAGATAAAGACAAGTGCGAGATTTCCCCCGTTACCCTAATGACATTTTAAA
CATACCCAACAAATGGCTCAGTATTGATTGACATCATTGTTTTGCAAATTTACTCGTACT
GTCATTCAGACGTCTCTGGAACCCCCATGGCGGAAGTAGAGTACTGATCTATAAACGGCG
GCAACATGAAGGAAGCAAATGAGCACTATAAGAGCATCATCCAAGAGACCAACGACTCCT
AATATTCCTTCAGGAATAATGTCAACAGGGCTGATGATGTAGACAGCACTTAGTATCATT
GCAATATAGACACGAGCCCTTATGACAAGAGGAAGGGTTCTCTGAGGATCCATTAGTTCC
CGCAGTAGCCTTCGCAGGAGAAAAGGAAGGTCTTGCATTCTCTGAACAAGACTAGTTGTA
TGTCCACCAAATAAACGATTATATGTTTCGATCTTTTCCAGAATCTCAGCAACCTCTGGG
TCATAACGCTGCCTTGAAGATTCTTCAGTTGGAATCAATAAAGTTATTTGGCGACGGCAT
AGGGGACATTTACAGGGCTGGACAGCTGATCCATGATGCCACACAAGCATAATGCAATTG
CCGCAAAACCAGTGAGAGCAATTGGCTTGGCAAGGAGTGTGGAAGTTTCCATGGCAGACG
GAACAAAGATCGTTCGCGGGAGGACCCTCCATTTCTAAATCTCAATCAACCTGAGCACTG
TTCGTCTTGGTTTGTGAACGCCAATACACAGTACGAAAGCCCCAACTTACATTTTCCTCA
AACGAAGGTACAACGTAATGCAAGAATCGACAATCAATTCTCTCCGT
>JCF44_0000003417
ATCGGTAAAGGGAAAACACTATAAATAGGGGAAGGGGGAACCGAGTGAGGGAGATTAGAA
ATTCAGAAAAGATAAAGTAGGAGAGAACCAGGTCTCTCTAACATATAAGCCTTGAGCAGT
AGGATTGTTACTGCCCAGGATACCTTTCTTTACTTCAAGATTCATTCTTTCTTCAATCTT
TCTTCTACTTTCCTTCTATTTTTGGATCAGTCTATCAGAAACAATTTCTGAATTCAAGAC
ATATTTGGACAACGATGAAATTGAAGTTCGAGGTTCCA
>JCF44_0000003440
GAGAGAATCTGAACTCCTCTCGAAAATGAGTAAGGTGATCAACAAGAGTTCGCTTCTCAA
CAGTAAGGCTCAGAATCTCATGAACAACTCCACAAGCATGTTTCTCTTTCTCCTTTGTAT
TCATTTGCAATCCTGAGAAATCCGAGTAAGGTGATATGTAAGGAATGTCTCTAAACTCCA
TTAGCTTCCTCATCTCACCCTTTGAAAGTTTAAGACCCTTTGGTAGATTCAGAGTGTTGA
ATCTGGGAGGCCTGTCTATGATTAAATTCTTCTCCTCCAGATCTCTAACCTGATTTTCTT
CTGCAGATAACTCGGCTGCTGAAACTGCAAGCTCGGGATCCCAATGAGTTAATTCCAGAG
CAGGTCCCCGTTCAA
>JCF44_0000003449
AAACATTGATTTCAACAAAAAGAGGGATAAAAATTGGAAAAACAGAAAAAGGATTGCAGT
CTGCAGAGCAAGATATAAATTAATTAAATAAATTTAGGCCTTATTTCGATGCCTTGAACA
ATAAGGCCCCCCTTCCAGTCACCGCCCTTGATTTCATAAACTGCCATTTCAAGCAGCCTA
TCCTGTCCTCCTTGGTTGAAGAATTCTCCCAATTCCATCTCCAACCATCCGTCTGATCTC
TGCTTTGGATACTCGGACTTGTGAGCATCGTCATTATTAGTTCTGGGAATGGATGCTCCA
CTACCCATACTACGACTTCGATTGAAAATTCCAGCACGCCTACGAACAATCCGACAGCAT
CCCCTCCTTCTCCTGTCTGCGTCCAGGTACACTGTTCGTCTGTTACTCTCCTCTCCCTTA
ATTCCAACTGACACTTCTACTGCTTGGTTATCGAATCCATAGACTCTCCCATTTGTCTTG
AACACCATGTATGCTGCGTATAGTGTTCCTGGGCACAGCATCCCAGTGCTTATACATCCT
CGGATTTCCAGCCAACACACTGAAATCAGTTCAGCCACCTCCGCGAACCTGCTTCTCGCA
CTAGTCACCATTTCACAATCTCGAACAAATAAAAAAAAATGAAATGTAAAAACAATTACC
TGGAATCAGCGAGACTAGTCCACCTCCAATATCTGGGAGTATCTCCCCATACAATAGACA
GAATCCTTGCAGATAGCATGTAACACTTCTTCCCGCTCTTCTTGTCCAACAAAAGGCTCT
TTCTGCCATCGTCTATGAGGAGTGGTTTTTCGCAGAGACTGAAATAGATCTCCTTCTTGG
AAGACAAGGACAGGGACGAAGCATCGGAGGAAAGGGAGATTATAGCCTGATAATCAGGAG
GCAAAAACCTCTCCCAAACGACGTCAGATTCGGCGGCGAATCTGAAAGTGGATGAAACTA
AGGAAAGCCTGCAGGCATCGGGCGGAGTGGTGAAGGAGAGAATATTGGCTATGCAACCTT
CGGGTAAACCCGTTTCTGCTCCCAGAGCCATTTCCA
>JCF44_0000003450
GTAAGAACAACAGCGCCACCTTATTGGGCAGCTCCGACGGCGTTGCTCAGGGTGGTTGAA
ATTTTATACTGATATAGGTCGCAGAGTTGATAAAACCAAAATCACTCAGCAGCACGCCAA
TTTTAATATTTGCAGTGCCTTAAATGTGATTTGAAGTGCTTTAATGGCGTTTCCCCCCTG
CTTCAGGCTATGGCAGTTAAATTCTTAAATGTGGGGGCTCTGAACAAGGAACCAGAGAAA
TTATCAGTTAAGGAGTGCTTTCCATTAAAAATGGGAAAAGGTTGTTTCGAGAGGAGGAGA
AGAAGAAGAAAGGCCTCGACTTGGAGAACGAGATCTGACACTGGACAGACGTACACCTGA
GGGATCAAGCTACTGCTCTGTTAAAGGAATGGAAGGAGTGAATGCAAAAGAAAATCTGTA
TGAACTTTATTCGTCACAG
>JCF44_0000003451
CCAAAATATTCTGACTCCCCAAGCTTTGTGAAGATTGTATATAACGCATAATTATAACAT
ACTTTAAATGATGTTCGATAAATTTAAAATGATTTAATAGTATTTTACCCAAAAAAAATG
AGTCAGTAGTATCTTATTAAGTGCCAAAGAATTACAAACTAAAAAAATTATTTTCAAGTC
TACGAATAAAATAAAAGAAAGTTAAAATGTCGTTTATTTGTCTTATGAATGTGTCTTTCG
TTTATTACCTTCCGTCCTTTTACTCTTCAAATGTTACATAGAAATATTTTTAAATTAAT
>JCF44_0000003454
TGAATGTGAAAATTGACTATTGAACATCATTCAGTCGGATGTCTTTTCATGGTGACAATA
TGTGAAAATAAAAACAACAAAGGAATGGCGCATTCCAGTTTAGAATTACTATTTTTGTAG
CAGCAGTGAAGGGCAAACCCACAGGTTACTCAGTTATGCAAAGTAAAATCTTTTATTCAT
GACTTTACACCTTCAATCCATCATATATATATATATGGAGAGAGAGAGAGAGAAAGAGTG
GACAGTCATTGCAGTAGACTTGCTGATTTTGTAATCGTTACATCATCACCGAGACGAGGA
CGGGGACTTGCACAATGTAGTTAGTAATGACCATTTTATTTTTGGTGTCTCAGAGAGTTC
TCAAGCTGGGCGTTTCTTCTTGCACAATCCAAGATATATTTATCAGCAGTGATGAAGTAG
GCGGCAATCGATGCAGCAGATATGATGAGTGCCTGAGCAGTATAATTGAGGTTTGCCTTT
GCCCAGGGAACCACACGGACTGCGACCAGTGTAGGAACAGCACTGGCAATGCATGCAATT
GAAGCCGCCTTGAATCCGGCACGGACACCTTCATTGGTACATTGTTTGGTCCTCAAGATC
TTCTGTTCTTCGGCCGGAGAAGCAATCATAAACCCTTTTCTGTGCGACGCCCACACGTCC
CTCAATTCCGACGGAATACCCATTTCGTTTCCTTGATTGATTTTACCTTACAGACTCTTT
CTTGCTTTAATTGAAGTTCATTGAACAAGCGCCCTCTTTAGTATTGGCCGGCTATGCAAA
CAACGAGCAATACAAAGGGAAATTTTGCCGTTCAGTTGCCACGGAGAGATCGGA
>JCF44_0000003471
TTCCCGGTGATCCAGCTGGTGTGATTGGTGATACTAACGGAGAACCACCCGCCGGAGAGG
GTGCTGTGGGAGATGTTCCAGGTGACCCAGATGGTGGTTGTGTTGTTGCCGACGGAGGAG
TACCCGCCGGAGTTGGTGATGTTGGTGACGACGGAGGCTTACTTCCTGGAGTACCGACAG
GAGACGGCGTTGTGGGTGTTGTACCTGGCGACCCAGATGGCGGACTTGGGGATGGAGTAA
CCGGTGCTTTGCCACCAGGAGGTTGCGCCACTGGAGGCTGAGATGCGCCGGGAGGCACAG
GGACGCCGCCCGGTGAAGGCGCTTTTCTCACAGACAAAACGACAACCACCAATTTCTGAC
CTTTTCCACAATTCCCATCTTTCCCGCTGATAAAGTAAAACGGTCCCGACCGATCAAGCG
TGAAAACAGAGTTACCATCTTCAAACTTCTTAATCGGGTTCTTCGTGTTGCACTTGTCGT
AATCGTCTTTGTTCACCTCCAACACAGAATCCGATCCTTTATTGTACTTAAAAACTGAAA
CAAAAACAAACCCAGAATATTGAATCATCCAGAAACAACAATCAGAAACAAAAAGTTCAC
ATTTTTAAGGAAAATTTTTGAACTCACCCAGAGTGTCACTGATTAAGAATCTGTTCCTCC
CAGACCATTGGCTATAACTCTCAGAAGGGTTCAGAACCCAACCATCTTTTCCACCAACGT
TGAATTGACGGGCATCGGACTGACAGAGAACAGTGAACAGAACCAATAAAAAACAGAGAT
GTTTCTGAAATTCCATGAATAAACAGAAAAAGCTGATGAATTTTATTTTGATGTATATAT
CGTTATGAGAGTGTCAGATCGG
>JCF44_0000003474
GTTGTACTGCTGCGAAAAAATACTTTTTGGGGGGGGGGGCCTTAAAATGGGAAAAAAGTT
TCTCAGTAAAGAAGACGTGGATGATCAAGAAATGCCCTGTCCATCATGTGATTTGATCCC
ATTCCCATCCCATCAAGGTAGATGGCAGTTTGTCATATAAACCACAGTACTCCATCTGCC
CAAGGTAGTAAGACAAAATAGGGAATTGAATATGGCATATTATTTATATACACACAAAGA
AGCACGCTAACCTGAGGATGCTCTGCATTGAAGGGTGGAATGCCAACAATCAATTCAAAT
>JCF44_0000003476
TTCATGGAAATTGGCCAATTTTTGGTGGGCTTGGCTTCATGGAGGTCTAAGATGGTTGGT
TGCTTCTAGCAGTAGCTTTTCTGGTGGTGGTGAGTGTTTCTACCAATGGCAGTGATAAGA
GATGAAGATTTCTTTCCAGTGTATGGTCCTGGGGCAAATCTAGAGCAATTCTCTAGGTCT
TTTTGGGGAAGATCTTGTTCATTCTAAACCATCTGTGTGCAATTTTAGAAAGTCTTGGCT
TTGGGGTTTTGAGGGTTGAGTGATTAGTTTCTTGGTTTTCAATTTTTTTTTTTTTTTGAT
TAATTTTGGCTATGGAG
>JCF44_0000003491
TTTAAGGGGGTGGAGTGCTCCTTGAGCCTGCGGGACGCCGGGACATTAAGTTAAGGATGG
AGTGTGTTGGCTCGTGACCGTCCCCCTGCACACTCTAAGCTATGGAATGAGGAATAAACT
AATCGATACGGAGTGTCCCTCTCCCTATTCAATCGTCCCTTTGGCCTGTAGTACTCGGAG
GCTTCATGTGAGGAAGGGTCTTACGGTCGGGTATGCGCGAGTGCTTCGGCGACATATGAT
ATTGTGGCTTACGGACATGTTGTACATGGGATTTATTGTATGGGCGATAATTC
>JCF44_0000003502
GAATTTCATCTTCATGGTTTCTACTCTGTACATCAAGTTTAGTATTGAAAACAAAAACAG
CTACAAAATTGAGACTGGGAAATCATAAAAGGGCAACCCCTACTTCCAAAAGAATATAGA
AAATTTACTTAAAAAAGAAAAAAGAAAAGATGAACAAAACAAAATTAGAGGGGAAAAAAG
GTACATTGCTAGAGAACGGGGACATCTATATCTATATCCATATGCAGTAATAAAATAGAG
TCATGCTAGCATGAATACACTAAGTAGGCCCCCCATGATTATACCCAAATGGAGAGTTCA
CTCAGCTGAAAGAGGTTTATGTTTTTGTTCCCCATAATTGCTCCAGTAATGCAAGACCTC
TTGCTTTGCAAAAGTGATGATGCTAAGCCTTAGCTGCTAGACCCAATGCTGGATGCAAAA
TTCAATCCCTCACAATCCCCTCGGGTCTTGCACATATGGACAATGTGTTTGAAACTGGCA
CCAGCAACCACCAGTAAGAAATTTTAATATGTCATATGAGTAAACAAAGATTCTTACTCA
GCTAGGAGAAAAATAGACTCAGAGCTATACAGGAGCCCACTTTTACAGGATCCACATTTC
TCCTTTTAATTTTTTGTCTATCTTTTTCTCAGTGGAGTATGAATCTTCATTTACTCATGA
TGTATATTGGAATTTTTCTTATAGTAAATTAAATGGGGTCCATTTTAAAGATGCTGTGTG
TGGAAGGTGCGAGTGGGTGTGCCGCTGACACTCAAAGCCCATCAGCAGCAAAGGGACAAT
CGAAGAATATCAACTGTCATCCAAATTAACACAGCCTTGCTCTTCCAGGATTTAGAAGGG
AGTCTGACATTGTCCAGCCCTGCTCCTTGGCTTTATTCTTGAAAAGCCCGTAAGTGTTTG
CTACCATCTTGCATGAATTGGCAACACAAGCCTCAAGATCAGCAATTGAGTGCATGCTTG
AATTATGATCCTCCCCCAACTTACTAGAAGAAAACTTACTTTGATACGATGAATTTATGA
AATTCAAAAGCACATGAGCATGGAATGCAGCTTTTAGAATGTCATCTGACTTTGCCTGAT
CCTTGAGCAGTGCATACACTTTACACTTTGAAGGGTTATATGTAAC
>JCF44_0000003512
GAATTAAATTTAATCTTAATTTTTTGTTAGGATGAGGATTAATTTTTCCTTTTTTTTTTT
TTTTTTTTTTTTTTTTTTTTTTTTTTTTTTTTTAATTTTGGGTGTCACTACTGTTCCGTG
TAAGAATCAAAATTTGTATAGATGACAGGAAATTGTATTTTTGAGTGTTCAAGATTTCTG
ACCAAAGTCTCACTCTTCTCATCTCATTTGGCCAGATCTTATTGTAATGCCTTGTATTCT
TTTGAAGCCTACATCAACTTTCTGTATTTATTTAATATAGAGCCAGACTATTTTTAGCTC
AGTCCTAGCATCCGTTCATTTTGGCTCATTTTTCTTTGATT
>JCF44_0000003518
TGTTCATACAATGGTAAAAGTGAAAGTACTGCAGATTAGAATACTAAGACACAGAAAAAT
AATGATGATAATATGTTCTATATGTTGACATGCACTGTACCAGTAAGTGTTCACCCAGGC
CAGAAGTCAGTTTTCCAACAAATTTACACTGATAACGTTGGACTGAACCTTGCAATTTCA
GACCTCCAACTCGTTGCTTGAACTAGACATGAATTTACATCTGTCATGAGAAAAAGAGAA
ATGGCGACATGGCAATGACTGTTGAACAGATAACAATCCTTTTTTTTATTTTTTCGAGCT
GTTAACCATGCAGTGAGGCTTCATTCATTGCACTGTTGTCCCTGGAAGATTTGCAGGGTC
CTCTAAGAGGTGGAATCAACAACAGCTTTTGCCCGGCACGAGTAATGGTATGATCACTTT
CTTGGGTTGTTGATGTAGCAGTCCTCGTATACATCATGGTGGTTGAACCCAGAAGGTCAT
TTCTAAATCCACATGATCTAAAGAAATATCTCTGGTTCCCTGCGCAAAGGGCTGATATGT
CATAAATTTCTCTATTTGTAAGCATTCTCACAATTTTTTTAACAATCATCTGGCCGATCC
CCATCCTGCGCAGGGAAGGTATAACCATCACATCATAGATTGTAGCAGTAAGGCCATAAT
CAGAAATGGCACGGCCAAAGCCTACCAACTGGCCGTCAAAAGGGCTGACCGGCATCATTT
TCTGCACGAAACCCGTGATGCCCAGAACTGGATTTGATGAACTGGATGTGGAAGTAAAAA
CTTCATCACCACTATCATCGTCATCATCGATATGGTGAGATTTGCAGAAGACGGAGACAA
GCACGGCGCTGTGAGACAGAGCAATGCGGAGCTTATGGATGTCCACGGGTTCAACCCGAC
CATGTGAATCCACATGAGGGAATCTGTAGCAGGAGTGATTGCAATTGGCGTAGAGGGCTT
GGAGTTCACGAGGGTCGATGTGGGTCGGGTCGGTAGATATGTATACTGGGAAAAGTGCTG
GCTTTAACAACAGCTTTGACGGAGTCTGTGGGTTTTTGATGCTTCTTCTTCTCACCCATC
TCAATTCCATGGATTTGGAGCGAAATCCTTCCACCATATAACTCTGTATCTGTGTGTGAA
TTTTTATGGCAGTTGCAGTTCCCATTGCCATCGTGTGTGCGGAACAGAGGAGAGAGATTT
TGGATAAAATGAAATTTGAGAAGATCGGAAG
>JCF44_0000003532
CCTCGTTACCCACCAAATCCTCCCTTTTTCTCGAAGCCATTTCCACTGGAAAGTTTCATC
CTTTCTCTTTGTTTCCTTAAATTTTCCATCAATGGCGGCTACCAAAAGGGAATCTACGCC
TCCGCCCATGATCGGAAAGATTGGTCCTTACACCGTGTTCATGACGCCTCCTTCTACTCC
GAAGCCCTCCGCCGAACCGGCTTTGGAATCGCCAAAGAAGGTTGTGCCGCCGCCAGTTCA
GCCGCTGAAGTTCATGT
>JCF44_0000003537
GACCTTCGTGAAGATGCGACTAAGATAACATGTAATTACAACTCGTCTCGCGTGACCCCA
TGCCAAACATGCAAGATCCAAGCCTCCAAATGTCCATTACATCCCCATCCTGTATCGTTA
ACCAACGGAAGATCGATCAACTAAACAAGATTAACTAATTTACAAAGCGACCATGCCGAC
GAAAGCAGCGGCGACGATGCCGAAGAAGCTGATGACGATCTTGTCGGCACCGGAGCCGGG
GACAACGGTGGTCGAGGGGGCACCAGTGGGGACGGTGACGTTGCTGGAGGGGCTGCTCAC
ACCGGTACCGGTGGAGGTGGGGGTGGAGACAGCGGACGAGCTGCTGGAGCCAGAGGAGGC
ACCAGACGAGCTGGAAGCGGAAGAGCTAGCAGAGCTGGAGGCCGAGCTGGAGGCGGGGGA
AGAGCCACCGAGGGTGGAGAG
>JCF44_0000003538
ATAAAAAGCTCCTAAAATGGACGGCGCAACTTAAACTCCCAAACTACAAAGGGTTCAACC
TTATATGCGAGATCCTGGAAGTCTCAGTTTTGCTTATCCAAGCCACTATCAATCCGTTGC
ATCCATCACATACGGCCAAGAAAATCTCAGCTACTATACTGGCACGTGTGGACACGAAAG
TACCTTGAAGAAATCAGCAAGCAGACTGTTCCAAAATAAATGTATGAAATGATCGCTAAC
AACATAAAAAATGTAAAGAATTTGTACGGTGATGATATGATTCAAGGCCACCAAAGCCAA
GAGGATCTTGTGTGGATGTTGTTGTTGATGGATGCTCTGCGTACTAAATGAAGGACTTAG
GACCGAATTAATAGGCAAAATAAGGCAAAAAAATGTTTTTTTTTGAATTCTATAATTTTT
ATTGGAA
>JCF44_0000003541
AACAGAAAGAGAAAGGAAGTTCAACAGTTTCTTCTTTCTCTTTTTCATATTATTATCACA
TCCAACACCCACCGGACACATCAGGAAAACTTTTCTAAAAGTAAAACCAAATTTACACTA
GCTCTTAATATTTTTCAACTCTTTTCAGCAGCAAGATATCTTACAATAATAACTAAATTT
TCTCATGTGACTAAATATATA
>JCF44_0000003562
ACTTGTTTTTTGACTCTAAGAACATAAGATTGGGGATGTTGTTTAGCAAGCTGACATGAC
TCAAAAATGAAATGCAAAATAGAACTTAAACACAATTTCTTCAAAGATGACAAGGAAGGA
TGACTTAAGCAGCAGTGCAATTGGTATGAAGTGACAGTAGCTGTAATAACAACAAGCAGA
AGAGCAAGCTGAGGAAAATCACCATCAAGCACATATACATTTGTACTGTAGAAATGGCCT
TT
>JCF44_0000003576
ATTCCATAAATAAATAGGTCCACCAGATTCAGAAAATAAAACATTTATATTACACAGCAA
ATCCATATCACAAGTGATTCCAGAATATACAAAACAAACAATCGTCTTTAATAAATAATA
ACTTTCATATTAAAAAGTTTCAAGGCAAATCCAGACAACCCTCGGAAAATATTTCTACCC
CTAACTCCAGAGCAGAATTGAAATTTCAATGCTATTTTAATATTGTGAGTGGTAAAATTC
TACAGAGGTTTTTTTCCCCCCCACAAAACAGAATAGGCAGTGATCATAAAAATTTCAGTT
CTACCGTAGTATTGAAATATTTTCCAAAGATTAAGAAAAACAACATTAAAAAAAAAAATC
AATGAGCTTCAACGCAAGAGACCAATGGCTCTTTTGCAGCTTCACCTTCACAGAAAATCT
TAGCTATCTTCCCTGTAGGCACCAACGGGAGGTACGCTGAAACCTTGTAACCTTTCTCAG
CAGTAGAAACAACAGTCTCGTTGTACTTCTCAGTACAATATGCGGCAGTTGGTACAATAA
CATTAGCCACTTGAGGGAAGAGTGGAAGCTTGTTCAGCTTGCGCCATGCCGACACCGCAC
ACTTCTCAGCCTTCGGTTCATACTTAGAATACAAATCCTTGGCGGTGGGCTCGCACTTGC
CGTAAACAGACTTCGCCAACCCAGATGCAGTATCGACCACACCAGCGCGCCTCACTTCAG
ATACCACGGTTCGAGCCGCTTCAGGAGCCTTCTGAGCCGCCGAGAAGGCTTGTGATGACA
CCTTCTTTACATCGGTGGGCACGCGGCGATCCAACTCGGTCATAGATTCATCGACCTTGC
GATCAACGTATCGGAGAACCTCGGCGGGGACTTCGTGAAACTTGTCATAAACAGGTCCGA
CGACAGTTTTGACAGTTTGTTCTACGGCCTGAACGCCTGGTTTGAGAGGCCCAGTTCGTT
CCTTGGCGAAGTCATAGAGCATGGAGAAACGCAGAAGGGCTTGAATGATAGCAACATGCA
CGAATTCCAGGTACTTGAGTCGTTGTTGCTCTTCCTTGTTCTCCATGGGTTGCTGCTCTT
GGGGATTCGCTTCGGCCATAATCGCTGCACAGAACTCTTTCGATTGGTTGATTCCCTAAA
AATCACAAAAATGAAAAGCGAAGAAGGTAGGATTGCAGGGATAACGGGGCTGGTGATAGG
GCTATATAGGAGGAGGGAAACAGAAACGACGGTAGTCAATCCGAACAGCGGTACGTAACA
GACGCGTTTGGTTCACGGATCCGTAGATCTTCCTTAG
>JCF44_0000003578
GTGAATATGTAATATAATCAATAATCCAAAAAAAAAAATGGAAAATTTTAAATGCACGCA
TCAAATTTTAAATAAGCTTCCATGACAGGAGAGAGAAGAAGGAAGGGCTCCAAAGAGATA
ACAATTGGAAGCTTACCGCCCACAAAATTGGGGGATAAAAGGGGATAAGATAAGCTTATG
TACCTGTAGGAAGGGGGGTTTT
>JCF44_0000003602
AAATAGTTAAAAGCAATTTACAAAGACTAAGCAAGATAAAAGAAATTAAAATCGAAGGTG
TGTAGATATCAAACAGATGTTAAAAGAATACTTGTTCCTTGCTCAGCTACCCGGTATGGG
AAAAACAATGATTTTACAAAATGCGTGCAGTAACGGTTACATTAAACGGTCAAGACTCAG
GTAAGACTTTTGAGTTGACCATTTGCAAAACCTTCGG
>JCF44_0000003608
GATCTCTAATCCTGTTTGAATTTTCTCATTATTATTGTTAATGGTGATGGTGAAGTCAAC
TGGTGGTTTGTCTTGTGATTTATAACCGTTTATTTCTTCAGTTTAGTTGTTGATTACCAA
ATGACTTGTTTGAAATGTGGTGTGCAGCAGTGACCATTTTGTTGCAGCTCAAAATTGCTT
TGTCTCTTTATATGCATAATTTTTGAAGGAGTCATATGGATCTGAACTTATGGGTTTTTA
AACTTGCACAATAGCTCTTGTGACTGGATGGTTTGGTATATTATGCTGGAAAGTTGTGCC
TTGCTTCTGTTTGATGAAATGTGGAGAATCTTTTTTGTGCTTTATTCAGAAATTTCTGTG
AACTACTTCCTTCTTTTGGTTTACAAACTTCCACTTTGAATGTGCAGCTTCATATCAGAA
TCCTCAAGGGACACAGAACGAGAATGATCCAAATAA
>JCF44_0000003610
TTTGTCACACCAAGAATCACTGCAATAGTAACAAGAACAGCAGCAACTGAACAAGCAATG
TATCCAGGTTTCTCTCGGTAGTCTACCCGGGAACAAAGCAGAATCACTGCCCCGACATAC
CAAGGGATAGCAGCAAGGAAGAAACCTATAATAAACAGGAACCAACCACAGCCAATGCCA
CAGCAGGGAAGACGGTGTTCTCTTACAGGCCTTCCTTCAGTGATTGCATAACCAGGAACA
GTTCGATACCCACGAGCATATTCACTGGCACCAGGGGGAGGGACAGGGTAAGGGAAACCA
AGCGCAGGTTGCGGTCGTGGTGGAGGGTAGTTGGAGACACCTTGGAAGGTGCCGTACTGA
GGAACAGGATATTGCTGTGACTGACGAGGGAGGTGATGGGGTTCGCTGGAGAAGCCTCTG
GTTTTGTCTTCACTCATTTTCTTCTTCTTTCTGACCTTGACCGGGAAGGCAATGTCAAAA
TTTTAGTTTTTGTCAAGGCAATGGAATATAAGAAGCTTGGAAGGGGAATGGGTGATTGGG
TATGTACCCAATCTGCTGAGCAGAGCTGCGTTACTGATTTCTTCAGA
>JCF44_0000003612
TGGATCGGTTCCTCTCAAAGGTCCTGCGTAGAGTTCGAATTTCTCTCGGAATTCTTCTAC
CGTATTGTCTTGCTTCAAACTCAGCAGCAATTCATATGGATTCTGCATCATAGATGGTTG
GAAACGTCTGATCACAGCCGTTTTGAATCCTTCCCAAGTAGAATTCGGTGAGCTGGCCTC
CCACCATTGGTACCAGCTGAGAGCCTTGCCTTCCATGGCTACTAAAACAGCTTGCAACCT
TTCTAAATCGTTGACTCCTTTGATTTGGAAATACCGTTCCAACCGACTCACCCATCCATA
AGCATCCTCTCCCGAAAATAGAGGAATTTCTAACTTTCTCCAGTAATCCTCT
>JCF44_0000003615
ATGAAGCACGTGGCCGTTTGGTGGGTACTTTATCTCCACTGCAGCTCCAGTTCCTGTTCA
TTACATCTTCATATCATAAATTTATAAACTATTAGCCAGATGCAACATTAACAGAGAGGT
CTAAAAAATAGGGCTCCCAGATTTGTGAAGCAACGCACAATGGAACTGTGATAAAATAAA
TTCACATGGTATAAAAAACACCACTATAGTTACTAATGCTTTGCAAAGCAACTTATACAT
AGAAGTTGGCGGCTTTAGTTAATTGGCTTCTCCCAGAAAAGCAATCAGCTTTAAACAGGA
GACCATCGAATCAAATACATTTAAAACAAGTTCATTCTTTGCTGGTCAACAGAAAAAATT
ATGTCTCTGTTAATCCATGCATAGTTGTATTGCTCACAATTACTCTAAAACTAGCACACA
AAGATTCAAGTCCTTCTGTTTCTTAACCATGTACTCTGTTGAAATGCCATAAAGGTGCCT
AGCCCGATAGAAAAGATCAACTCAATGCACTAAACTTTGATCTAAGAATGTTGTATTTTG
TCGCTGTATCTAAAACCTTTCTGCATGGCCATCCAGCCCCTCCTCCTCGCCCCATAAGTG
GTCTTTGCAGACCGCTTTCTACATTATCAACATTAAGTAATAATTGTGTCAATTATAACT
ACACATTTAAGTTAACAATGATATTTGAGAGGCTCTAAGAGCTGCAAAGCTGGCAGGGAA
AAAGAGACAAAGAAGGTGAGAAAACTTCAAGAAAAAGATAAGACTACATAGGTGTGTTTA
ATGCTTTACAAGACAACATTAAGTGTTGTGGTCGAACAGAATAGATATTTGATGGAAACA
TTATATAGAACCAAAGAACTGAGAGACAGAGACAGAAAATAAAAGGAAGTGGCAATATTC
AAGCACAAACACCAGATGAGCGAGAGGCAGGAGAAAGATAAGAAAAAAGAGGGAGGATGA
ACAACCTTTTATAAGTAGCCAACCTTAATCATTATTGAAGGGGGGGGGGGAATCGCAATT
AGAAAAGAAAACTATTAGAAAGGATGAACAGAAGTAGAAGGAAGTATAAACTTAAAAAAG
TATGACAGAAACCATTGGTCATTAACCATCTTGAACTCCCAACATCCATTGAACAAAATA
TTAAACCTGAAATGTAATTGTAACA
>JCF44_0000003631
TACCTCAGAGTCTTCAACCAGAAACAAGTCGAAGAAGGTGATCGACGATCGAATCTTTGA
AATAGTTCGAAATGATTGATCAGAAGCAGTTCGAAATGATTGATCGAAAACAATTCGGAG
AGGGTAATCTATGATCAAATCTTCGAATAGTTTGAAAAGGTAATCAAACCCCAATCCTGA
TCTAACATTTTACATGGATCCTTTGGATAGGATCGGTTATTTCCACTGCGTTTGTTCGGC
TCCCGATCCCTGCTTCCCCTTTTTCTTGTCTTTGACAGTTACCACAGTTACCAAATGTGT
GTCCAATCTTCTTTC
>JCF44_0000003654
GTTTTTCCATCCTTTTTCTTTTTCCAGTTGTGCCCATCTTTTCGGAAGTTCCGAAGCATT
TTGCGGTCAAATAATACAATAGTACCACTTTTGGGCAAATGCACTGGCTTGACATGGATG
GTGAAATATTTGTAATTACAGAGCATGGCATGGATCTCATTGGGGCGAAGCCATCTGCTT
CCTGCTTCCTCGATAATGTTCCCAACATCTAGCTCTTGCAATGTATGAAAACCATGAATC
TCTGAACCAACGAGCTGCCCCGTTAAGTTATTTTGCATCATAGAAAGCATCTGAAAATTT
TCGAACACTTCCTTTCAACGCCTGACCAATAATTGCATAACTTGAAACCTGATTTCAGCT
CTGGGACTTTTCGGAAGGGATGAAAGAGAAAAGAAAGCCGGAGCTGGATGACAATCCGTA
CTCTGTTTCCCCTTCGATTTTCTTTATGGATCGTGAGTTCAAGGAACAGAGCTATGTAAA
GC
>JCF44_0000003664
GAAGTGAATATGATCCATAGCAAGTATATTTCACAAAGTATGCACGGGAATAAGATCCAT
GCCAAATGTAGTGTGCTTATTCCAATAATTGAGGCTGCTTGAGTTCATAACAAATTATAC
ATAATCCATGAATTAGACTGGAATTCAACGAGAATACTGCCTTGAAAAGGGTCCAGCAAA
TGTACCCTTAATTATAAATGTTAAACCTGAGGTTTCAATCCTGTATTGGGCTGCTGAAAG
TGTTTTAGGATTGTAAATTCTAATCTATAGACATCCAAATTCCAAAATTGTTATTTTTCT
TTCTATGCTGAGATGCTTGATCCTCAGCAGTGGTAACGAACAAATAATATACTAGCTATT
GTACTCAATGATGATACAAAAATGACAAAATTCCCATCAGGAAGTGGTCAGAAATTCTTC
AGTATCTTCTCACCGGAGACACCATCACCCACAAGAATGGATGTAACTTCCTCGGCCATC
TGTCTCTGCCCACACAGCACAGCCCCAGTTGCCAAGGGGTTAGAAATTTGCTTAGCTCTT
GTAAAAGCAGCCTGCACATAGCCACTTTCCCCAGTCCAATTATTATCTGGTTGAGATAAT
ACAGGCACAATTTTAACACCAGAAGATTCCCATTCTTTAAATTTATCCTGATAAGCCATT
CTCTGAAGGTTTCTAGCCCCATAATATAACCTCACATCAGATCTCTGGCCCGCACCAAAT
CCTGACTCAATTAGTGACCGAATTGGACTAATTCCAGATCCAGTAGCAAAAATCAATACG
GTAGAATACTTTTCAGGCGGGTCTATCCGACTAATATTGAATCCATTTCCCATAACCTGG
CTAAGCTCCACCACATCTCCTTTCTTCAACCCACAAAGCAACTCAGCTGTTGATCCCGCC
ACGCTCTTAACCAGAAATTCAAACACGCCACGCGACGACGCAAGCTTAGGAGGCGACGCG
ATAGCCAGGAAAGAAGGCTTCTCAACGTCGGGAACTCGCAGCTGAAGATACTGCCCTGCG
CGCGTGTGCGACGAAGCCAGGTCAGGCGAATCTGCCAAATCAACAGTCACATGAAAGAGA
GACTCGGCAGCCGATTCGACCTCGGCGAGCGGGGCTTGAATCCATAACGTGGTATCCTGC
CGTACAGCGGCTGCGGCGAGTGTGGCGAAGCGGTGGTGGCCGTAGCTTCTGAGGTTTAGG
TGGCGGGGAAGGTTAAGACGGCGTAGAATAGACATAGGAAGGACGGGGGGGCTAAGGCGC
GCATGGGGGCTAGGGAGGAAGCTGGAACATGGGGGTGGCGGAGAAAGAGAGAGAAGCATC
ATTTTTGGTATAAAAGGAGGGAAGTTTAATACGGAAAAGTCGGTCACAGAGAGAGAGAGA
GAGAGGCCGGCGGCGAGGGGTGCAATTTCGGGGACTGTGATAACATGCACCATGGGGCGT
ATTGGATAGAGGGCATGATAGAGTT
>JCF44_0000003679
ATTATATTATTATATTATCCAAATGACATAAGCTTGAAAATTACATTGTATTCCATCATC
TGACCCATTAAAAGTTAGGTATATTTCTTTTTTAATTCCAATTTTGTATGGTCCTTCTTT
AATTCCAATTTAGTATTCCATTAATTTTGATTTGAACCCCATGAATCATCTTCTTCAAAC
TCATCACAGAGCCTTAACATGCTCTCTAAAAACCTTCAAGATCCCAGGAAAGGTAACAAT
TCCACTCAGCTTCCCATCTTCTTCCACAACCCACACATAACTCACCTTATGTGCCAGCGC
TTGAATCATCACCGCCACCAGCGAGCTCCAAGGATAGCAAACAATGGCTTCCGACCGCCG
CACCACCCTCGCGGAATACCCGCCAACCTTCCCGTTCTTCATTCCACCGCCGAGTTCATC
GTCAGATGAAGTCGATGAGAAAGAAGAACAGCTAGATAGCCCAGAATCTTCTCCTAGCAA
CTCCAAAGCCGCACCAAGATTCCTCTTTTCCAGCCTTTCCTTCACCAGCTGCACCAGATC
CTCCGGTGGGCCGCCGCAGTCAATGTAGGCCATCAAGTCGCCGGCAGAAAGCGTGGCGAC
GGCGGCTGCCACCGCTTCGTCGAACGAGTTGAGCGTGGCCGGCGAGATTTCACCGATGAG
TTTGCCATCTATGTCAACAATGGCGACGGAGCTCTGCTGAATGAGGCAGTTTTGGATGAG
GTTGACGGCCGAGGAAGCCGGGTCTTCGTAGTAGACGGCGGAGACTATGTCGGCGCCGCC
GATGACATCGAGGGTGTTGATGGGTTGGCTTGATGTGGGAGAAAATAGGCCGATTGAGTT
GAGCAGGTAACGGATTACGTCTTCCTGGCTTAGCCAGCAGAAGCTGACGTTGTCGTTATG
GAAGGTTGAATCCAAAGACGAATTTTTTTCCAAGTGTTTTTTTCTTGTGCTGATTGGGTC
TTGTATTGGTATGACCACATTTTGGACCCCTTCTAACATTAGTTCTATGGCATTAAGTAC
GCTTGCATTGGGTTCCAAATGCTTAACTAGCCCATTGTTCTTTGGGACCAGAACCGAGAT
CGGAGACTGAAGAGCAGTCGCCGGCGAAGCGAGATTCTCCGGCTTGCAGAGGTAGCAAAT
AACATCAACCATGCAAACCTTACCGATGCATCGGCAATCGCAGGTTTCTTTATCTCCTCC
TTTCTCTGCTTTCCTCAGAATCGGCTTAACGAACGAATGGTCGCAGCTCCACACGCTCAG
GTAGCCCTCGCCGAGCCTCTTCAGGGCAAAGAGCGCGTCGCCTACGGTGTCCGCAACGGA
AATTGACCTAAGCGCAGGCTTTCCAAGGCAAAGGTCGGATACCTCATGCGCAAAAAATCT
CACTGCCATGCACAGAGGAACAGAGAGAAAGAGAGGTTTGGGTTATGGCGGTAGCCGGGA
TTGTTAGAGAGAGAGAGACAGACAGACAGGGGTTTATAGAGAGAGAGAAAGTGGCGAAGA
AATTGGAATGATCGGTG
>JCF44_0000003688
AACGGCCGTGTCATCTGTGTCGACACCGACGGTGGATCCTGCGAGGCCCCTTAAGCGATC
GGCAGCATGGACAAGGATCCACTGCAGATGCAGCTTCAACACCTAGCCATGGTGAATGAA
TAAAGGGAGGGGAAATAGGACACTCGTTTTCTGTAAATAGACACAGAGGCTTAAGAGCCA
CATTGGTGATATGGGAGAATCCCTATCCCAAGAACGTTAAATCTAGCAGGAATATTACTT
TTTTGCTGAAAA
>JCF44_0000003697
ATGTGAGTTGAAGTTTCTTTTTGAGCGTCAAAAGAAGTCCCGTTGCAGACAAGTGAAACC
TATTAAATCCACATGTAAGAGAAATACATTCCTCTTCTGGTTTCATGGGAAAGAGAGGAA
ATATGACTGATGGACAAATAATGGAGATAGTTTGATGCTTTTTCCTTGTCTGTTGCATGG
CTTGAATTTGATACATGCAAGATTGTAAAATGACCTGCAGATATACCCAACAACAG
>JCF44_0000003703
GGTAGCTTATTTTATTTCTTTTTAGGTTGTTTAAATCATTTAAAGTGTTTTTTGAAAAAA
AAATTTTTATTTTTTTACTTCCCCAGTAAAATTTATTCTAAATTTAAGCTCTATAGGGTC
TTGTCGTCCTTAAAAATTATTTAAGTCTTTTAACTTAAAGGAAAAATTAAATGCTTTTTT
AAGAAAGTTTTATTTTCGTTATACCTTTCATTCTATCCTTCAATTAAAAGGCAATTTATT
ATG
>JCF44_0000003715
TAAACTAGAATTTTGGTCACCAAATATTATACGGAGCTTACACAGAAAGGAGAGCAGAGG
GGAAGAAGAAAAGACCTTAAACGTCCGAAGCCTCTAAATACTAATAATTATACTTAACTC
CACAATTAACTTCATAAGAAATTAATTATGGATTATAAATCTTGACAAGAGCTTGCAAAA
CATTGACTTGAAGCCTCAGCTGCAAAATGTGGTGGGCTGTTTGAAGGAGCAGCCTGTCCG
GGTTCAACCCAATCCTACCCGGGTCGACCAGCCTCTGCAACTTCTTCATCTTCTTATATA
TTGCTTCCTGCCTTCGTCTCCTTCTCCATTTAAGCTTGGACTTGGACACCGATTTGAGAG
CCATCACTAAGCAACAATTCAGAAATGGGTATAAATACGATGAATGAAAATGCAAGAAAC
TGTTTTAAG
>JCF44_0000003721
CCCAATGCCTTGGATACATACATGCTTTCAGCAAAATAGCCTGCCTTGGGTGAATCCCTC
CTACAAAACATTATAACTAGCAAAATATTAATCCCCCTCCTATTAAAACATTATAACTAG
CAAAATATTAATCCCCACTAATCATCAGTGACTGGAAAGGCTCCCTCTTTATTTCTACAA
ACGTTGAGAAGTCCGAGCTCAATGGCTGTTTCCAAGGTTCTCCATCCATCTGCATAAATA
CATCCCTCCACTCCCCACCTCTGACCTCCAGTCGGATAGCTGCCGCCTGAGCTATGTGCT
TTGCCGAAATCAATTCAACCATGACAAATGACGCATGCCATCCTTGCTTTAGACCAAATA
TTTCCAAAAGTCCATCATCGACATGGGCTTCAACAAAGCCTCTCTGAAAGCACATCAAGA
AGCCTTATCCAGGTAAACCCCCTTTTCCAAATATTCTGGCTTCAAATTACCCCAGGGATT
TCTTCCACTTCCATAGCTATGTAGATTTAGAGCAACTATTGCCCTCACACTTGTAGGAAC
GGGAATCTGCTCCCACTCTGAACAGTTGACCTTTTTGATATACAGCCGCAGAATGTTTTT
TAGCCCCCTTAGACTCGGATTACTTACGCAAGGTGTGAAGAACCAACCCTGAGTGCAACT
GTAACCAGAGTATATAATCTTATTTGCAATTGGACCATGTGCAAGGTAAGGTTTTTCATC
GCGTAGATGATGGAACCCGTAGGCCACTTGTGCATCCATTCCTATACTGAAGTAATTGTA
GAAAACTCCTGCATAACATTTAACTCTCTCAGGAAGTTCTCCCTCAACTTCTAAATCCTC
CTCCAGAGTGAACTCCCGTGTAGGCTTCAGAGAATGTGGTGCTTCAATAGTTGCATCTTC
AGGCATTGAAAGTGAAACTCGCCAACTGTCCAAACGACAAATTGGACCAGTAGCAGCTCT
GGTAAGAGTTCTCTTAATAGCTGACTTCCAGGCAAAAGGAAATGAACCCCCCCAACCGAA
ACTCCTAGACAGGTCATTGCCTGTACCAAGTGGTATGATCCCTACAGGAGGAACTAGCTC
TTGACCTTGTGCGTAAAGCTCTGTAAGACATCCTAATACCCAACCAACTGTACCATCACC
TCCAGCAACCATAACCCTCATTCTTTCACGAGTTTCTTTGGCACAAGTATCGCCAAGTCC
AGCCAACATGTCCAAGCAACCTAGTCCATACTTTACAAACTCATGAGGCTTCACATCTGA
TAGATCATAAACCTGCTCTTCACTCATCAACTCTTGGAGCCTCTCCTTGAGCGTAGGGCC
GAGGCGTCCACCGCTGCGGGGATTAATGAATACAACCATGGGACTCTCCGGCGCTGCCAC
ACTGCCGTCACCTCTGCCGCGGCTCTCACCGGCGGTCGGGTCCTGCAAACGGATGCATTC
TCGCACTGCCAAGCGAAGGTACTGCGGCATCGTGAGCTTCCGCTTCAGCTCCTCCTTGTC
AATCCGAGCTCCCGACAACCCACAAGCCTTGAACGACTCAATCACCGACGACCGCACCGC
CACCTTGTTCACCTCACCCGTCGCAGACGGCGATTCCATCTGGGTCTCCGGCGAAGACAA
ACTCTCCTTTTTATCTCTCTCCCCCCCCCTCTCTCTCTCTCTCTCTCTCTC
>JCF44_0000003729
TTCCTTCAAGTTGAAAAATCAGAAGTTGATAAAAATATGGAGAAAACAGTCCAACAATAT
CCTAGTTACTGTATGAGTGACATTACTCAATTCCGTGGAAATATTAAGTAGGATTTTGGG
AGATTAGATTTTATACAGATCTAGAGTTCTAGTTGGACTAAGATTTTCCCCAAGAAAGTT
TTTCCCCTTTTGGCATTGCTTGCTGAAACTTTGTTCTTATCTTCAGTGTTTAAGAACGTA
ACTGTTGGTGATGTGTGGGTATAGTCATATGAAGCTGCGAATCCTGCGTTGATAGTAGTG
CCAGACTCCTCTTGATCTTTTTGTATTTTACCATGGTCTTTGTAAGGAAGGAAATTCATA
TGCATCAGAAGCATGGTGCCAAAGGTGCTCTAAAATGTTCTGAACGGTCACTCGAAGGAT
TGAGTTCTTTAACCCATGAACGATCATATGAAGGATTTTAAGTTTTTTTAACCCAATCAT
ATAATGAATATGCCTCCGTATAGTGTAACTATCTTGAAAATTAGGCTCTTAGCCATG
>JCF44_0000003746
AAAGATATCCAGACTATCCAAGAGGTTTAATATTTTTACTATTAAATTATCTTTAATACA
TTAAGATTTGTATTTTTAATTTTAATTTACTTATTTTAAGATTTGAAAAAGGGTAATTTA
ACAGTAAAAGCCTCAATTTTTTAAAAAGTAAAATTCCTTATAACATTACATTATTCTTTT
TTTTTCTTTTTTTAAACTTAAGAGTAGTGTTAGAAACACTTTCTCATATAAAGTGGGTCT
CAAGGGGTCTCTTGCTTCCCAGGAAAGAAGTGTTTTACTAGAATTGTCCCCATCATTTTT
TCTTTACTTAATTTTTGGCCATCCGTGTGGCTAAAATATGTTGCAGGAGACACTACAAAA
AGCTGATGAGATATTTGGGCCTGAAAACAAGGACCTATA
>JCF44_0000003753
AAAACAAATCCTCCCTTTAATTCAAAGCCAGTTCAAACATTAAGATTTAGGAAAACAAAT
CCAAGCCATGCCAACACAAACTAAGGTTGAATCAATTCCAGTTACAATAGCCAACATCAT
GTCAATGACCTAATAAAAATTGAAAAAAAAAAAAGTCAAGCTACAATGTTCTGTTTGGAG
TATTACAAGGCTTCTTCAATTTGTTTTGTCACCCCCTTTCAGGTTACAGCAGCATCTGGC
TAAGCCAGTTTGTTGTCCATTACCACTGCAACTCGTCGAGGCTGTTGAGGACATCATACC
AATATTGAATTTTCAAAGCTAGTAAATCTCATCATCAGGGACATCTGGGGTCAAGAATTT
TCTAGGGTCTTTACTTATTTCCTCATAATTAAGTGTTGATTTCACCCTTTCTGGTACTGG
CTCTAGTGGAATGATGCTATCTTTATCAATTACACCATCGATTATTCCATATTCAACTGC
TTCAATTGGAGACATGTAACGATCCCTATCAATATCTTTCTGGACTTGTTCAAATGAGCG
AGCAGTGAAACCTGATATGATTCTTGTGACATTATTCTTGTTGTGCATGACCTCCTTAGC
TTGAATCTCTACATCAATAGCTTGGCCACTTGCCCCTCCGAGAGGTTGATGAATCATAAT
CCTTGTATTGGGCATGGCAAGCCGCTTACCTTTTGTTCCGCCACCAAGGATAATGGAAGC
GGTTGATGCTGCAATGCCAAGTGCAACTGTGGAAACATCAGCCCTCACAAGTTGTACAAC
ATCAAAAATGGCCATTGTCGCACTTAGCGAGCCACCGGGGGAGTTAATGAAGAGCCTAAT
ATCCTTAGTGGAGTCTTGGGCATCCAAGAGCAACAATTGACTAATAATTGCATCAGCCAC
AAAGTCATCGATACTGTTCCCTAAGAAAACAATCCTCTCTCTAAGTAATAGACCCATGGC
ATCAGTCTCGGCGGCTCTCATGGCCGTACCAGGCGTTTGAGGCGCAGACAACTCAAAACT
AAGATTGGGTTCCTTAGATTTATCCCTAAAGATCAAATTTTCAAAGGAATTTTGCTGTGT
GGCTAGAACGCACTTCACTGCGGAGGCTCTGAAAGATTGAGAACGTGATGGGATGGAAAT
TTGGGGGTTGAATGAAGAATAATGTGGTTTCGAAAGGGAATGAGAAAGCCTGCGAGAAGG
AAACGAAGTAGACAAATAGTGCGAAGGAGAAATTGAGAGCAAATCCATGGCTGAAGATTC
TGGGAGTGAATTAACGAAGGAGCTTAGAACAACCAGTTAGTTAGGCCTAGCAGCCACCCA
GGATTTTTCGTTTCTAGATCGGAA
>JCF44_0000003759
CCATAGCCTTCAACCCTCTCGGTCTCTTCTTGTTACTTTTCTTCTCCCTAACTTCATATC
TCTCCTGGCACATATCCGTCAACCACGCGCCAGGACTAACCAAAAGTAGGGTTCTTTGGA
GGATTTTGGCTCTCTTCTTAGGTCTCTGAGGAAGCTTGCAGCCCTTCATAGCTAAAAAGT
CCTCTTCTTTCTCTTTGCTTGAGAGGCTGATGTACAGTTTTGGCCAAACGAGTGTTCTTT
CTTCCCGATTAAGCCCTTCGCCGGAAGATTTGTGGTTCTCGTCTATACCCACTGAGCCTC
TCGTGCTGTAGTATCGGTCCTCTTTCTCCGGCGATGCCGATTTCCTGTTCTCTCCGCCGG
CGGAACGGAGCGTAGCCCCATCGGAATTCCTGCACCAGAAATTTTTTATCAGGTTAGAAC
ACTTAGAACACGAAAGAGGCTTTTAGAAAAAAAAAAAAAAAAAAAACTCTGACGCAAAAA
TAAAAGGTCTCTTCAAGTAGGAAATTTGCTTATCGAATCAGGGTAAACAGAAGTTTCGAT
TTTGCGGTAAGAGAAACAGAAATCACATCCCCCGAAATCGGAATTGTAAATTTCCCTTCA
GATTTCTGGGATACCAAACAGACCAAAACAGAAAATTTTGCATCTCACTGGTTCATTGCC
AAACAGATATACCGATTCTTTCCAGAAAACATCATAAATCCCATACCCAACTCGGCTACC
AAACACACGATACCAGTGATTTTGCCCAATATCGCTGATTCATTGCCGGAGTTACTGATT
CTCCCTTGCAAAACAACATAAATCCCATCATCCAAAAACAGAATATTAAATTTCTACTCA
GTTTTCTCGCTGCCAAACAGACGAAAAACATTAGTTTTGCCCCTTACACTGGTCCATTGC
TTTTACTGAGATTTACCAGCGATCAAACTGAGGGAATAAGAAGATCCCTTCCTTGTTCTC
ACCTTCTGAGACGATTGGGTTGAAGATGGTTGTTTTCTTTTTCGGAAGAGGTGGTTACAG
AAGGATCCAGTGGCGATGTAAGCTTCCTTCGGAATCCGCCGTTCAACCGCCCTGAAGTCC
GAGGGTCTTTGACCCTCACGCATCTGAGACGCTTTTTGTTACCCCACTGCAAGAAAAATT
CCGGTTCTGAAGCTTTACAAGCTCTCTGATTCCTCTCTTCAGTCTCCATTTCTGCTCTCC
ACCCTCAGGATCTATGCCTTAAAATATAATCAGAGTAAAATCCTCGCAAGACCAGCAATG
ATAAAAACTGAACCCAAGAAAACCGAAGATAAGAGATTTTCCAGCACAGATAATATATTC
TCCCACACAGAAAGGAATTACAGATCTTCTCTGCTGTTAAATCTTCACAAAAAAGAATCC
GTTTTCTCCAGAATCTCTCCTTTGATTGTTGCTCTGCCTCACCCTTTCCTCTCTCTCTCT
CTCTCTCTCTCTCTCT
>JCF44_0000003760
GGAAGGGAGTGAAGAAGATTGGCAAAAAATGGCTCATAATTCAAATGTTATATTCCATTT
TGGGTGACAATGAATGAAAAGTTGACATTAACCATTGACTACGTTGATTCGCTAATGTTC
ACCAGATTGGAGGCGGTGACTATGTCAGAAGAGGCATTAAGGGAAGCATACAGAATGTGA
TAAACTCAAAGTCACAGCAGCATTAGAGAAATAATGCCACAGTTTATGCAC
>JCF44_0000003784
ACTAATACCAAATTCCTCCTCAAGTCCCATGACAATCTCAACCGTGTCAAGAGAATCAGC
TCCGAGTGCAGCAAATTTGGATTCCCCAGTGACAGGTGAATCATCTGGCAATGCCAATTG
TTTCTTGACTATATTACACACCTTATCCACCGTCTCTGGTTTGGCCTGAGCACATGAAAC
TTGAAACCGGGGTACTCTGGGTTGCAATGTGATGGAAGGAAAAGCTTTCCCTTTGATTGA
AAGGGAAACTGAGTTCGGTCTGGTAAACAAAGCCAAGCTTTGCTTGAAGTTGGTGGAAGG
AGGGGCCGAAGAAATGGAGGTTGCCGCAATGGGGGCCATTGGAAGAGACGGCGAGGGATC
CGAGAATTGGAAGAATAAGCTGAGAGAGACGAAGGCGAAGA
>JCF44_0000003791
GATCTCTCATGTGGGGAAAAGTACCTTTGTTCATCTTCTGTTGTACACATGCACTATTTC
TTCGAATTTACACATGATAAATTTAATCTGAACTGAATTTGTACAATAGAACACTAAACG
AATTGGATGCAATAAATAAAAACTGCATGTTGGTACGGGACATGTTTGGGGCATTGGCCC
ATGATCAAATGAATTCTGCATTCGTGACTAATTGCAACTTTTTCTGACCATTGCATTGAT
GTTCATTCTTCCTTGGTGATTCCTTAACATCATTTCTTATAGCTTATGAAAGAACCTAAG
ATATTGTTTTGCAGGCTCTGGATCGTGCTAAACCAGATGCTGAGAACTCAAAGAAGACAT
TGCCCAAAC
>JCF44_0000003792
AATCACCTTATAAGCATTTGCTGGTCCACCTCTACCATCCACTTCAATCCATGGATTCAC
TCCCTTTTCAGCACACAATCTTCTCAAGTCGGAAATTTTCTTTACTTGGCTCTCAATAAA
ACTCTGCCCACCAAAGCCTGGGTTTACAGACATAATTAAGACCAAGTCAACCCCATCAAG
GACATATTCTATTGTACTTAGTGGAGTAGCAGGATTTAGGACAACGCCAGCTTTAGCTCC
AAGGCTTTTTATCTGTATCAAGTGAATGCAGTCAGATTCATTTATAAACATAAAGCTGAA
ACCGGGAAAGGAGTTCCAAAGGAACATTTTTCAGATTCCAGTGCCTAGATAACAGCTCTC
CAACTTAATGTCTCATCTAAGAATCATCGGTGATGTCTGGAAGGCAGAGACATCTCTATA
ACAGATTTACTCAATATATTACTTTACTGTTTTGTATGCTGGGCTCATAACATCAACACT
ATAGTATATGTGAATGATCACTGAGTTCCTGATTAAGTGTGCGATGCAAATGGATGGTGG
AAGATTGCTCACAATGAACACTGACTATGTCAGCCCCTGCCTTGATAAAA
>JCF44_0000003821
GAGAATTTTTTGGAAGAAAGTATTATTTATCAATACAGTAAATAATATGTCCAATATTCC
AAAGAAGGGAAGAAGGAAAATAATCTTTAGGCCTTTTAGTGCAGCATCAAATGACCTCAG
TTTGTCAAGAAAAGCTGTAATTGAACATTTCTTGTTTGGCCAAGTGTAACAAATTGAGTG
TGGTTCTCATGATAAATTACCTGCACCTCAAACTTGACCACATTTGACTTAGAAGC
>JCF44_0000003822
ATGGATAGCTTAACAATGCAATTCATCCATGGAAGGCCATAAAGTGATAAAGATATGAAT
TACAATGTAAATCCCCAACAGAAACTACGAAGTACAACGTATTGCCTTACAGGACGCCAA
GAAACTTGTATCAATGTATCATGGAGTGATATTAGATCTAACAATGAATTAAGCAAAACT
GAATGAAATCATTTGTTCATAAAATTTACTAAGCTTCCTAGCAATGAACTACAACAAGGT
AACATATGATTGAACATTCGAAGGGGTGTGTCCTCGCAATAAAAACTGTTCTGTTCTCTG
AAGAGTTCTGACTCTTGATCAAGGAGAGTCTTCAATCCAACTTAACTGAAGCGAACAAGT
AATACACGAACCAGAATGAAGAGAGGAATCCAACTGTGCCCGTAGCCATCATAATTGCTA
GAACCATGAAGAGTGAATATCCCAAGTAGAGAGTTGCCGAGACAGGTCCACTCAAACTCT
TGAGATCAAATACAAGATAGTTAATGGAGTACAAGAAAATGTAAATGGCAACGGAACCGG
AAGCAAAGAATGATTTCCACCACCATTTCCAGTCCTCCACACAGAGATGCATGTAGGTTA
GAACTAGAGAAACTTCAGCACAAACCACCACAAGAAGGATCAAAACAACAAGAAGAAACC
CGAATACATAGTAAACCCGACCCATCCAAATGCTGGACATGATAAAGAAGAGTTCAATGA
ACAGGGTACCAAATGGGAGGGTACCAGCACCAAGAACTAATAGCCATGAGGGATACTTCT
GCGCAGGGATTTCCCTAGGAATTTGATTGGTTCGAACTGGATACTCGATATGAGGTGCCC
TAGCTCCAAAGAACCCACCAATAAGGGTAAGGGGAACAGATATGCAGAACCAAAGCAAGA
GTAGTATGACAAAGAGTGAAAATGGAATGGCTCCTGTGCTGTGGCTTCCCCACAAAAGGA
AGTTCAAGGTTGTGAGGATCAAAAAGGCGATGCCAGGGAAAAAACAAGCAGCCCTCCAAG
CAACTGAAACCCAACCCTTGTGATCACCAGTGCCAATTGTCCTCCACAGACGAACTGCAA
CATAACCAGCTGCAATACCAAGTATCATATAGAAAAATAGCATACCTGTGATAAGTGTTC
CGCGAGAGGCTGGTGACATGAATCCCAGTGCAGCAAACAGTATTGTCACAATAGCCATCC
CAAGAATCTGAACTCCATCCCCAACCATTATACACAACAAAGCAGGATTAGACGGAGCAC
GGAAAACATCCCCCACAACAAGCTTCCAACCAGATAACTCCTCATTCATCTGTGCTTGAG
CCTCTTTATCAAGCTCCTCATAACGGGTTAGATCCCGGCGGACAGTCCTCAGGAAGATCA
CCAGAACAATACCAGCAAGGAAAGTGATTACCATGAGTGAATTGAGGATTGAGAACCAAT
GAACTTTTGCTCCCTCCATCTTCAAGTAAGCATCCCATCTGGATGGCCACTTAATGTCAC
TCTCCTCAAACGTGACCTCGTACGTGAAAACAATTGGCTGCCCTTCTTTGATAGGCATTG
CGACAGTGGACGGATCACATTTGATAGGCGATGGGTATCTGTTGTACGTTTTCAAGTTTT
TAACTGAATCAGCATTGTGCTTGATACTGCAAGGCACCACCTCAAACCCGACAACCATGT
ATCCAGGTACATCGTTTGCCTGCTTCCCTACTGTTGGGATCACCTCAGCGGCATCACCAG
TTCCCATGACACGTGCCACATTGGGCTCCTCATATTTATGGACAAGAACATTGAACTTCA
AATGGTTGAATACATAATACACATCTTGAATCTTAATACCAACAGGGTACCCTGTCCACC
TTAGAAAGTACCCCTCTTTCTTCGTAAACCGAATGGCAGGTAAATTATCAAGTATCAGAT
TGACCTGATACATCTCATCAATCCTCTCCTTCAAGATCTTAAACTGATCTGGCGATAATG
AATCCAATCGACACAAGAATATCTCAGACTCATTGGTGTGCATCTTAAATTTATAAGGTG
AGTTCTCGATCCGATCTCCCATAAGAAGCTCGCCGAGATTCTCAGCACTGTCTTTAACAC
CACCTTCAGGCTTGCAAAAGGGCAAACTATAATAGCTAAAGGGCATTTCTGTATCGATTG
AAGTCAGAGAATTCACTTTCACCGACAACTCGTCCCCAATGCCATACTTATGGGGATAAC
TACCAGGAAGGTAGAACCCATATCCCAATTGAAATATCAAGCAGAAGACCAAGACCCATA
ACCTAAATCGATCACAAAGATGCATCTTTGGACGATTCATAGTGAATTTGTACCAGATCT
TATAAGATATAAGATCTGCACGTAGGTTCAGAAAATCAGATCTCCGTATCTATGGAGAGC
GGGACTTAGCGCGTGAAACGAGATCTTCGAGCTGGAGTAATCTATAATCTGGATGGGGGT
AATGGAACGCGAAACGCAGTAACAAGGAAATTGAAGGGGAAGAC
>JCF44_0000003839
AGAACCCCCCCCTTTTTTTTTCCTGGTGGGGAGGGTGAGAGGGAAGCTTCCGAGGAAGCT
CAATATGACTTTGTGGACATTCAGAAGTTATATCCAATTCAATTCAATGCCAAAAAAAAA
TCCAAACTGGACCCAGAATATAGCAAATGTGTTGGACAATGAAAAGAGTTACAGTACTCA
CCATCACCATAACATACACATACACACCTGGGTTAAAATCATAGCAATAGCTTTAAATAG
ACATGGAAAGTATTTGGTTTGCAACTTTAATCCTATTAGTCAATTGAATTTAGGATTCTA
AGCCGGGAACCCGTTAGATTTCATTTCAAGGTCCCCAAAGCTTCAAATAAACATTATTCT
CCCTCCGCGAATTCTGCAGCCAAGTATTTCAGAGAGAGTGAGAGTCGACTACGCAAAGGA
AGAGAGAAGCAGCTGCAAAATCGGTTCCAGATA
>JCF44_0000003861
TTTCCAAGCTACTTTTGTTGTTGACAAAGACAATTCTGGGTAGTCTTCACTTTTTATTTT
CCAAAATAAGGTCATGGTTCAAATATGAGACATTAAAGAGGGGGAAAATACCAAGATAAC
CTGAAAATTGGTGTGTAAAATGGGTAGATCAGACTGGACAGAAAGAGACTGATTCGTATA
GGATTGATTCATGTTCCTGTAAAAAGAATGG
>JCF44_0000003868
ATTGACTATAATTAACTTTATGTAATACATGACATAAGCTGAAAAATTCCTGCGCTTGTT
GTGATATGCGTGGAGGGAGTGCGGGAATTGTAAAACTAGATTGTATAGCTAGTATTTTTC
CTGTGCTTGACACTAAAAGTTCAAATTTGAAACCCTCTTAAAGAATCCTAAGATAGAGTG
TTGAGAGGTACAATAAATAAAGAGGCCAACTTGGCTAATTCATTGATTGAATCCAATGGC
AACATCAGTAGGCAATAGCAGCATCCTCTGACCAAGACTATATAGAATACATTAATTGTG
AGACAGAGGCTTGAATTTTACCTTCGAAATAGAATAGTAATGTGTAATTGGGAGAAGTTA
ATTAGAAAGAAGAGAGAGCTGCAAAAGAAGCAGAGTCTGGCTATTATTTTCATTTGAGAG
GTTCAATACTGGTCGTACTTCTGCCAACATAGTAACATAATAATACACCTCTTGAGTATA
TAAAACCTGGATTTGTGTTCCTTAGCAGCCGTCAAACATCTCTTCTTCAAGCTTGAAGCA
GCTTCCTCCTCACAAGCATGTGCATTTGTGGAAGAACTTGAAGACGCAGAGTGATGACAT
TCAACCATGTTGTATTATTTTTATGAAGTGGGGCTTGTGAAGAGTAATTAAGAGGTTAGA
GAGAG
>JCF44_0000003872
GCAGCATCCCATGATTTTCACCAAATAATGCCCCGCAACCCATTTTAGGAAGAACGCAAA
GAAGTGACTTTGAAGGTCACTGAAGGAGATCTTCAAAACACCACAAAGTCAAACATCATT
TATTAACAATAACAACTTCAAGATTCCCATAAACACATTTGAAAACTACAAATGTAAACC
CTCCAAGTTAGGGAACCTCAACCCTCAGCTTTAGAATTCGAAGACCATTGTTGTATTAGA
ATATCATTTTTAAAAAATAACCTTAATTATATGTTTGAGAGTTAAGAAAGTAGCAGAGGA
GAGGTGAAAGAAAGACAACAAGAGAGAATGGAAGAAAAAAGGGGAAGAA
>JCF44_0000003873
GAAATATTGCCTCAACAGTCATATTAGAAGGCCATGGACCACATAATGAAGAAAAACATT
CAAATTAAGCATGTAAGGAACTGCATCGACATTTTCAGCAATGTAGTGGGACTTCACATG
TTGCTCTAGAGCTTTTTCTCCTTTCTTATTATTCTGATTTCAAATTTCGGATGTTGCGTT
GCGAGTGTGTTAAGTAATTTACCTTACTTATTATCTCAAAAAGAGGCAAAAAATTTGTGG
AAAGGAGATAGAAAGAAAGATGTTATTGGGCGGTGGGTTAATGATG
>JCF44_0000003885
GAAGCTATATTGACAAAGACATTGTAGCTAGCTAGGTCTTGGCTGGGTATAACTAGCATG
TCTGGTTGAGTAAAATCTAATTCTAGGCTGTTACAAAATATTGTTTGCATTTCAATCATT
CACAACTTTTAACACAGTATCGGTTTAATTATAGTATTACATTTGTTGTTTGGCAGTTGG
ATCTCTCACCAACCCAATTTTAATCGCACCTACGTATTTATTTCACCTACAAGGAGCCGT
CTTGTTAGTACCAAAGATTATC
>JCF44_0000003887
GGAGAACCATCATCTATCACAATACCCTGGTAACGACATGCGAGATAAATCTCTTGGGTA
TATCAGTCTATTATCTTGTCATTTGGAATCAGAATATCAGAGATACAGAGTAGTAGTACA
GTAAGGTTAATACATTGGTGTGATCCACAGTGAGGTTACATTCGCAGGTCATACAAGTAT
GTTATCTTAATCTCAATTAAAAACGTCAACCGAAAATGGACAAACCTCTGGGGGATCAAA
TTTGGCTCCAAGATTG
>JCF44_0000003897
AGCAATTCCAGCTCCACATCACTGTCTTTCTCAATTGGCTGCTGTAATAGACTCTGGAAT
GCAGGGGAAGAACAAAATCCTGTCCAAAAACAACCTGGAAAGTACAGATCTCTGAATGCA
ATAGAAGCTGTAAAAATTAAATAACCGACAAAGGATAAACAAATCCAAATGAATAAGAGA
TATCAGGAACGGTTCCTGAAATTGTACAGATGCTGAAGAGACACAAACCTCAAAAGACAA
AATTACACCAGGTATTTCAGACTCCCTCCATCACATACAATTCCATACCTAAGCTTATAG
TCATCTTCAATGATGAGATGTAAATCTTAGGAACACATGATGAATGCCTAAATGAGTTCA
TGGCATCAGCTACGA
>JCF44_0000003902
CAATAGATTATTATTATTTTATTATTATCATACTAGGTTTGACAACAATAATTTTCTGTA
ATTTTATTTTGCTTAAGTATTTTTTTATTTATCTGCAATTTTATTAATCATCAATCTATC
ACAACCGCAATCAGCCACAAACCATGATCGGCACATAAAAAAGAAAAAAAAAAGTTTCTG
ATATATGAAACCTGGCTAGGGTAGTCTCCATTTTCCAACTGGGAATTGATTAATAGCTTT
GCAGCGCCGTGAAGTGGATTCGGGTCCCTCTCAGCCTGGCCAGAACGAATCAAAGCCAAT
GTGGCCCAAGCAGTTTGTACCAAATTAGAAGTGTTTCCCTCACGAGGTATATATACCTTT
TTTGTACATGAAAGGTAGCTTTCAGAT
>JCF44_0000003933
AGTTGACAATAAAATATTCAAAGTAAAATTCAACCAAACAGCTTATATACTAGACAGTAA
GGAGGAAAATTCAACCATAACAACTTATGACTACTGATAAAGAAACCTGTGGAAGGGTGC
AGGTGGCAAAAGAGATAACTTGCCATAAAGCTCTAAAATGGATATAAGCATAATCAGTGT
GGAACATGAACAAGTCAAGAAGACTTCTGTCATAGTATATAAGATAGTTGTATCCTGTTG
AGTGCCGAGGCCGTTTATATTGTATCCCATAACTAGTTACTAGTAACTAATCAGATTATT
TCTTCATGATAGCAGTGAATTGCTTTTCTACAACAAAATGTACATTAAGATAGA
>JCF44_0000003938
AAATTATCAATGTCATCAAAAGCCCGAATTGCCTGGCGCGTTAGTCCAGCAGAAACAAGC
CTACGAATCAGAATCAAGAATGTAGCAGAAGTGGGATGGATATTGTTCTGGTCCATCTCA
ACTATAAGCTGCCAAACAACATCGAACTGTTGAACCTTACCCAATATGTCGATAATGAGG
TTGTAGGAAGCCGATGTTAATGGCCGATTGGGAAGAGATTGGGAATAATTGAAAAGGGCC
AATGCGATTTTTGAACAGTGTTTGAGACGAAGGAGGGTTTGGTGGAGAAGGTGAGAGGAA
AGGGTTATGCCATGGAGTTCCAGAGAGGATTCCATGGCGTGAAAGGGATTGTGGTGCTGA
AGGAGGATCTTTGATACCAAATCAGCATCATTTGAAGGTTGAAGCGTTGGGATTGCCTCA
TCTTGATATGGGTATGGTTCGGAAGTCGAAGAGAAGCAATGAAGATGTTGACGAATGGGA
AGGAAGAGTCGCAAAGCGATTGAAGCAACAAGCCCGTAACCTTGGGATTTCAGAAGCGCC
ATTAAACTTAATCGG
>JCF44_0000003958
AGTAAGAATTTCTTCCTCCTCAAAATTAACATTTGAAGCAAAAGTAAACTTACTTTTGGG
TTACCCAAACACAAATATTCCACTTCTCCTTCCCAAAGTTAATTGTTGGTGTTACCCAAA
CAGAGAATTCCATCCTAGAAGTTGGAAGCAAATTGTGTTTCACTTCCCTATAATGTCATG
AAAATCTATAATTGGCCCATCTACTTCCTTTTCTTTTGAACAGTTTGCCAGGTTTCGTCA
ATTTGATATTTCCCAAACCACAAGCAAATAAAGTTCAGTTCACTTATGAACTTATATGAT
CCTATTAAATCAAGGAAATTGGACCTGTGCTTATCTGGAAAGTAATTGACTCCAGATAGG
CCATCCTTCCTTCTATTTTGTTTGACATTTCCCTCATTGACACAATCCCAACAATCTCAA
TGGGGTCTATCTTTGAATGAAATCAAAGGAATGATCCATTTTTGGCATATGTAAATGTTC
CTATTGGAAAGGGCAAAAAGTCTATAAAGAATTGATAACTTATCCTAAATCCCAATTCAA
GAAGCCACTCACTTTCCCTCTACAGCCACATATCTAATATGCATGAATCTTCTCAGTATT
TTACAGCTAGAAGGATAACTCCAACATGGTTATTCAATCGTGAATTAAAAGGCTAATTTT
ATGAATCATGAAACAGTAAGATACACAAGGCAATATAACAATAGCATGTTTTATGGTGTG
TATAATAAAATGCAAGCACAGATGACAAAAAATCATCAGTTTTAATTCAAGAAAAATATT
ACTTTTCTAATATCATATATACACAAAAAAAATTATAAACACGTGCTTAGAGCTCCAAGA
ATAGTGGTGGGG
>JCF44_0000004000
ACTATGGTGTAGTACATTGGTTGGACATGACAAGAAACTTGGATGTTAAATTTTAATCAG
ACTGACTACATCTACCAGTGCTGAGCACCTGGGACAACCAGCACATATACTTGGTGGTAG
AGGAAATTTCTTATTATTTCATGTACTTGGTTTTCTTTAAGCTTTGTATCCGTTGCATGT
TACTGTTGAGGGATTGACCTCATTAGAAAGCGATTTTGTTCTGGGTTTCTCAGCTTAGTT
TTTCTGTTCCAATTATATTTAAGCTTTTTAATGTATTGCACTATTTTAACAATGAGGATC
AAAGATTGA
>JCF44_0000004003
TTGTGAATTGCTAAATATACTACAAGTGACCTTTACACACCGTTGCTCGTTGCTTTTGAG
TAAAGAAAGATAGGTTAACAATATTGGTTTAGTTTTGGTAGTCACTTACCAAGGGATTTA
TAGAACTATGAAGAGTGTTTCCAGACAGGTCCTTAGATTCTAGTTTGGAGCGGGACATTG
GTTACATAGGAAACAATTTGGGGGCTATGCTTGCTGCTACTGCTAATAAGTGAGAGCG
>JCF44_0000004008
AACTGACGACGAAGGCGACTCCCTTCCCTCCACCGCTGCCGCAGCTGCCATCTTCTTTGA
TTTCGACCCTGAGCTCGGTAACAAACTTAAACCCGATTCCGCCCCGAAATTCACCTTGGA
CGATGTCAAACGAGTTTCAGTTTGGGTTTGACTTTCTTTGCCTTTCACATCCCTCTTCTT
CGTTGCATCCTTTAATTGAGTTTGGCGGCTCGGAGCAACACCGAAACCGCCGCCACTGCC
ACTGCCAGCGGCGTTAGCGATCTGTGTATCTTTGGAAATTGATTTCACCTTTTTCTTCTC
GGATCTGATGGGGGGATTGGACCCGAATGATCGCGGCTTACTGGAAGATCCATCGTGGCT
AGAAGAGTCCGACTTTTTGGAGGAGAAGAACCTTCCCTTGAAGACCATGGCGTGATCGAG
AAGCACACTGAAGAAGCAGCTTGCGAAATAGGCGCAGCCCTATCATAGATGCAGGACTGC
TGCAGAGAGTGACATTGAAGATCGAATTGTAAATTTCTTTGGGAGAGGGGGGGGGGACAG
AGACAGTGTGAGTGTGAACAACTAGGTGGTTTAGAGAAAGAGAGAGACAGACAGACAGTA
AAGGGCGGTCGTCTTCTTGGTCCGGACTGTGGATTTGTCGGAAGATGAATATATTATGAC
TGTGGAGAACG
>JCF44_0000004018
ATCTATTGGGTATTAGTTGATTCTGCAATTCAGTTTCAGATTGGTTAGATGAGAAGTTGA
GACTTCATTTTCTGAAATTGAAGTCTTTGTTTGTGAAAAGATTACCTTCTGTTTAACCAG
CATGTTTGATTGTTTCGTAAGGTAAATCAAATGCAATAATCAAAGGGAAGTTGTTTAGGA
TTTAACTTGGTTGAGAAATCATATTTATTTGTAAGGTTGATGCAAAAATCTAGTATATAA
ATGCAATGATCTGAGGGAAATCTTCAAGTGAAGGTATGTTATGCATATTGACTTGTTGAT
CTTCTTATTAGCATCGTGGGAGCTTAATAAATA
>JCF44_0000004044
TCCAATTCGTGAATAAATTACAAATCCAGAAAGATAACAAAAGAATATTTCATGCTCATC
ACCCCATATGGATATTATCATCCTGCTTCTTACTGGACAGCATAAAAAGATAATAAAAGC
AAAACAACCGAGGCAGATGAAAACAGTGAATAAATCAAGACCCATTCTGGATTCACGCCA
TAGTCTAATAGTACGATATTGGGGCAGTCAAAAATAAAGTCAAAAAAAATAGGCTTCATT
GTAAATGTAGCAAAACTAGACTCTCATATGGGAGTTCTCATACAGACTCTCAACGTTTCA
AGCAAAACATGACTCGAATCATACTGAAATGAAAAACGCACCACCGTCTGTCAAGGACCC
AATTTTGAAAGCGATGGCTTAATGACCTCGGAATGTACTTAACCCTAAGGCAGGCACCAC
AAAAACCTGGACTCTCAAAAGCAAAACTAAGAAACCATTTTTTTCTGTAATGGTAAGTGC
GATCAAATTCACCTTCAAAGATTCCAGCACGCAATATTCATTTGCCACTCTTCTTCTGTG
CAGCCTTGGTGACCTTAGCTCCACTAGCATCCTTCTTTTCAACA
>JCF44_0000004047
AGGTGATGATTAATAATGAAATAACACGATAGATTAATAATGGAAAAAGAAAAACGAAAC
ATGAAATGGGAGGGAAAGTATTTACCTTGAAATGCAATGTTAATGGATAAGAAGAAACTA
AAGCATCAAACCTGAAACCTGTCCTCAAGTTGTCGTCGTGGCTTGAGGGAAGGAAGATGT
TGGTGTTGTAGTTAAGGGCTGAGGGTCGCAGAGAATGGCTGGAA
>JCF44_0000004054
TTTGAAAGAAGCATAAATGTGAGTATAAGAAGCAAGACAAAACAATATAGGAGAGAGAAA
GAACATATTCAAATTTACAATTTTTATCAGAATCAGAAATCAAAAATAAAAAATATAATA
TAATATAATTCTAAATTGAAATTTTATTCATATTTTATATTATATTATATTCACATCAAT
TGGAAATTTTGAAATGGTAATAAGCTAACCCAGCCCTGCACTGCGAATGTTCACTTTCTG
CAAAAACAAAACCACGTTAAGGTTATAACCAGAAAAGGTAAATCTTAGGGGGGGAATGGA
TTACAAATATATCAATCTAGAAACAAACACCAATTTCATAACATATTAGCTCGATTCACT
GGGTTCAATTAGGCTTTTGTAGGTCTAGGGTTTTCAAAATAGATGCTAATGGAATAGGGA
AACTCCGAAATAGAAATAAGAAATTAATAAAAAATTGTAATCAATGAGAGAATCGGAAGT
AAAAATAGAAAGTAGAGTTAATAATTGGGAATAAAAAAATTGATAAAGAAACAGATTTCA
AATCTACAAAACCACGAAATCGTAATACACAGAAAAGCAAACAAAACAACATAAAACAAC
TCAAAAGGCAAAAGAAAAACCAGACAGCTGAAATTGGCAAACAGATGATCTGCAAATCTT
AAATGCATTAACAGTCCGTTGAACCAAACAGACCAACCAAAGCAACACGAAGGCAGATGA
GGATTGAAACGGAGCAACGAGACAAGCGAGATGCGCCGATTCGCCAATTCGCCATGCTAC
TCTCGCCGAATTCACTCGATGGTCTCTTTTCCAAAACAAGTGGGATATTCATGTTGATGC
AGGAAGGAAGCAGAGCGTCGCAGAGATGTTTGCGAGCAAGATCTGCTGCGAGTGGCGTGA
GCTGCAGTTCACACTCCAGCCCAAGACGGCCTTTCACAG
>JCF44_0000004071
TGCTCTTCCTTGTTTCTCTTGACGCCATTTCTTTCTTTGTGATCCCTAATGATGTTTTCA
AGAATCTTATCAACTTCTTTGCGTGTTTTCTGCAGTCGGGATCCAAACCCACCAATCATT
TGAAGCACTCTGATGGAGGGATAGAGATCAGCAATGGAAAATACTTCAACAAGCCTCACC
ATTTCTTCCAGACAATTAAGAAACTTCTCTTGATCTCTGA
>JCF44_0000004075
GTCTTCAGAGGCTGCACTAAAGCTAGTTGCATATCAGGTTGCTGCATCTTCTCCCAAATT
GAAAGCAATCATGTGTGACTTTACTGTCATATCAAAAGTTCAAAATATATAAAGTTTCGG
TGTTAATTTATTAATCACAATTCACAATCCTTTGCTATGTGCTAATCCTTTTGCTTTGGG
TAATAAATATTGTATCTACCATGTTGTCTGGAAAAGGTTTATCAGAATG
>JCF44_0000004101
AACTTAAAAGTCTAAACATATTATTGCTCATTCCTTCTCACAATGATACATCATACATCA
AGAAAACACTTTGGTATTTAGATTGGCAAGAAATTACAGTGTTCTTTATTATTGACTTTT
CTTCTCATTCACAAACCTCAATATGTTCAAACATGCATCAATAGATTATTATTGGTTACT
TCAGGATATTCGATAACATTGGAACAATACAAATTATTATTGAACAAATGAAGGCAGATC
TTCCATCTTCTCTTCAAAAATAAAAGAAGCCAAGCGTTTCATCATCTTTTTACCATTCTC
AGAATCAGGATAGAAGATATGGTAAACATGATCCTCTCCATCCTGTTCAAATAACTCCAA
TTCCCCTTTCCATTCACTATTTTTCACAGACTTATAATACCAAACCCCTCTATCCTTCAT
ATTATCCTTCCCAGCTACACAAACAAGAATCTTGGAAGAGCCAAGTTTTGTCAAGCTAGG
TGCCCCAAGAGCCACAGGGTTGAGCATAGGGTTATCCACCCCACCAGGTGCATTAGGGTA
GACAAAGCCCCAAACCACATAGGGCAAGCTCTTCTCAAATCCTTCCACTGGTTCAGACCC
AATTGGCTTTGAGCTAAGGAAATAAGGGTGAGCATAAATAGCTCCTGTTAATTTGACTCC
ACAGGGCCTAGTCTCTTCCCCAGAACGCATAGCAATATTATGCACAATATTACCACCAGC
ACTGTCACCACCTATAAAGACTCTCTCAAAATCGCCATGATTGACAAGCCATGGCTCAGA
TTCTGTCGGGCGTTTCGTCGAATGGGTGGCGACCCATTGGAGAGCTGCCCAGCAATCTTC
ATAAGCAGCTGGAAGATAGTGCTCTGGAGCAAGCCTGTATTCCACAGAAACAACTAGAAC
TTCTATCTGGGATACGAACTTGACGAAGTAGTTGTGGTAGAGCTCAGAGAAGGCTGATTC
AAAGAAGAACCCGCCGCCATGGAAGTAGACCAAGATTGGAACTTTCTGGTTCTGGGTATC
TTCTGGAATGTAAAGACGAGCTGAGATGGAGGGGTTTTCCGAGATAACAAAGTCCTTGGA
TGAGACTCCGGTTGCTGGGTCGTGAAGTGACGGCGGCACAAATGGGGTCTGGCGGGGACG
GTCAACGGTACCGTTCTTGTAGACGGTGATGAAGGTAGGAATCTCTGCTATTATCTCATC
CGCGGCTGTGGTGGCCATTTCAGGAGCTGAGTAAGATTGAGCGAATCAGAAGAGAAACTA
AATATAAGGAAGAAGAAGAAAACAGGGTAAGATCCTTGAATAAGGTTTGGTCACAGTATA
ACAAGAAAAGAA
>JCF44_0000004107
GATCGGAATCACTGGAACGATGCAAAAGGGAAGAGGGTGAATATTGCCCAAAAATTGGTC
GCATCCCGAATGTTAAGTTGATATAAAGGAGCCCATCTAGACTGCTGCATTGATAATAGA
GTGAAGTTTCAGAGGAGTTATAGATTGAGATGTACGGGCTGTGGATTCGTTCTTCTGCAG
GAATGAGTTGTTCATGGTTAGTGAGAGGATGCAAAAGGGAAGGGAGTGAAGAAGATTAGC
AAAAAAATGGCTCATAATTCAAATGTTATATTCCATTTTGG
>JCF44_0000004115
AATCCTCGAATCAAATGGTCATAATGAATCAGGGGACAATGATGGACAGGTTTAAGCACA
TCCTTCAAAACGTGAGCCACTTAGAATAGTCATGGAAAATTAATTATCAGAATCAGCCCA
CCTCCACCCTTTTGTCGAATTTTCATTTTCAGAAAGAATTCACCATGAATAATGGTCCCA
TTTTACATGCCTCCAAACTAGAAACAAGAAACCCGCCAGACTTGCATGCTCTCACACTAA
TCAATGAGGAATACAATGCTTAACTTATCAGTGTTGATGAGTTAGTTTCACCAATCGCCT
CAACGTCTCCAAAACCTATGGCAGAGCCAATA
>JCF44_0000004141
CTTTTGTTGGAGTCAGGAAATAAATAGCCCTGAGCCAAGTACTATTCTTTTCTTTAAAAT
AAGTTACTCAATATATTTTGGAATATATAGATGATTTCTCACATCATGCATAATCCTGCG
AAATAAAAATCTCACTATCCATGGTAGAAATTTGCATATCCTAACCTGAAAGGTTTTCAA
GAAAGCATGGTTTTGGTTGATTTGAGCTCAGAGTCATAGGCAAGCAAGACATTTTTTGGC
TTGTTCAA
>JCF44_0000004147
ATGGCAAGTATGGTATGCATTTTACCAGTTGGGATGCTAAGACTGCAATTAATGCAATTC
ACAGAAGCCCTTTAAAATTCATTTCTTAAGTCAATTCTTCTTTCCTCCCTTAATTATACA
ATGGAGGATGGTTCTGAAACTTTGGTTCTTGGTTCATCTCCAGGTGGATCCGCTTGGGAT
AGGTTGGCTTTATGGATCATTTTGCGTGTCTATTTCATTTAGCTACCTTTTAAAATGCTA
TTTCTATTTTTGTTCATCAAGAAGGT
>JCF44_0000004153
GAATAAGAAATCCCAGTTACATTGGCATGGAATGCCTTCTGAACTTCAGGACGATTGAAA
TACAACTCAGAATACCTCGAAGAGCAGGGATCATATGCTCCAGACATCCATGAATAGTGA
TCCCTCAAGCTGCCTGTGAGTGGTGCAGTGTCATTGCATGGCTCAGTATAAATGCTTATC
AAATCAATGTTCCCTTGCTCCGCAGTTGCAACACTGAGAGCCTGCTGGCATTGTTCTGGT
GGATGCTGGGCGGAAGCATTGTTACATGAAACATTTAGTTTCTTATATGTGGAATCTGAA
ATCAAACCATGGGTCCACCAGTGCTCCCATGTGCCAATTAAATCATGGTAATCATCAGTA
ACAGCATTTCCAACCATAAATCCCTTCAAATTTATGATTGGATTCTTGACTTCTTTATTA
TTCTCATAAATAATTTGAGCCAACTGAGGAACAAAGTGACCTGAATAACTTTCCCCAACA
ATATAGAATGTTCTATTCTTATACTGAGGAAATCGTTCAAACCAATTCACCAGAAATGTA
TATGAATCTTCAGCTGTTCTCTGGTCACCCACTGTATACAGATCTGATGATGTATTTGAA
TATGAAAAACCGACACCAGCAGGAGACTCTAGAAATAGTAAATTGGCCAATTTGTTCCAA
GCATAAGGATTCAAGTAAAGGGACTTCCCATCAGGCCTAATCCGGAAAGGACCAACCTCT
TGAACAGAACCACCAATAGAGGAGCAACCAGGACCACCATCAAGCCACAATACAAGTGGC
CTTGAATGAGGTCTACGAGTAACCGGTGATTCAATCAACCAGTAAAACAATGACCTCCCA
GATTCCTCATTCACAGTGACATAACCTGAATACTGAGAAAATCCCACATTTTTGGGCTGC
CCTGGCAACTGGGTTATCCTATCTCTCTTTTGCTCATCAATAGGGGAAGCTAAACATATT
CCTATTAAAATGGAGAAAAGCAAAAAGGCATGAAATTGGTAATTACCCATGAATCTACCA
AATAAAAAGTACCAATTTTGGCCAGCAAAATCCAGAAACAGTACTAAGATATTTCAAGTT
TATTTGGCATGTAAGATAGGGAGCGTTGAAACCATAGAAACCACCTAAATGAAAAATAAA
GAGAGAAAAACAGTGAAATTCATAGAAGTGCAACAAAGACCAAAAACACCAAAAGAGTCC
CAAATTTCAGGGGAACTACGCACAGCTGATATGCAAAAGGTTG
>JCF44_0000004161
GGAAAGATTCTGCCATATTCTCTGAGTAAATGAAAATTATTATTCCATCAAAGACATACA
AGACCTTCACTTTTTGAGACCCTCATATTTTCTTTTAATTTGTAACTATATCCTTCTTGC
CAGAGGGTAAGAATCTTCGTCTACTTACGATGTATTTTAGAATTTTTCGTAAGGAAAACA
TTCTAAATGAGAAAGCACAAGCAGCAGCTTCTGAAGTTTTGCCGATTCAAAGGAGCAGCT
ACAAGCGAGAGGGCTGAGAATTAACCGGAAAGTAAGAAGCAACTATTGGAGCTGCCGATG
GCTTTGGCTTCTCTTTCTGTTGCTTCAGTGATAAAGAACCTGCCTCCACCGCCGACCTTT
CTTCTTCCTTTAATGCCCCTGCAG
>JCF44_0000004183
TTCAATTCCCAGCTCAATTGTTACAATTCAAATGCAGTTTCACTTCTCGGTAATAATTTG
TAAATTTTCTCGACCGCAAATTGGAGAAGATGTTGTGGTGGCATGGCATGTGGTGTCGGA
ACTTCCACCAGAGATACTTGTCATCTATATGCACGAATGAACAATCGAGTCAAAATCTAA
AACGCTGGGAGTGACATCACTTTCGTGCAACTGTACCATAAGCTATTTTTGTCTTCACTA
TGTAGCATGTTTTCAAAGGTTTGGTTCCAATGATCCATTCTTAGTGGGGTTTGTTACAGC
CTACGGGAAGAGTTCAACTGAGGTTTTAGGTGACTTTGCCTATCACTGATATTTTCTTCA
AATTTTGTGTT
>JCF44_0000004201
AAAAGGCACTGCAGCTGAAACGGACGATCCGAAGATTAACCTTTTCCATTTTCTCTCTCA
TCTCTCTAAAGAATCATCATCTTCTTCTTCTTCAGTAAATTACTAAGATAAAACCTCTCC
GTTTCGCCAATTTCTTATCAAATTTCACAACTGCTTCTGAACAAATACATAATTTATTCT
CTCTGGGTTTTTCAACTACTTGTACCAGACGATCTTCTGGATCAATTTGATCTTATGTCA
ATGGAAATGATTTAGGTAAAGCCAGGGAATTCTGAAAATAGTGAAAGATATAGTTTTTAC
TTTTCCAATTCCTTTCTGCTAGTGTCTCCTTGACCATGGCTGTTGGTGAAAATGGTGGGG
CCATAATCGGCTCTACCAGTCAAAATTTGGACAACAGTGTAGTATCATCGGACTCAGCGG
TTGCAAATGACA
>JCF44_0000004209
GAATAGTGAAAATGAATGAATCCATATATGACTGAACCAACCGTTATTTGAGTAACATAG
CACATAGCAATTGTCATCAACAGTTCTCTTTTCCATTTCTGGCCTTAATACAGCAAAAGA
AATTTTTCTGCGAGCACAAAACTGATTGAAGTTATATGCCATAACTACTCATAGTCACGT
ACCATATCCCGAGCAAAACCAGCTGGCATATTTTCACCTGAGTATTGGATACATCGGGCT
GTCGTAAGAGAGTCAGGTCTACCTTATCTACAAAAACAATATGAGCTGAAAATATCCACC
CTTTTTTTTTCCTTTTTTTTGGGGGGGGGGGGGGGGATTTCATATTTTCCCCTT
>JCF44_0000004241
CCGATCTGATCGTCATATGTTTAGTTTAAGTTTGTTTTGTAGACATGCTGGGTGCCATCA
ATTCATTGATCCTTCCTAGTGACTGATGACTAATGTCTACCAGGAAATCATGTGCTGATC
AAAATTTGCCATTCCTCAAAGCAAATTGTATGGCATTCAGTGCCTCCATTCCCAAACATG
AAATCCCCAAAGCAACCACTTTGAAAGCTCTTGATGAACTTGTAATATGTGAACTGTTCT
CCCCTCCACTTCCCTTATTCTCCCCATTCCAAACTAACCACTTGTTTTCTGTGGGTGCTG
TTTACTCGTGCTCCTCAAAGAGGTTTTGTTTCGGGGAAGTTTTTTGGGTCACTGTTTCTG
TTGGGGAACTACTTGGTTGGGTCAAATCATGCTAGCAAATTTAGTCTGAGGGGAGAGGGC
TCCATGAAGCCTGTTGGGCTTTCCTGTATAGATCTTACTGTTTTCAAACGAGCCAAGTTT
TTGGTATCAGACTTGGTGGCCCCAAAAAACCTTCGTTGGATGCTCTTGATTATTGCTGGT
TCGGATATTATTAGATGAAGGTGAAAAAGAAAAATGGCATTAGATGAAGGAATTGGCTGT
GAATTTCAATCAAGTCTGTGAATTTCATGAACCTCTTGAAAATTTAGTGACTTACCAA
>JCF44_0000004258
CATTATATGAAAGGGAAATGATTGTTGCACTCTCTTAAAGAGGATTGATCATTCACTCCC
CTTTAATAGAGAGTGGAGTCCATGGTCTATGAGAAGAGAGTAAGTGCAGGCGAGTGAGAG
GAATATTAGTCCATATTAAATTGGTATTATGAATTTCAATTATGTTGTTATTTTCTCTTG
CTCTTAGGCCAAGATTCTTTCATCCTCCTGTTTGAGGCTGTAGAAATTTAATAGGGTAGC
CAGTTCAATGTTTCATGCAAACATACAATAATTAACTAAATCTTGCCGTATGACTTAATT
GTGACCAATATGATATATGGATAA
>JCF44_0000004262
ATGAACACTATAAAGTAGGAAATCAGCAAAATTTAGTTACAAGGCCATCGAAATTTGCAG
ACCTGGAATCACGTTGTGGCTATGCAGATTTGCTGGGTCGTAGTTCGTAAAGGATGAAAT
AAGTTACCGGTGGATATGTTCTACTTTGTCCTTGATTAAGTATAGGGACCAGGCTACACA
GGTAATACTATAGAGATAACGAAGAAGATGTCAAACAGCAAGTACCAACTAAACAGTAAA
CATATTGGGCATTTGTAGATCTCTAATTGTGTTACAATACTCTTAAGAAAAGTACTCACA
GTGGATGAGTACTCTTATAGTACCAGCAGTACCTATGCCAGCAACAAGTGCATCAACTTT
CCCTTGTCATTAATCCCTATGCGTGCAACTTTTTCC
>JCF44_0000004264
TCTCGTCTCTCTCGTGAGGACCGCACCCAGCGTCCCCGTCCGTTCAATTTTTTCACCGTT
TCAGGCTGTGGTTGGGTGCGTCGTCGTCTCCGGAGTTCCATCTGTCTACCTTCGTTCGTG
CGGGAGCTTGGATGCGAAAGGAATGCCGTTGGGTTGCAGCAAATAGGGCAACTAAGTTGC
TGCGTTTCCGACGGAGCTTTGCCTTCTCTGGTGCCGACAAGCAGGCGGCGACCTTCATAA
GGGGAGGTGGGTCTCCTAAGACAACAAAGATCTAATATTTTGCTGATTTGAAATTGATTT
AAGGAAAAACCCTCTTTAGCATAACTCTAGATTAGATTATGGTAGTTCAAAAATTGTTAA
AAGATGAAGATTTGGTTATTTATAATGATGCGATTGGAGTTCTAAGGAAGAGTTTTAGAG
AGAAAACACTTACTATTACTATAGTTATGCTTATCTCCTTAAATTGCTAAGTAGATGAAG
AGAAAAGCAAGGCATGGCAGATTTGGGATTTAGGAAAGAAATTGGTATTCCAAGGTGATT
ATATACCTATCTTAAATTAATATTGCGTAA
>JCF44_0000004276
TCCGATCTGCTTGATGGATTTCTACTGCAAAATCGACCGCTTGGGGTGATTTCCGGCAAG
GTTGCCGTGCGCAGCGGCGATTCTACTTGGAATAAATCTCAATGCTTTCCTAGCATGTTG
GTGAGCAAGTAAAGAAAGTGAATAATAATTTAGTAGAAGAAGGAGAGGAGCAAAGAAGCA
GAGGTGGAGTAGGGGATCCTCATCCAATGAAGTTCAACTTGAAGCTTCAGCTTCAACGAA
CAAATGCCTCCAATGGAACAAAACCCTGCCTCCCTGATTGCATATTATTAGAGAGTCAAC
TTGGTTGTTTGGTAGTTCCATTTCTTTGTCCCTCTATATGTGGAGTAGAAATTCTCTATC
CCTCTAGCAAAGCCCATGCAGGGCCTCAAAACA
>JCF44_0000004277
TGTTCTCAAGGAAATCAACTTTGAATATCTTCGGAAGGGAATTAAATTGATCGAAAGTAA
TTGTTGTGACCATGTCACTGGCCATATTAATTTGATATGTGGAACAGTCTATTGCCTATG
CAGTTGCTTTGAATCATTGTATGAATGTAAGGATGATCATAAAATTAGCATGCTACTAGT
AGTGAGGGTTACTACTGAAGCTGGATACTAGGTTCCAGCAATGCAACTTTTTATTGCATT
TTATGCAATTTTGAGACTGTTG
>JCF44_0000004279
TTTTTTTTTTTTTATCTTCTTTTCTTTTTCCTCTTCTTTATTTATTTATTTATTTATTTT
GTGGAGAAGGAGCAAATAGAGGCTGAGATTGGAAGGATAGTTATATTAAGCATATGATCA
GAAAAATATAATTTTGCAGATAACTTGGTTTGCTAGATTGTCCAATTGAACTCCTAGGAG
GATAGCAATGACCTCAGACAAGGGTTCAAAATTAATTTACATTACACAATTTTAGTTATG
TGATATGATTTCCAGAAATGAAGCTTTACTGGTCACATTGGGGATCTATCTTT
>JCF44_0000004284
GGAAAAAGATATTTAATTAAATCTGGATTCATATTCAGTTGAATAGTTATCACATTTGAA
TATTTGTAACTTATACCACTCTCCTGCCTTTGTCTGTTTATACAGAATAGCATAGTAACC
TATGCTTAATTGTCATCTTCAACAGATAGACAATAAATGAAATTAAAACCTTAACTACCA
TCTTCAATATCCAACACTATAGCAATAATGTTGACCCATGGAGCACATATAACAATGAGC
TTTTAACCTTAAACCTTCAACTGACAGCATACATTTGACAAATGCTAACAAACATAGCAC
AAAGACCTTCACATCACATTTTTTATTTTATAGATCAGATTTGGCTGGTGGAGTTTTCTA
CCAATTTAACTCCCATACTCATTGGTTTACCGCATGTACCAGCATTTTCCTAAGCATGAG
AGAGGTTTAGTGATATCTGACCCAACTATTGATCACACTGATAAAGCAGAAAAGGGTCAG
TGGCTTCATGTAACAACTTTGACAATTTTCAATGAACTTCATGTTTTAAAACTTAGCATA
GACA
>JCF44_0000004292
GTAGTCATCTTGTAGTTCTTTATAAAAAAATTATAACACTTTAATAAAAAATTAAAAATG
GGAGAATGTCGGAGGATGACCAATCAAAATGATATTACTTTCCCAAATTCCTGGTATCTT
CTTGAAAGCCTCCAGACACAAGTTACAATTCAAGTTGAGCTGGATTCAGTTCAGGTCCAA
CCCGACCTGATTTTGTGCATGAGAGTAGACTGGACCTCTGCTTGTCAAGGACGAAGGTTT
GCCAACTATTGGCCCTTGAAAATCTATAAACTCCATGATTATTTTTTTGGCCACATATTT
TATTTTCTCTAATAGAAAGCCCAAAGCACCAAACTATTTGAACAAAAAGAATAAAACTTT
TCCTTTCAATGTTATGGATTCAAATTAGAGA
>JCF44_0000004312
ATCTCCTTTTCCCAGTTACAGAATATTTAGACCGCTCCTAATAATGGCACACTGGGTAAG
GGTTGTGTTTGGCACATTAAGCATAAGGATTCTGAATTCTTGAAGGATATTCATATGCAG
ATGGTGGGCGTCTTGATTGCCCTTGTAATGGTGGCTTTGTTAGCTAATATAATAGGATCT
GCCCCCTTTACTTGTTTTTGATAATTTTTGTTCTCATTTCTATCGCCTGTACCATTTCTT
TAGGTTGATAACGTAATACAGTGGGTTAGATTTTATTTTATTTTATCTTTGTTGCAGGTA
GGTGGAACCATAAAGGATGAGTTGAGGGATTGCCGTTTGGCTTTTAAATTTCTGCTTGTA
AATGTTAAGTAATCCGGGCTAAGCAGGGCAATCTGTTG
>JCF44_0000004320
TTAGGATGCGAAAATGGAAAAGTGTAATACTCCATACAAAACAGTGAAACGTGAAAATAA
ATAAATACACAGCATAAAAACTAACAAGCCAATTGACAATTTATTCAGAGCTAACCATTG
TGATTGCATTGCTTAACTGTATTCTTTGATAATTCTTGTCCAACACTTGGATCTCAAACG
GCGGTTGTGTTTGAGGGACACATTTCAGTTTCGGACAATCAACAATGCTGAATTTCTTGA
GAGAACTGCATACAATGGTCCCCATAAATACACTCCTCAGTTGAGGGAGGTACTCCAATG
ACACGGATTTCAAATTGGGGAGATTGATTGCTTCA
>JCF44_0000004343
GTTGGAACAAATAAGAATCTCTCAACGACAAACAAATACATCAAACTGGACTCAACCGCC
ACGTGTAAGAAACATGCCACTAATAATCACTCATGCTTGGCACGTGCACGCCATGTCACT
CTCTTCTGTCACTGTAGAGTACTGACTTCAACTTCTTTGCTTCCCGACGAATTCAATTGG
CTCGGGTCCGCCCATACGACGATGTCTGATACTTTTCCTTGGCTGGGGACGCTATTAGGG
ACGCAACAAGGGAAAATACAACCTTAGAGTAAGAAACGAATCCTTATTTCAAGGAAACTG
AGACAGAGGAGTAGGGCTCACGGAACTTATTTTGTTGTGAGCTTCATCTCCATTGTCCTT
GAGCAAGGATTTTCTTTACCCCAGGGGAGGGAGGGTAGAACTTCTCCACAATAAGCCGCT
GTGCGTGGCGGCTTTTTATTTTATTTAGTTTTATAATTTTGCATATCTGACGACTAACGT
TGTTTGCGTCTGAAAGCTGAACT
>JCF44_0000004348
GATTGAATCTTTTTAATCCGGTAATAATGAAAGAGCAAGATGCCTTTCTTAACTGAGTTC
TAGGACTTGGTTAATGAGAAACTGAAGATGATTTGCTACAAGTTATGCACATAGTACCAG
CAACATGATTGTAAATGCTGAAATTATATATATTATTATGCCCATGATCTGGCTTGCTGG
AAGAACTGGAAATGGGGCACAACTGAAACAGGAGTATTAGATTTTCTTCTGCTTTTGAAC
TGGTACCGATACTTGATTCACCAATGATAAGTGATGTGAAGTTGTTGGTAATTTTTTTAA
TAATTTACCAGGCTGCAGCATATTATTATCATGGTTTGATTCTTGATGAGGGAAATACAG
AGAAATCTCA
>JCF44_0000004370
CAAGATGTCTCCTCCTTATTTGCTCTTGGTAAGGTTATCTATATACCTTCTTCATTTATC
TGATTTTTTCTTTTTTCCTGTTGCTGCTGAAAAAATATATAATTCAGGTCTTTTTGTTAG
GTGCACTTATTATTATTTCCCTCTCTACTCTTACTACTGAGGAAGTCATGAAGAGAAAAA
TATATTTCTTAGGTTGTTCTGTCATGATGCACACGAATGCACATTTTTGTATCTTGGTTT
TCACACATTTTTAAATTTGATTTTTTTTCTTGTTTCTGACTGTTATATTTATGCGTAACC
TAACAAGAAGGGCACTGTTCATAGTGCTGATAAAGCATTAAG
>JCF44_0000004377
AAATCATCCTGAGTATTTGACGTCTCAGGCAAAAGCCGAGTATCGAAGGAATACAGATCA
AAGAGTCCATGGGCAAACCCACTTGACAATACTTGATCATCACCTTTCATCCTCAAGCTG
GAAGATCGGGGACCAACCAAACCGAAGTCCTGTATGAAATTGGAGGATTGAAACCATCTT
CCGTCGCGGAAGTTATCCGAGTTCTGACGCTGATGATGCACAGCTGAATTGGATCGAGGC
ATCTGT
>JCF44_0000004383
TGATTACTCAAAATACATAATTAATTGCAACTTTTGGTGCTATCAATAATCACTGATATA
TTTTATTTACAAAACCTCTGGTAATGGCTTTAAAATACATCAAAACCAGGCCAACCATGA
ACAAAAAATATGAAAACATGAAGAACTCACCGTAGTGTGTATAACTAATTTTATTCACAC
TAATTTTAATTCACTCAATTATACTCCCTGCGATTCGTTTGACTTTTACATAATCTGATC
AATATATACACAATGATTAAATTTGACTTTATCAAAATAAGTGTACTAATATTACTCTAT
ATAGGGTGAAATAGACCATATCAAGTTGGTAAATCTCAGTTCAAACTGTGGTGGAACACT
GAGAACCTTGCTTTGAACTAAGAGGACCAGCAGCCACTGAAGGTCCCAAAACCATGATAG
AAAAACAGTTAACATTAAACCTGTAATGTCCAGAAACCCAGGTTCCAACTTTCCATCTAA
GCTTCCCATTAACCTTAAGATTCAAGACCAATCTTCCCGCCGTCTGATCATGGCCGACTT
CGTAGCCGAGAGACGGAGCCACCGGCAAGCCATTTCCGATCAAGGAAGCCGTCAAGAGAT
TGCTCTCTTCATGGCCTTGGTAGAAGGGAGGAAGAGAAGTGTAAACAGTTATCAATTGGC
CTCTGTAAACTGCATAAACTTGGAAGTCGTCATAGTAAATGCCAACTTTCTGGTTAGGGT
TTTTGGAGAGAAGAGTGAGTTGGATGGAGGAGTTTATAAGGTGAGGGCCTGAGAAATTGA
GTTGGTAGATATCAACTTGTGTGAGTGAAAACTCTGGCTTGGAAGGATGGAGGATGATAT
AGACAAGGAATATCAGGCAAAGAACTGTTGTGAAAAAAAGCCGAGAATGCAAAGAAGATT
TTCTTGTAGTTCCTCTTCTCGATGAATAGTTCTTGTTTGGAAGCACAGTGTTTTGGAGAT
TTTATGGTAATTACAGACATTTAGA
>JCF44_0000004402
TAGACTACTCAATCTTAGCAATCAACCTGGGAGAAATCTGAAAGTTTAAAACCCTTCTTC
TAGTTATCAAAAGGTTACCCCAATGGCCTTACTCGGGAGGATTTGAATTGGGTGTGGTTG
CTCGAAAGCAGATCGACAATAGACTTCCTTCTGGCTCTGAAAGATATGCCTTTCCTCTAC
TTCAAGCTCTAGCCATCGACATCCATAGCTGGCTGGCATACAACGGGGTTCTTCTGGTTC
AAAGGCAATCTCAGCTTCTCTGATAGGTTACTGATCTATGTCCATGGTCTAGCTCTTTTG
ACTTTTAGTTTTCTAAAATCCTTACTCCCATTAGAAGGAGTTCATTTCAAGACAGTAAGT
CCTCCTCTTCACCAGCATCCTAGCCGCTGTCCCAAAAGGCTCCTCAAATG
>JCF44_0000004424
AAGCATCTAAACATGCTTTCTAGGAGAAAAAGGGGGACTCTACCCAGAATGGGAAGTTTC
CATATTGTTTTCCAAATGAGTTTATCCTGTTGTGAGTTGTTTAGATGCTGCGAACTTAGG
ATGTGATAACCCTGATTAACTGTATAACGCCCATTACAAGAGTGAGTCCATGCTAGCCAG
TCATCAATTTCTAGTGTTGTCAGTGGAGTATGAAAGATTTGATTCCAATATTTAGA
>JCF44_0000004441
AGAAAATTTGATCTTTTTATACATTATCTGCACTCTAATTAATCAAATATAAAAAAGAGC
ATGGATTAAATCAACCAAAAATCTAAAAGAAGAACCTGATGAAGAAAATGCCGACGAGGA
ACAATCGATTCGCCAATCCAACAAATGACAATCGAAACGATGACTTGCCCAACCATTACC
ATGCCTCTTTTCGTTTCAATGCCAGAGACACTCCGCAGTCTCTGCATTCTTTTATCATGA
ACAGAGGCCGTAGCTACAAAAATAAGTGAAAAAAAATAATCGAAAAATCCATCATTTTTA
ACCCTAACAACAACATACACCCCGCCCCTTCG
>JCF44_0000004464
GCATAATCACATTATTATTAGCTTGCACAAAATAAGAATTTTCCTATTAAATATCAAATT
AGAGTAGTTTTACAAACTATCAATGGAACTAATCAGAGTATTATGTTCATGTCTAACAAA
AATTATCACGAGTAAGTTTCACTCACCCACAAACATGTGTACGAGACTCACAAAGAATGA
ACTCACAAGTACTGGGATGAATGAAACTTGATTACATTTTAAAGTGAGGGCAACATCCCT
TATTTATATTATATGAGGAAGGGTCAAAACAGGGCAGAGTAGACTAATTCAATAATCAAT
ATAATGCCACTTATTACAGTTGAAAATTACAGGCACCTGGCACAGCTACAATTTTGTATA
CTATGTTACTGTGGCCTGAGGCAATAGGAAACACAATTATATTTGCTTGCCATTGCTCGT
CCTTCATTTGAATTAGCAAAGATGTCACAATGTCTGTCACATGATGTACCTCCATCGTTA
ACCAAAATGCTGTCTTTAAAAACAACAATGGCAAAGGAAGATGACATGCCAAGAATGGAC
AAGATTTTGCTAATTAGAGTCCCGAAGAACGGTTAGCGTACTCCTGCACTAATGCTCCAA
ACAGCGATGGCCTCTGGAGCAAGTTGGACGGCTTGTCAAATTCTTTTGCCCTCCCTGAAT
CTACAACTAAAACCCTGTCACAGTCCATGACTGTTGGTATCCTGTGAGCAATGCTGATAA
TAGTACAGGCTACAAAGTCCTCTCTGATGATTTTTTGGATCACAGCATCAGTTTGAGAAT
CAACAGAGGCCGTTGCTTCATCCATAAACAAGAGCCGGCTTCGCT
>JCF44_0000004530
AATCCCCTTCAGAAGTTATGCCACAATGACTTATAATAACGACCATTTTTAGTAAATTTG
TATGACAAGTGAGAGGGATCCCAGTTTGTTGATTTATTGAACTTTACCTTTGGTTGGTTG
GAACCTCGCTTTCATTAATCTTTGGCATGTTTTGCAATTTGCCATATGTTCAATTCTTTA
AAGGCTTAAACATTGCGGTTGGTATAAGGTTGATTTGTCAAGACTTTTTCTCAGCAAGGG
AGAACATCTATATCATAGTTGTGCGGGCTGATTGTTTTTCATTGTTAAACTTCTCGGTGT
CTGTGGATGCTTATTTCTCATTAATGTATTGACTGCTGCTTTTTTTTCCTTTTAGCATCT
TAGCTTTCATTATATTAACTGTGGTTTGTTTAAAAGT
>JCF44_0000004532
ACAACATTCCCCAACCCCCCCTCCTAGACTGAGATCACAATGGGATCAACTACTGAAACT
TGAAGTAATAAATTTTCAAGAAGCATCAAAGACTAAAGTACTCTGCTCTCACGCTCTCAT
TCTGTGGCATCGTTCTCCAAAATGAAAGTATTCGTTTTAAAACTTCACATCGAATAGGGA
CTTTGCCATGTGGATATATCATTGATAAGATCTCGCAGCTGATCTATGAGACTCTTGAGG
TTGGCGTTCTTGTTAGAAAGCTCCTTTCTAAGACAAGAGGCCCGCTCTTCCAATTTTTCA
ATTTCAGATCGATCGGCAGGGCTTGAAGATGAACCATAATCAAATGATTTTGCCTTGTGA
GAGTTGGGAATTGCAGTGAGAACGGCGCGAAGTGAAGCCACAGAATTCTTATACCGAAAC
CGAGCCTCTTCAAGAGCTCCTCCAGTAGCGCCACCACCGACAATGTTATCCCCGTGTTGA
ATGGAATTATCGGAAGTGGCATCCCCACAGAGGATGCCATTAGAGAAGTGCGAAGATGGG
GCATTTGGAATCGTATTAGCTGAGGTAGAAGACAATGGAGTGGTGGACCACAAGGCGGGG
TTGCAGAGCTCGTCGTTCATGGAGGAAAGGATCTGAAAAGCATACTCTATGGTTTCTTCC
AGATACTTCTGGCCCTCCATTGCTAGCTCCTGCGTACTTTTGGGGCTTGCGGTTATGGAA
TTTACTGCCTGTTCATCCATACTATTGAACTAGGGGAAACGAAGATCAATTTGAGAGAAA
GTAAAGTAAAGCAGGAACAAAAATGTCAGATCAAATTCCACGTTCTTCAAAGAATCCTAA
GCTACCAAACAGCGGCTCCAACACACGAATCGG
>JCF44_0000004544
GACAGTAAAACCTACAAGAGTTGACATTTGACTTCTTTCACTGTACAAAGTAAAAACATA
CATTAGAATTTAAAAAACTTTCTACATCGACGGTGCCAATTTTAAAAACATTGCACCATA
TGTACAGATCACAAAAGAATAATTGTGCAAATAGCATTTTTCATTTGACTCAAACTTGCA
ATCAAACCATCACGACTTCGCTTCACATTGCAAGTTACAACCAGGCTTCTAAAATTCAGT
CATTTTCTTCCAGTAATAACAGTAACTGACTCAATACTTCATTGAATACTAATAATGCTG
ATTTAGTTCCCCAATTGAACTATACAGTAACTTCTTTCTCAACCCGCATGATTAGCACGA
CATAAATGGATCACAGGACAAGAATGTTACATGGTGCGATTACAACACTGTATAAGGAAA
AAAATGACAGCGCTTCACAAAAATATTTGCTTTGCTTTAAGAACTCTGAAAATATCTATG
AGACCAATCCTTTTCCCATATTGAATAGTCAACCAAGCCACAAAAGAGAAGTATGCCAAA
AATAAACAGATACGCCTGATAAGAACAGTATTGATCCGTCGGGGAAACATCCAAGTCACA
CATAATTGATTTAATGCAGATAGCAGATGCTGTAGGAACCTAAGAAAGGTTAAGGATATC
AAAGAAGTCGAAAATCCAGTAACAACTCCTGCTATCGTTTCCCACTTCCAATATCTGGCC
CTTCCCTTGCTTGAAAGCCAGGAATTTACCAACTCCAAGGTCAGAGTGGAATACTCTCTA
ATCTTTTCAAGAGCAGATGGCTCATCAGCCTGGCAATTAAAGAAATCATCCTGATATAAA
CGCACTTTGGAAATGCCTGATGTGTACCAGCAGTTATAAGTCTTGTTGACCTTGAATTTG
TGTTGGGTCAACCATGCAGCACCAAAATTAGGCCTGCAATAATAAGGAAGGGCCTCATTT
GGAGCCTCCGCGTATGCAACAATGGTCTGACCTGAAAACTGCTCTGTATATTCTACCTTG
AATACTGAAGTCCAGTAGTAATCATAACGGCAGCGATATTTGCTTCTTTCAAAAGGATGG
AACACATGGTTTGATTTAGAATTTAACAATCCAACCTCACAAATCTTAGATGATCTAATA
TCAACACTAGTAGATACGATCTTACACTGGGATGGTAGAGATATCGGATTCGTAAATGAT
AAATCAGCGACCATAACAAGTACAAAACCAACCAGAAATGGTACCATAAAGAAGAAACTG
ATGGGCAATAGAATCCCAATCATCAACCGGAGTAAAACATAAGGGAAACCCTTCTTCTTC
GTTGGTTCGGAGGCTTCCTGAGTCTGAGAGGGATCCATAAATCTGACAAGGTTCAGGCCT
CTGATTAAAAATTAATCAACGAAGGATCTTCCCAGTAACTCGCCGGCCACCGGAACCATT
TATCCGGTGATCGGTTATAGAAGTATCTGACGGAGAATTTATAGAGCAATCGGTTTCGAT
TTTAGTGGGATGATACTCACCACGCAGAGGCAGAGAAGAAACTTTGACAGGAACCGGAGT
TAGGCTTCGTCATAGTC
>JCF44_0000004549
GAGCTTATAGCTCACTTCTTCAAGAGCCAATATAGACTCAATGTAATGCTGTAAGAAGCA
TGTTCCAGTTGTCATTTCTGCAGGCAGAGCAACCTTAATTCCATTATATCCTAGACGCTC
CCCTAGACCACCTGCAACAAGAACAAATGCTGCTCTCTGAGCTTCCTTGACACCCGTCTC
CTCAAAATTGACGAAGTTATCATCACCAAATGTCAAAGTCTCGCCAGTTGGAACAGATGG
TGTGAAGCCATCATATGGGTTCTTTCCATCTTTTGAATCAGCCAAAAGTCCTCTAGCATT
TTTAATGTATGAGGCCAAACCACCAGGATAGCTTGAATTTAGGCGAGCCACCTGCTCAAA
AAATCCTTTCTTTTGGTCGTCATCAACACCCGCCTCTGCCCAGTGCTCAAAAAGATGACT
TTGGCCCATCTCCAACAACATCTTCGCAAGCTCAACCTGTTCTGGCGATAAAAGGTGGAG
ATTTTTCTTGAGATTGGGGCCTGAAGAAGCGAAATCACCATTGATATCGAGCTTGGAAAG
CTCGTGGATGGTGGAATCGAGAGGCGAAGCCATTATATTGCGGAGGGTGAAGGAACTGGG
AAAATATAATGCTCAGAC
>JCF44_0000004567
TCCTCTCAGTAACAGAGAAACTAACGGCGTTAGAGACCCGATAGGAAAACTGATCAGTGT
TCTTGCCTCATCCGAAGAACAAAAGACGAAAGCCAGCTTACCGTGGATATTTAGCGAGAG
CAACAAATCGACGTTGGTGCTGTATTGCTGTGCTGAATTTGTTCACACCATGAAGAGGAC
AATACCATGGAGTGATGATGATGATGATGATGATGATTCATCACCAGATGAATCCCCCTC
ATCACGTTCAGACTCTGAACAAG
>JCF44_0000004568
AAAATATTCAAGGTTGTGAGTGTGTTGATGCGAACAAAATAGTGTAAACATCAAGAAAAT
TGTTCTAAAATTTATTATAAATATATGTCCAAATTAGGTATAGTTTGGCGGAGATGCACC
TAAGAAAAATGCAATTGCCTAAAACATGATACTAGAGAGATATTCCTCATTGCCAAATTT
GTCCTCCTCTCCCTTGCCACTCCAAGAAACGCATGCGCCTATCGAACGCATTGAAGGCGC
TTCAGCTTTGCATCAAAAGAGTAATTACCGCAGTAAATATGGTTCCTTCTTTTCTTCTTT
TCTTTTTAAAGACAGAGAAAGGAAAAATGAATAAAAAAAAGAACAGGATGCTAAGGAGAA
GAGCCAACGATTCCGACAAAGACCCGGTTGAGCGGTGACAATTTCATTTTTTGTTCTCGG
ACCCTGCTCTTCTTCAACAGAGGCACTGCCGATGAACATATTGATGAATCGCTGGAACCA
TCGGAGCTAAACGCTGCTTCCGTTACGCCACTTTGGCTTCCTCCCATTCCCTCTTTCTCT
TTCTCTCTCTCTTTCTTCCTCTTCCTCGTCAGAAGGTTGTTATCCCCATAATTATTACCA
TTTAAGAGCTCCACAATCAGATTATAACAGTCATCCACTTTCTCCTTGCTAATGTTAAGA
ACAGCCAGAAGCTGGGTTTTATATTCCACGCCATCATTGTGCTCAATCTGGTCTATAACA
TGCAGCATTGTTGCAGTGGCCAAAACAGATGGAAGACAACCAACAAATCTTGAATCTGAG
AGCAGAGACAGAACAAGATTCTCACAACGCCTGAGGAATTCCCAGTGAAGATGGGTTTTC
AATCCAAGCCTCCTTATAATGTGATCCAGAAACGAGAGCGGGGTCACTGGGTGCATCTTC
CATTCAAGCGTAGAAAGCACCAACAACTCCATTCTCCGAATGGTCTTAGCCTCAAACAAA
TACTTAGTGTCCTCCACTTGAAGATCTAAAAGAAGGGGTACTTGGGTTTCTTCAACTTTT
GCAGCTAGAGATATGCAAGTAACAGCAACAAGCTGAAGCATCCAAGGCTTCTCTCTTTGA
AAATGAAAGCTCAGAAGGAACCTATCCAGATAGTTTATGGCCAGCGTTGCAGTGAGTGTA
GTGAACCCATAATGAGCATTGACTTTAAGCATCCATTCTACAGCCTCCCGACGAGCCAAA
GAAAGAGCAGAGTCTAAATCTACATTGTTCAGATTGAAATGGGATTCTTCCTGTTGCTCC
TTCTCCTTAGAGAAGAGAGAGTTCAACTCCTGGTCTTCCCAGAGCAAA
>JCF44_0000004578
ATTCCCCAAGATGTACTCGAACGATAACGACAGTGATCAGGGATGTCTACTGTTATTGAT
ACTATTGAATCATATTCAGACAATTTTGGAAATGCTGAAACTAGGAAATCCTTGGGACAA
TAATTTTGATTGTCAAACCATGATGGGATTTCACTTCCTGGAATGATCAAATAACTAGAT
AGCCAATACTTCATCTGATGGTTAGGTGAAGCA
>JCF44_0000004582
ACAAAATCCAGAGTAACAACATCCCCCTCTATTCTTGCTCCAGAGTATTGTGGCTCCACC
TCAGCATTGAGGCCACTCCACCACCATGCCCCAAGGATCAACAGCAAACCCACCACAATT
ACAGATGCTATTGTGGTCACTGATGTCCTGAACAACATCATCACCGCTGCCATAACCGCT
ACTGTCACTGATGCTATGGCCACTTCGGTTGGAACCGAAGAATTGCGGCCCTTTCCAATA
GTATGAAAGTCTATAGATTCAGCTATTGAGTGCCTTTCAGACTCCGGTACAGCAA
>JCF44_0000004593
TTCCTTGTTTTCTTATTTTCTGCCCTTCTTCTTATCGGAAGCATGGTCTATTGTTGTGTC
ATTGATTGTGTAAGGGAGGTGGAAAAAGGAACAGGAAGAAACATAGAACTTTGAATAAAG
AGAAGGCTGAGGTCCACCTTTACACTATTATAAAGGTTTTAATTGCCTTGTTACTTTGAA
GTTAGTTACTCATGCTTTCCATTCTTGGTTTACTAAGAATATAGGTTGGTGTGAGTTG
>JCF44_0000004598
CATATGACATTCCTTTGGGATTGGAGTGTGGACTTGACAGGTGCCCATTCTACCTTGTAC
TGATATTTAATATTTAGAGTGGTGGTGGCAAGAATTGAATCTTCAACCTTTCAATCTAAG
GCTTTGGTATCATATTGTGTTAGCTTTTCCCAAAAGCTGAAGCTATTAGGAGGAAGCTCA
CGGATGGTTTTGTTATAGCTCTAATAAATGTTATAACTTGTGGGGAAGCCTAGATGAGCT
CTAGCTTGTGCTCAAGTTCAATTATCT
>JCF44_0000004600
AAACACAGTTCTCTCTCCCTGTTTCTGCAACGCCGTTACACCAGATTGATTTCTTCCTTC
TTTCGTTTCCTGTTTCTATTTCCACCCATCGGACGACCACGCCGTCATGCTCCGTCCTTC
CTGTGGCCACCGAGCGCACTGGAGGCTCAAGGAGCTGCTCGGGCGCAGCTATTTCGCAGT
AAAGCAGGGAGCTTACTTCCCTCTCGATTTCGGGTGATTTCAGCAGTTTCATCGCCGGCA
ATTTCCCAAAGAGAAGCTAATAGGCCAAGAAGGAAAGGGGGAATACAGTTGTTCTTAAAC
TTCTTGAAGTAAATTGTCATATAGAGGTAAGTTTATATCTATCCTTAGTTGCTATTTTAC
CCTAATTCATACATCCATTTATTGATACACAAAATCGTTTATTCGCATCTCTTTGAAACC
CAGTGAATGTAACCGGATAATATAGTGTGCTGGACATGCAAAGATCTATGACTATATTTG
TTAGTGATTAGTGAATTGCTGTAAGAATAAACGGTGGTGGTTTACCTCAAACCATATATG
AATCTCACTCAATTTGGTATATCTCTTAGTATATCTAAGTGTATAGTTTATTTTATTTAG
AGTTATATGAATATACATACATACATACATACATACATATAGACACACACACAATAAT
>JCF44_0000004606
GATAATCACAAATTTTAAATTCATAGTGTCATCAAAGAAAACTTGCAGTTCAACTAATCT
ATGGAGGTCAACTATTCAGAAAGGACTTGAACCATTCACTCATTTACTCAACATAAAATT
AACAAATCGATTGAATATTTAGTATACCCGACCCCAAAAACAGATTATCTCTTCAATGCA
AATACTTCATCTGTGCTCCGTGGTCATAATAAGCCAGCCTCAAAGAGATTCCTCCGCCTC
AAACTCTCATCAACGAGCTTGAAAGTCTTCTTCACAAGC
>JCF44_0000004613
TTCACAAAATGTTCATACTTCATGCCAACTTTCATAATCCAAATTTTCCGAACTAGGCCA
GTCAGTATCATTTGATATGAGCACTTATGTATTCACCAGAACTTCAAATTCAAAAACAAA
TCTTCAACAAATTGTCTCCCGACCCTTTTAAACAGCATAGTAGGTCATGACAAAATTGCC
AAACCAACGACCCAATCAACTAAACTTGAATAACAGCAGAATTTCTCCCAGAAAAAAGAA
AAAGAATTGAACTTTGACAGCATAGCAGAGAGAGGAAAAAAAAAAAAAAAAAAAAAAAAA
AAAAAAAAAA
>JCF44_0000004627
ATCAGGAGATAGAGTGTGCCTTGAATTTTATATTAGTAGCAAGTTGTTTGAGTAGAGGTG
AATGGAAGTAAGGAGGGGGAAGAAAGAGCTGATTGTATCCCTCACCTTGTTGGGCAGGAG
TCTTATCTTAAGGAGCGAAGAGGTACTAAGTTATTCCAACTAACCTCCCAAAACATTTCA
AGCCACATTTTCTTATATTCACTAACCGGAAAGCTTTTGAGAGTGATAATGGATACATGG
CTCAAAAAAGTGGTCACCAAATGATCGTTTTGTGGAATTCCAATTGACACCTCTGTTTGT
CTTCTAGATACAAATCGTTGCAAAGACTGCTGGTTTG
>JCF44_0000004655
CTATTAGCTTTCAACCAAATAAGCGGCTAAAAGAATCCTACCTTTTATAACATTTGATGG
AGTCTGAATTTTGAAAACTTAAAACATTTTTTCTTAATCAAATGCACTAAATAATTGAAG
AATGACGCTAATCCAAATGGCCTTCTCATTCTTATTTCTCTCAAAATTCTTGAAATTAGT
AGATAAAAAACAACCTAGATTTGAGGGGCACACCCAAGTAA
>JCF44_0000004658
ACTCCATATATGTATTCCATCTAGAATGCAGTATGATGTATATCTACGAATGTCACGAAT
TACAAACCAGGATGTAAATAAACTGACATTCTCAACAAGTCTAATATTCTGACCTGACAA
GATTGGAATGGGCATAGCAAAGTTATTTACACCACATTCTTAAAATAGGAGTTAACAGAT
TATAACATCAAAGTATACGAGACAACAGTAACACACACACACACACACACAGGAATAACA
TTTTCAAGATGTGTAATACTGTTTTAAGCACCACGGCCCATGGTCTGTTCAGTAGGGGGA
ATCATAACCAAGACAGGTTGAGCATTAAAGCTAGGATGAGGCAGCCTACGACGGAGCTCA
CGACCCTCTTGGCAAAGAGAACAGGGATGACAGAGGATGTGAGTTGCGAGGTCACAGTCT
GACTCACATTGTTCACGCTGCCTATCATCTATCAAATAGCTTCCACAGCACCCGCATGAC
CTATTGAGTGCCTCGCAACTTCCCTCTAAGTTGAACTTCCTACGGATAGCAGTACGGGTA
GGGGAGGAGAAGCAAGGAGCAGGACAGTTCCAGCCGAAAAAGAACGCCCCAATTATATAG
AGACCAAAATAAGACGCGCAATGACGGCTACATGTCCCAGGAGCAGATTCGAGTCTCTCC
ACATTCCTTCCATACAGCACATAGGGAGCCGCCCATCCAAGAAGACAAACTTGAAGATCG
CTACAGCAGAACTCATCGCACGGCCCGAGACAACAGCAAATGCCCGAGTTCCACGGAGTC
CGACCCATCGGCTCGCCCACCACGATTCCATGACCTATCGGGAGCCCGTCAACGGTCCAC
CCGTGCCCATTTCCAATATCAGCCTCATAAGCCGCAGCCTTCGCTGGAACCGCCGGTGAG
TTTACATCGGTTTTCGAGCCAGTGTACTTACTAGTAGATTTCTCCTCATCTTGGGGAAGA
AGAGGATTTGACTCTTCGTGATTATTAGCCATACAATATGAGATAAAAGAAACCTTGGAG
TAAGTACACTGGAGATCG
>JCF44_0000004663
GTGGAAGGAAAGAAGAGGACCAGCATGGAAACATGGATGGACAGTGAGCATTTTGAACTC
CATATCTGCACCTCCTTTGCCGCTTGTCCTCATAATTGGCATAGTAATATTTTTGCTGTC
GGTTTCTTCTTACGTAAACTACAAGTCCACCATGCAGAACGTCGTCATCAACTTCAATAT
GTTTCTTCTGGTTTTGCCTCTGCTCTTGATCTTGATTACCCGTTCAGTCTCCAGATATGG
ACGGATTGTGATTCCAGTTCCTAACTTGAAGCAACAATACCTTGGCCAGGCCGGAGGGTC
ACCCTGGGGC
>JCF44_0000004668
AATGAGGCGGGGGGGGGGGGAATATTTTAACTGCCTTTCTGCAAGAAGTTTGTTTTGTTT
GTAATCTAAATGATTTTAGGAATTGATTAAACTTAAGAACTTGGTTCCTTTATCTGGACT
AGTCTTCAATTCTTGTTTTGTGTGTGCCAGTAGACTAAGCGGACAATGATATACAGAATT
TAGAAATTGATGTTGGCAAAATAGTGATGCTGGTCATCACTGCTCTATTAGCGCATAGTA
TAGCATCCTTTATACGTAAGAACTTATGTTTCTACACTGGATTCTGTTGGTGGCTTTTGA
CTCTATTTAATGATGCTATCTGCCAAGGCATGTCATTTACTATTTAATTATACAAAGATG
TTAGATTTGCATCTTCAAATTCA
>JCF44_0000004672
GGTTCTGCTCAAGTGACCTCATGACAGTCCCAAGTTCTTTTGTTGTGATACAACCATCGC
CGTCCTTGTCGAATAGGCTAAAGGCCTCCTTGAACTCGGAGATCTGGTCGTCGGTGAGCT
GATCAGCCATAGTGTTTAGGGAAGGAGAGAATGGAGGTTTGAAACAGGAGAAGAGGAAGA
AAAGTAGGGCGTGTGTTCTGTGTGCAGAGATCGGAA
>JCF44_0000004687
ACTTGGTTTTATTGCTTTTAAACTCTTCCAACAGAGAAGAAGCAAAGGTTTCGTCCACAT
TACACCCAGCATCAAGGTGCCAGGGTCCCATGACACCACCAGCCAAGTTCCTCATCCCAG
AAGCAAAACGCATATTCAACTCATTATGCCTAACAGGACTGCCAGATCCAACTGGAGAAG
TAGATAAAACAGAATTTGCCATTGGACTTCCAGGGTAAGACAAGCTAACACCATATGCAG
GATTTCCATAATA
>JCF44_0000004701
GGTGTTGGAGAGGTATGTTAATGTTCAATGCTTTTTCAAGCATAATACTCTTTTAGCCAA
CACAAACTGCATTTGTTTTCTTCTTGTTCTGCATTTCCAGAACATTTTTAGAGAACCTCG
GTCTAATTAAAGTTGTAGAATTTTGTCTACAGAGGCAGAGTGAGAAATTTTAGGTTGAAG
GAGCCAAGCAGAAAAGATTTTGGGAATAAAATTTTTAATTTTTAAGTGGGCAATACACAA
TTGTTGTATGTTTTTTACGAAGACATCAAAGATTTCTTGGGGAGCCGGACACCCATTTGT
CCTTCTCTCCACCCTCCACCACCCTTTTCACAAGGTTGTACTTATCTTTAAGTCTGAGAA
GTAACAACTTAGAAGTAGCATTTTAATCGTACTCTACTGAATTATCAATTCAATTCTTGA
CCTGAGTGGTTTTGCATGTATAATTAAGGACTCTTTATGAAAAGCCATCCGTTATACTCT
GATCAATTTTTCAAGATTTTGGTAGGTCATCAAAGGATGGGATGATGGA
>JCF44_0000004703
GATCTCTATGAGATCTGCTGGGGTTGCTCTGATGACACTTTCTTCCACCACTGAGGATTG
GGATGTTGGTTCCTTCTAAGTTCTAACAAAATGAGAAGGATATTAATTTGGTCTCTTCAG
CAAAGCTTGGAACGATGGAAAACATGGTGTTAAGAAGAATGATCTGTGCTTTGAGAGGAG
TAACAAATATGTATAAAAATGCGGCAAATTTACATTGATAAGCTGAGTGTCCCATTATGT
ATAATTTTTGTAACAATAAACTGTTTTAGATTTTAAATTTTGTGCTAATCAGCTTAAGAT
CAGCTAGGGATTGAATTG
>JCF44_0000004717
TCTATTGAACTTGGTTAGCGAAGGGTGAGCTATGAAGTCACATCTTATTTCTCAATTAAT
TGGACCTTTTACCTTCTTCTATCGGATAATCAATGTTTTGGTTGCCTTATTCATTTTGAG
GACAAAATTAGTTGGTTCGTGCCAAATTTGACCTGATGCATATAGCCCTTCAATCTACTT
TGGCTTCAATACCTATGTATTGTTCTGTGTTGCTGTCCTTTTCAGGTATCGGTTTTTAAT
TTGACTTGCCTGTTGCTATCTAACACGGTGTAATAGGACAGACAAACTTAATTTAGGCAG
CAGGCTAATGATAGGTGTTGTATCCCAAGCAATAGCATATTCTTGAGGTTGAAGATCTAG
TGGCAGAGGAAG
>JCF44_0000004720
AGAGGGGAGAAGGGGGGGGGGGCGGGGGGGGGGGGGGGGGGGGTGGATTTTCAAGAGAAA
AAATGGACCTCACGGAAAGTTTCTTCCCCCCGACCCTGGGAAGAAAACTCGGGAGATCTA
CCCCATTTTTGCCAAATTCCAGAGTTGCCCCTGCCTCCATCAGCTTCCATACCGCACCGA
ACCAGTGCCGTTCTCACCCTAGCCGAACGGAATCAAGACCGCGCGTCTGAAGTATTCAGA
TTTTTCTGCCAAAAACTGGGGAAGAAATAGAAGGTGAGCTCAGATTACGAATTATCTATT
TGGTCAGCGAGAGAAAAAGAAAACTTTTCTGGAATCACTGTGGAGAAGATACGGAAAACT
GAAAAGAAAATCTCTTATAACCCAAGAGAGAAAGCAATATCTAAGACCTTCATTTTGGCT
TGTTATTTGGGACAAAAAAGATGATAAAAGGAGAACTTTTTGGTGGGTATAGGCTTTAAT
GACTGCTTCAGACGACTAGTACTGGCAAACAGGGCATCAGTAATGAGAGCAAAATTTTAG
CTTTTTGAAGGGTTATACGGTTTCTGAACTTAGCTATCAGAGTCTGAGTCTTCTTATTTT
GCTTTTGAAATTTTCAGGGAGAGAGAGAAACACTGGGTTTACTCAATGAGGGGTTTGAAC
CATAAAACCAAAAAACTCACGGGATTTGTCAGTGGGTATCTTTCATTTGTACTACACGTT
GCTCCAGAAAGTTAGAGAGAGAATTTGAG
>JCF44_0000004737
GGAGAGGGCATGGATGAAATGGAGTTTACAGAAGCTGAGAGTAACATGAATGACTTGGTT
GCAGAGTATCAACAGTATCAAGATGCAGCAGCAACTGAGGAGGACGAAGAGTTTGATGAG
GATGAAGAGATGCATGCATAACCAAGGAAGAGAGTTGGTTTATGTTTTGTTATATGCTTT
GTTTTGGTTATTTTCATGTGATTTGTGAAGCATAATAAGAATTCGTGTAGGTAACTGAGT
TTATAATAATAAAAGTTTAATGTTTTGT
>JCF44_0000004755
ATAAAAAGTATATTGCATTTGAATGATCAATCTGAACCCTCAAATGGGACATGTAGCATA
AAGGGCAACTTGGTTTTTAATATACTAGTACTAGTCCAAAGAATAAACCCCTCCACCAAC
AATTACTTAGAATCTCAACTTCCACAAGAATCTAATTACATTGGTAATTTACACAATAGA
AATATATACAATGAAGAAGAATGTTGCACAGCAGAGAAGAACCCAATACCAATTTCCCAA
GCTAGAATCGTTCAGTTGTATCGCTAAATGCTGGAGTCAATCATGGTGATTCACACCAAG
AAAGAACAGATGCAAGCATATATGTAATTTAATGTGTACCCGCTAATGCATGTGGCTTCA
TCTCTAAATAATCCGAACTGCTAACTAACAAAATTGGTTCAAGAGCCTTTGGTGAGCCAT
GGTGTCAAGGACGTGACTCAGCTAGAAGAAGAGTATGCCACCAGCCACACGCTACGTTTT
TCGCAACACAATCTTTGATGGT
>JCF44_0000004758
CAGCAATTCACCATTCTTCTCTCAACCTAAAATTTTGATTTTCAGTCTATTTGCACAAGG
CATTACTTATCACTTGCAGAAAAAGGAAGAAAACTACAACTCCATTGCATGCTTAAAATA
TTCCTTCCCAACATATAGACGGACAAAGTTCCAACAGAAGATTCGGCCAATACCCTTTTC
CAGGAGAAAGAAAGGTAAAAGGACCGAAGTAATTAGATCGG
>JCF44_0000004761
TAGCATCTGTTTCTCAAATCCCACAAACTTCTTGTCCCTCTACCATGAACAGGATCTCTA
TTTCCCAAATCCCACAAATCTTTTTCAGGCGGAGCTCCTTTCCTCTACCTTGAACAGCTT
CTGTTTCCCAAATCCCACAAATCTTTTTCAGGCGGAGCTCCTTTCCTCTACCTTGAACAG
CTTCTGTTTCCCTAATCTCACAAATTTTCTTCAGCCAGAGCTCCTTTCCTCTACTGCAAA
CAGCACTCTAGCCTGCACACTTTTCCTTCAGAGAGGTACGTCAATGGTGGGGCAATTGCT
TACTGTCCCTAAAATTTAAGAAAGTTTCCTCATACTTTCCCTGGAGTTCATATTCAACAT
TCTAGGAAGGTCTGCCCAACCATACACAGTATCCTCACATATTACTTCACTTCATTTCTC
TTCAATTGGTGAAGTGCAATGCGCTCATATCTAGGAAGCCACGGCAGCATATCTGTGTAA
TTTGCTATCTGTTTGAAGCTTATCTGACCCAGTGTTAGCCCACAAATTAACCATCTATTA
GAAGTGTGGATCTGACCATTAATTACAGTGTTTCAATTTGCCAAAAATTTGATGATTTTT
TAGAGTTTGATGTAATCTTCAGATGATCAATCAATAGAGCTAAATTACAGACAACCGACA
GGTATCATACATTTGTTCATCTTCTGTTTAGTTCTTGTCTCATGTATATTATCCTGGCAA
AAATTTTACTTGTTCTTCATTTTATAGATATTTCTATTTAATTAGAAGAGCTTATATAAA
TAATTGTTATCATCATTTTGATTCCAGTA
>JCF44_0000004767
GAATTTAGGATAAAGAAAAGTGATTATGACCATTCGGTGTTTTATAAATAGTTAGATTTT
GATTGTATTTTTCTGGTTGTGTATGTGTATGATATTGTGATCATCAGTAGTGATATATTA
GGTATTTCAAAGTGAAAGATTTTCATCAAGTTTCAAACCAAAGGCCTTGGAACACTGGGG
TATTTCTTAGGGATTGAAATCGCGTGAAGGAGGGAATCTTCTTATCTTGGAGGAAGGATG
TTCTTGATCTCTTGATTAAAAACAAGGATGCTTGATTCTAAACCTTCTAGCTATGTATGG
GAATTGCTAGAAGATTTGGAGCGATATAGATGGTTAGTAGATAAATTGAACTATCATATC
ATAACTAGCCTAGATATTGTTTTTTTGGTAAGTATAAGTCAGTTTATGAATTATTTAGGA
CCTTCACATTGGGATG
>JCF44_0000004772
CATCATGAAACTTATTAAACTTGTTTCCATAATCCAATTTGCCACCAACTTCTTTAACAC
TCTTGTTCTTAGTTAAGTGTTTTAAGGGATTGAAGGATCTGAATTTAAAATGACGTTTAT
TACTAGCCAGATGAGATGCATAAAAAAGAGTGCCATTGCCACCATGCTTGGATAATAATG
GAAGTGAGTTAAAGCAGAAAGATTGGATATCCATGCCACATACAATGCCGTCTTTTGTTT
CTACTACGCACAATCTGATATGCAGCTGCTGCCTGTATTCCAGTTGAAGCGCGCCCTGAA
GTAGAAGAAAAGCCAGAGGGGGC
>JCF44_0000004815
CACACGATACGATATCTACCCTTTCTAATTTTCAACTTGGTTCTTTCTTTTTCTTCATGT
AATGGACAAAAATACCAAGAACAAAACGTTAATTCCAATGAATCCTCATCACATTTCCTC
TTAAGTTCCATCACATGTTTGCTAGACAAATAGTTGATGAACAGGAAAGGGTAATTGAAT
TTCTCCACCCTGTATGATCCCAGAAAGAGAAGTTGGTTAGGGAAATCAGCTTCAGGAGCT
TTGAACATGAGTATGCCGTAACGTCCTCCGAGACTGATGTCACCTTCTCTGAAATCAGAA
GGGGAAGGTGATATGTATTCTAAGGCAAGGCACAGAGCAATTCCCCAATATCCACTGGAA
CGGCAGTGA
>JCF44_0000004825
CATTCTTTATAAAGGAATTCAGTATAAAATATAAGTGCAATACATATACACCCGCCTCCC
TAACCAATAACAACATCAAATCAAATTAAAATACAAACTTGACCAAAATTAAAGAATCTG
ATCTGTTCATCACTCTCTTCATTGCTTCAAAATTGTCAACATTACAAGAGGAAGCATCAA
ATTCAAAATTAAACAGAAAAGAAAAAAGGAAAAAAAAAAGAGGGGGAGGTGGGAATCACT
CTCCAGGGAAAGGCAGCATCACAGGCATCAAAATTCCGACACTAACCACAGCTATGTCGA
TCCATCAGAAAAAGGTCAACAGCAAATTGCTACACATGGGATAGGAATCAGACAAAGGGG
>JCF44_0000004840
TATACATTCTTGCTTACAACGACAGCCTGCAAGAGACGCAACAAGCCCGAGTTAGTACAC
TTCCAAATGGAAATCTCATTTTCATAGTTCTAAATTATTTCCGCAACTCCAATATTATAC
ATAATTGATATTACGGTCATTATACATAACTAGTGTTCTTATTTACAGAGAAATTAATTT
CTATTTTTAATATATTTTTTTTTCTTTTTGGGTCTGGGGAGGAGGGTAGGGATTGGGGGA
TGGGAAAAGGATTGGGTGGGGATTCAATCCCACCCTAACACACCACAACACAGTATTGTG
CCATTAGGTCCAAACCCTCGATCATTTTCAACGCACTAAAAATTACAAATTACAAATTTC
AACGAATGTGTGTTCTACAAAACTGAAAACAGAGTTCTCTCTAATGGATGAGAAACAAAA
TATTAATAATATCTACAACATAGAAAATTTTCTCATTCACCACAGATCTCCTCGGATCTA
GGCATTCCCTTATCCTACTGACTCTACTTTAAATTGACAGCAAGGAAGTTTCAATCTATA
ACCTCTAAAATACCATTTAAGTCTCTCTTGCATCTCTATCCCACCATATAGCGACTTCTG
TATTACAAAAATTTATTAGGTGGTTCTACACCCTATACCTTCCATGGCTGTTGATTTAAG
GATGAAGTCTTCGCGACGGATCTCTCTTGATTTGCACATACCTTAACCTAATTATTATAT
TAAAAATTTTAGTAGGAGGTTTTACAACCTATACTAATTATGGGGTATTCATCAACATCC
AGGTCCTAACTACAACCAAACATATATTATGACAACTTAATGACTTAGGCCATTTTCATC
CTGAATAGACAGCGAGATTTAAAACATTTGAACTAACCCCAACTTGAGAGAGGTGTCCGA
GCTTTCGGAGTCTTGGGGAGGATTAT
>JCF44_0000004883
GGAGGAGCTTCAATTGGCACTATTTCATACCCCATATGGAGAAAATCTTTTCCTGGATCG
AGTGAGCAACTCATCTATCTTTCAGCCATGTGATTTTCTTCATGTTGGTTACAATTGGAA
GGGACTTCAGTGCCTAGGCAGAATATAACTGAGTTAACATCATAATTTGCAGTAGATGGA
GGTGGAAATCGAATTTGGATTATATTCAGAGAGAGACCAAACGAAGAAAAACATGTTGTT
TATAGCAATTGTTTTGACATCCTTTTCTGTCTTTTTTCTTGGAAAAAGGTTTTGCTACAT
ATTTTAAAGTAAGCTTTATATAACAGTATCCAGTGCGCCTGATCTGTTATATGTATAATT
GTTGCCAAGATGGTAGAAATATGT
>JCF44_0000004892
ACGTGGAAGCCAAATGTCCACAAATATATATAGAGCCATTAACAATAACGACTGTCATTT
GGAGCTGCATAGAATGAGGTGCTATTTTCACAACTTGCCCATTCTTCTTGCTAGAAATAT
TTGGACGTTTAACTTTGGGAATATCTTCCAAATCTTCTACCAATATATCATCAACAATGG
GGGTTGCCATTTGGGGTAACATAGGCTAAGGTACTGTCTACACAAGACGTACATTACCTT
GCTATAACTTTTTGGATATACTTTTTGGATGACTTTTGTCATACCTGCTTAAAGAGTTCA
ATCAAAGATGACAATGGTTGTTGATCCAAGGGAAAAAACCTCTTAATCTAACTTCA
>JCF44_0000004894
TCATGTGTATGGCATTATCTTTACTGCTACTATGAAAACCAAAGAAATGCAGACTACTTT
GACAAATATACGGCAAAATGGGAGAACAAGATAGAGAGCAGAGTTGCAGATTAGGTGGAT
GTTCCCTCCAATAGATGGGGTAAAGTGCAATACAGAAGGGTCGTTAAAAAATAATCTCTT
AGCTAAATGTGGGGGGTGTCTTTAGGGATGCGATAGGCATATGAATCACTAGTTTTTGCA
AGTATGTTGGTCACACTAACATGTTAATGGTTGAGCTGTGGGGTTTGTGTATTGGGATGT
GAAAAGCTTGGGATATAGGATGGAAGCAAGTCATCATTAAGTTGGATTTGGCCGTTGCTG
TTGATTTGGCTTTGAAGGGATGGGAGTTTTCACATCCATGTATTGTCTTGGTGAAATCCA
CCCATAAACATAAACAAGTTAACTGAAAGATTGAGATCATTCACTCCTATTACAAAAGGA
CTTGAGTGTATGATTGTATAGAAAATTTAG
>JCF44_0000004897
AATTCCACCTTCAAGAACTGCATCTTTTAAGTGGTACCAGCTCTCCATGAGGACTTTGTC
TTGATTCATGAGGCAGAGTGCAGAAATAGAGACGCCTTCTTCATTCTTGACCAGGAACTT
AGCCACAGGAGCCAGACCATACAGCCTCTGAACCTTGCCATCGGGAAGCGTGCGGAGAGA
GTAAGTGAGGATGTTGTAGCAGGCCAAGAGCCGCAGCATGCGGTCCAGCATCACCGGCGC
ATCCGGGTTGTTGGTCGGCAGCTGAGAAGCAATGTCCGAAGGAGAAAGGTGGGCCCCAGA
ACCAGCCTTGGCTATGATCTCGAGGAGATCAAGCTCTAAGGCTGATTTGAGGATCATCGG
GAGAACTGAAGCGCTGGCTAGTTGCATGGCAAAGAGGTTTGCTTCTTCATCGGACACATT
GGTCGGAGTTATCTGGGTCTCAACGGCTGAACCCATGGTTAAGCCCTTGGCTCTAGGAAC
TAAACTGAACTGATCAACAAGGCTCTGGAGATGAAGATGATTTG
>JCF44_0000004909
TATTGATTGCTTCAAATATGACCAAACACCACAAAACTGAAAATCCTCTTTTGATCAGCA
CTCTGCAGGAACAGAATAAAATATTTCACCTTATATAACACTCCCAAAACAGGAAGTAAC
TACACAGAAAGTAGTGCAGGGCGCAAGGGAACATAAAACCGCCATAGATGAAAGAGTATT
AATTAGAGGAATTAAATGAATTTCAAATCTATGTAAATTTTATGTTTCCCTGCTATAAGC
TAACAATTGAAATCAGCAAGGTAACAAGAATGACTAATAAACCCAGTATTACATTGGTAC
TCAGTATGCCATAATCTACTGGCTTTATCAGATCAGTGATTGCCCTCG
>JCF44_0000004910
GCTAAATGGAACAGGAAAATATCTAATTGCTGCGAATTCCCTTCAGGCCATAGCTTAATA
GGTTGCAACGAAGTTCAAATACTAAGGGCAAACCTCAAATACACAACAGATTGTTGTGAT
TCTTAATCTTTGCTAACAAGTTAAACCATGTTGTAGGAATCTTGTTTACCAGAGAGCATG
GGGAAATCATCATACTGATCAGCGAAACCATGTTTCTCAGCCATGCTCTTCAGTGAGGAG
AACACCTGGTACATGGATGGTCTATCTTTAGGCCTAGAAACAACACAAGAGCAGGCAACC
CGCATAAACTGCATAATTTCATCATCATATTCGTTACGTTCCCCCAATAATGCTTTATCT
ATGGCATCCTTGATTCGGCCAGTGATTGATAATGAATTGATCCAATCCACTAAGTTCCCT
TTGAATCCTTCCCCTCCATTGTTCACTTCAAGCGGCTTCTGCCCAGTAACCAACTCCAAG
AGAACTACACCAAAACCATAGACATCGCCTTTCAGGGAAGCAACCATGGTACTTGAGTAC
TCAGGAGCAACATAACCAAACTCACCCAAATCACCATTGACAA
>JCF44_0000004975
ACCTTACCTACAATGGTTCCTAAATCATGCGATTTAACAGTAACAAGAAGCAGAAGTTTT
GAGAAGTTTATAGTTGTTTGTATCTTCCCACTTGCGAAGTATAGCTTTTTGACATAAGGC
CAACTATAAGACTGTCAGTCTAGTTGTTAAGAATAGGAATTAGTAACAAATAAATGGAAG
ATTGTACTATGTTGTGCAGTCTTAAATCTTAATGGTAAGGGAGAACAGGAGAA
>JCF44_0000004978
CTTGCAAGGAACAGATGACAGTGTAGAAATACCAAAGACCATCTTCTGAAACTTTGATAA
ACTGAGATGGCCAAAATGGTTGTGAAGGAGAGCAGGAGACTTAATAGTAGTGCAAGACAC
ATGGAAGGCGAGAAGGTTGAGATGATAGAGACCCTCTTATTCACATCCTGCTCCAATCAA
CTGACACAATGCTTGGTCCTGGATGAGAACATGTGTCATTATTATGGCTAATGGAACAGT
TTAAATCACAGGTAAGTTTACAGACATATTTAGTATTAATAGCACAATGAGGAACACAGA
GAATAGAATCTAAGGGCATAGAAGGTAAAGGTTTGGTGCGACCTATAGCTGTTCCAGCCG
TTTTGGATCCATCAGCTAATGTTGCAGAAGGTAAAGGGGTATATGCCTGAAACTGAGAAA
ACAAAAGATGGTTACTAGACATATGGTCAGAGACACTTGAATCAAGAACCCATGGTCCTA
GAGAAGCAGACCGAGTAAGGCAAGCAATTGGATTACTAGTGTTGGCGATGGAAGCAACTA
AGGAAGCGGATTGCTTTGATACTTGATATAATCATCATAGCCAACACCAGTAAGTGTTAC
AAAGTGCAGCGAATGTCTATCAGATTGCTCAGACTGAGAATCATCATCATGATCAATTGC
CCAAGGAGTAACAGAATTCTTACCAGATGTAATGGGAGTAGAATTGAAAAATGAGCCTCG
AAAGTGCAAGAACCAAGCCAGAAAGGGGTAGGAACCTGTGGAAATCAGCATAGAACAGTT
GGAAACAGAAGAAAACAGATTAGCAGAAACCAGCAGAAAACAACCCTTATGGTGCAGCAG
TTCGTTGTAATGAAGTCCTGAGTCTGGTAGATTGGCATCATCTGATCACAATGGTGCCAG
TGGTGTGCACTTGCACAGTGGAGATGACGAATCAAAGCCAGAAACGTGCAGGAGGGTAGT
AGACGTTAAATTATCTTTTATAGTAGATGTTATTTTGCTCTATTATCCTGATTATAGGAA
TCATTAAACAACATATAATAATCAAGCGTTTATAAGCACACAC
>JCF44_0000005003
ATTCTGTCAAGAACACAGTCTAAATCCAGTTGGAATTTTCAAACACGGACTTGAAAATGA
TACCAATAAGAACCAACATTTTTACATTTTGAAATTTCATCAATCTTGTGGGAGCAAAAT
CAGCTCCATCAACTCAACGTGCTTTTTAAAGTTTGGAATACGCTTCCAAAGGAAAAACGC
CCTCGGGGTTATTCTTAAACCTTGTGATCTTGAAATGTTCCATCGCAACCCCCTTCGCTT
TGCCGTCAGCCACGAGCTCCGTCAGTATCCGTCCGATCACCGGAGCCATCTTGAACCCGT
GACCGGAAAACCCACCACCGATCACCACGTCTTTCTCGAACTCCCCACCCAAGAAATCCA
TCACGAAATCCTCATCGGGTGTCATGGAGTACATACATGCCTGTTTTGCCACAGGTTCAC
TCGAATCAACCACTCCTTGAAATCTCTCTTCAATCCATTGTTTCAATGACTCCATCAACG
CGCCAGAGCCCCATTGTCTGTTATCCGGATCACACGATAATCCGCCATGAACTGCAATTT
TAATCAAGCCTGGATACTCTAGAGTGGGTGATCCGTACACATAAACTTTCCCATAGCTGG
CAAACGTTGGAAAATCACCACCAACCTTAAATTTCCCTTCATGCCCCTCCTTGATTCTCC
AATAACATATGTGAGCCTCCAAGGGCAAAATAGGCAATTTATGCCCACTAACAGTTTTAA
CTAACTTTTTCACCCAAGCACCCACAGTTATCACACATTTTTTACACCGAAAATTTTCAC
CATTCGCAGTAAAAACCACAACTCCTCCTCTCGCGTTGTCTTTCTTAACATCCGTAACCT
GAGTGTTGTCCCTCAGTACGGCACCGTTTTTGGACGCTAGCATTTGGAACATGGCCACAG
CTTTTGTGGGCTTGATTATGCCACCAAGCTCGTTGGATATCCCGATCCAATTATCCGGTA
CGTGAAGCCGGCCCGAGAATTTCTCGGCCACCTCGCCCCCGCGGAGGACTTGATGAGGGA
CGGAGTATTTCCGGCAGCTATCGATGACAGCACGGAGCCCGGGTTCATCGGCCGGGCCCA
TGTCGAGATGATGGGCCGGATAATAGACCTTAAAGCCTGCTTGGGCCTCGGCCTCTTGCC
AGAGTTTGTAGGATTCCATAACCAGAGGATAGTAGTAGTGCTGAGGATAAGTCGCGCGGA
TGGTCCGCGACTCGCCGTGGGAGGACCCTCGGTGATGCAAGAAGTCGAACTGCTCAATCA
AGAGAGTTTTCAGGCCTCTTCTGGCGGCTTCGTAGGCGGTGCTGCTGCCCATGACACCGC
CTCCGACGATGATGACATCAAACTTTTCGCCGGAACTCTCCATCTCTCTCTCTCTCTCTC
TTTCAAGCTTTCTCTCTCTAAGAATTGTCAGCGTTATAACAAAGGTGCATGGATTGCA
>JCF44_0000005007
GATCTTGATGCTGTCACTTTCTTTTCTCACGGCAGAAACCCCGAAACAACCATCTGCTTA
TGTAGTAAGAAGATAAGTTCTGAACCTAATCCTTTGCATCTCTCCTTTCTGCCTCTCTCC
GAAAATCATTTCTAACAGTTTTACATTACTTCTTTGTTATCAATACATCTTTATTCGAAT
TTGATAATATGCATCAACAAAGTCTGTTTGCATGATTACTTTTGAATATCAGGTGATACC
CTTATGATCTGGGTTGGGATCAGAATCCGGTTTCGTTCTACCCGACCCAGATTGAAGAGC
ATGTACCCGAGAATGGCGCCGAGGGCACTCCATGCCGCAGATCGGCCAATCCGAGTGCAG
ATCGGCACCGCTTGACACCTATTGGCTCCTCCTCCGACGACCTCCTCCATTCCAATGGCA
GATCGCACGATGCCGTGCAAAGGAACTGGAAGAGTAGCATTTTGTCGGAGTGTTCTAGCT
AAATACACACAACAGGAACCAATTTCAAGGAGAAGACAAAAATACCTATAAGCGCGGAAG
TGATGCAGCTACGATTGGAGCACTTTTTCGGCTAGTGGGCGACCTCCAATGGTGACTGTG
ATGACGGGTTGATGGAGTTCGAAATCTCTGATGCTCTAATATGTGAGGGCAACTTTTGAA
ATTTTGCACAAAATGCGTCTCAACCCCGATTTTTTCCCACTGCTGGGAGGGGGGAAGATT
TTCCATGGGGCCACAATTTTTTTCCCCTAGAATTTCTTTCCCCCCAGATTTCTACTCTGC
TACCAAACAAGGGAAATTTCGAATTTTTCTGCATTTTCTCCTCATTA
>JCF44_0000005020
AGAACTTTGTTTTTGGTGATGAAATTGATGAAATTCATCTTCCATCCACTTCCTATAGGA
GCCCAGATGCAGAATGGTACAAATGGGTCTTGTCAAATATACTTCTATGGCTCATAAATT
GGAATGTAACTTATTAACATCCTCTAATATCATATGGGATAGCTATGGTGCCAGGTACCT
GGTAATAACATTGTTCTAGAAGTGTACTTGCTCAAACTATTCAACAACTACCTAGATTGC
TCAGCAATTACTGTGGAATTTTAGGAGTAATATAA
>JCF44_0000005035
AGTCGTAAAACAAATAAATAGGATAGGCCCTCTCCTGTGTGAAGACTTCTGACTTTGAAC
CGTGGGAGGAGTCATAAAGAGATATTCAAATTTGTATGGCTATTGACAATGAACATGGTG
GGAGTAGTAGTTGGCCCATCTACTTCATCACCTTATGTCAAGTCATCATCATGCCATCAT
TCTTTTTCTTTTTCCATTCATTTGAGATTATTAATTCCTTCCACATAGTGAATTAGGTTT
GTCAAACAATTATTTCTAGATATTTAGTAGGAATCTTATTATTCCTTCCCCATCTTCAAA
TTGTGCTTCCTTTTCTTCTACATAGCTAGTAAGAAATATGCAGAGATATATATTACAATA
TCCTTGTCAAGTGAATCCTTTTTACATTTACAATTGAATCTCGCTGGAATTCCATTACAT
GCGTGATTGGGCGAAAACCACGTCCATTCTAGATGTCATTTATCATTTTTCATAAAATTT
GACCCTTTATTATAATATGCAGGCACTGTTTTTCCTTTAACTCTTAA
>JCF44_0000005045
AGTTAAAATATTAAAAAAAAAAAAGGACTGGCAACACAGAGAGAAGGGACTTCTAACTTT
CTTATATCTTCAATGGAATTTCAACACAATGAAAAATTCTTGATAATTGAAAAGGAAGGT
AGATCATAAATTAGTCAATATAAAAAATCTTCATAAAATGTATTAAATTAAAGGGGCAAC
TTAGTCCCTAAAGTATTCATGTCGGCAAGTATGAGCTGGGCGAAGAAAACCTGCAGATGC
ATCAAAACTGGTCAAATTTGGCAACTTAATATGAGACATGCACACTCAGTCACTCATTTT
TTTAACATCTCGCCACACATCTG
>JCF44_0000005074
CAGCAATCCTCTGCTCTTCTTCATTCTTGCAGGGAACAATGACCCCCTTCTCTTCTTCAT
GTCCTGATTGTTCAGCAACTATTATAGCTGCCTCACCCTCTGCAACAGGCTGCTTCTTCA
TATGATTCTTTTTCTGGTCCTTGGAATTATTTTGTGTTTTGGCTTTTGAGGTGGTGTTTG
AAGCTGTCCTCTGTTGGCAGGGAATTTCATTCTTGTTGACTCTGGACCCACTCTGTGGCT
TCTTCATCTTTTTGGAGGTCATTTCTCCTTGATCTTG
>JCF44_0000005097
ATATGGTTTTAAGGCTGTATAATCTCCTGCGTGAACATTCTCTGCTCTTGGTCTTTGAAG
GTATATCTGGTTTGCATCTTTTGCTAATTTTACTAAATGAAAGTTAGGTCTGAGTTCTCC
CCTCTTTTGATAAATGATCACTCATTTGTTATCTCAGTATTGTTGCAAAACTTTTCTTAT
ACTTCCCAAAAACCAAAGAATATTCTATTTTCTTGGTATTGTGATTCAGATTTAAGGTTT
ATTCAGATGATCATAAAACCACAATTCTGAACAAATAGTGTGGTTGCCTTCTGACCCCCC
ACCCCAGGTTTCCAATCCCACCAAGTGGCTTATACCTTTTGGCATGAAAGAGTTATGTAG
CTGCATGGAATGTGAAGAAAATTATTCTATTCTCCTCCATCTTTTAATTAATTATTTCAA
ATGTGTTTCCTTCTTCCAACTTTGTCAGGTTGATGAAGTGCAATGATTTG
>JCF44_0000005117
TGCTTTCATTGTCTTTGACAAGTCGCCTTCTACTCTCTTTGTGGCTTCTGTGAGTAAATC
CCACCTTCCAAATGGCTTGACCAATATTTTAGCTGATTAATTTACGCATAACAAAATTTT
TTTTTGGCACATTGAGGAACGAGGATGTTTGAATCTAAGAACTCCAACATATTCTTAAGC
CCTCCACCACTAGCTCACCGCTACAATGGCTTCAGAACAATCTAATTTTATGAATTCTTG
ACTGCAGGACCAACATGGTAAGCTTCCTCTG
>JCF44_0000005122
AGTATCCTCACCATGACTAGCAATTTCTACAAGGAGTTCAGATGCTGTCCTCCATGAGTG
CTCATCAGACCTGTCATGAACAAAAATAGCAGTGTCACAGGCAGCTAAAGACTCCTTATT
GATCAAAAGCTTCCTAATTCCATCTTGAGGGATCTCTCTCAATACAAGATATTTTTTGCT
CCCCGGAACATCAACAACATTCACTGCAAAACGATCCTCAATGGTCGGATTGTAACTATC
AGAATATGGTCTTCCAATAAAGGAATTCAATAATGCAGATTTTCCTGCCTCCCTAGGCCC
AAAAACAAAGCACTGCAAAACATTTCTGTCTGAATGTTGCTTCTTGCGATCTGATCG
>JCF44_0000005131
GATGGAAGAAGTCTTCAACAGAGGGCATTTTGACAAATCTAAGTACTCCAAAGTTGGCCA
TGTTGGGTTGTAATTCTCAGAACAAATGCTCATCATCTTCGGAAGTTCTCTAAGATTCAG
GCTTTTTAAGGCAGGGAACTCAATATGGTGTTCGCTTTCAATTTGGCGAGATAAATAATC
ATTGTGCCCAAATATATATTCTAGCTGAGGACACGTCCGCAAAAGTATGAATTCCAA
>JCF44_0000005189
GAACAGATCAGTTCCACATTTTTAATAAAACAGCTGAACTCTGGCAATTAAAACAATGTA
TCTTGCCAAAAATTGGGCTGTGGTTAATTCAACATTCATCTAAACTTAATAATCTCTAAG
GAATTACACTTAGTATCCTGCTCTTGATAATGAAAAATAATTAAATAAATAAAAAAAATT
CATGCCCCCTGCTTATGTAACACTCTTCTGTCCTCTCTATTGAATGTAAATTTAATCAAA
CTCAGAAAACCCAGAATGAAAAAGGTCAAAATCCTGCAAACCCTATTTTGGATTTTGAAG
TTCCATGACACTCTTAAGAGGAGGAGCATATAGAGAGTACACTACGGCCTGTCGCTTTGC
AACCTCGAGCTGAGATTTTCCATCATCGTACGCTGAAGAAATTGATTTGGGGTCTGAGAG
GCTGCGATTTTGACGAAAAGCATCGATTGTGCGTCGCTTTGTATATTCTCTGATGTTGTA
ATCTGGGAATGCGCGAGCAACCCTCAGGAGGGAACGAAAGAGTCCGAGGATCTCCTGTCG
AGAAGGAACCGACATTTCAAACTCGCTCTCGCACACTCTAGGTCTATCTGAACAGCTCAA
>JCF44_0000005205
TTTGTAAGTCTTATCGTAGGCAAGGCCATTTAGACTGAGACAGCAATTTCTTCCTCTTTT
CACCCCACAAAGTTCCCGATCACGGTTCAACTTCTCGCTGGGAAGAACTCCTCCAAAACC
CGGTTCCGCTGAACCGAGCCCACAACTCCTTCTCCAATTCACTGGCCTCCGACACTTCTC
CGTCGCCAATCTTCTCCACATCCGCGAAGGCTCCGGCTTCCTTCTTCATCGTCGCCAATA
GATGGTCCTCCAGGGCGATGAGTCCCGCATTGTCACGGCTGGCAGCACTAGCACTGCCTG
GCCTCTGTTGTAACAAAGCCTGCTTCTTCTTCAACATACGCCGCCGCTTCCTCTTTCGGA
TTGCCTTCTTGCACAGCCCCACCGGCACCTTGTACAATGCCAACACCAACAGGTCCATCA
CCGCGAACGGACAACAGCAGCACACGGCGGCGCAATCCGCCGCCGTCGTCCCTGCAACCT
CGCTGACGTTATGTCTTCTAG
>JCF44_0000005227
TCCGATCTAGTGAATCCACTTCCTCATCAGTTTTTCTTATTTTCTATTTGTCCAAAAAAT
TCACGGGTTTCTCCAGTCAATCGAATTTGCATGGTTGGATTCCAAATTTTCTTCGCCGGA
TCGATGCTGTTTGGGTGAATCTACAAAACTTTTGTTTTCAGAATTTGGGAAAAAAAAGAG
GAAATCTCAAACTGCGATCATATCATCAGACAATCGAAGTTTCTTGGTCCCTTTCAAAAT
TTTTTCATTAGAAGCCGACGAGATGCTTCCACATAAATCGGTGAAGACCAACGCCGTCTA
GCAACTTTGTCACAAATCTCATCAGATTTCGATGGTGATTAAAACACAATCACAAAATCA
TCGGGAAATCTCTCGAATCTCACACAGCTTGCAATAACAAGATCGCCTTCAGTAATCTGC
GAAATAAGAACAACCAGGGAAAATTCCTATAACTCTTGGTTCATACATTCCGGAGACTAA
CATGGAAGCCCGAAATTGACGTCAATCTTCTCAGGAAAACTCAATCTGAGTTACTATCCT
TGACTTTTTATAGGAATGTTGATTATCTGCTGTCCTTGACTTTGTCCTTTACAGCAAAAT
TCAGTTTACGTTACACATGATGTTAATTTCAATGAACGTTGATCATCTGCTGTCTTTTTC
CTTG
>JCF44_0000005246
GGTCTAGAAACGGCTTCCACACAAAAATGAATAAAGATAAGCCAAGTTCTAGACCAGATT
TCGAAAAATCGCTATTCACTCTTAGCTGCCGGTAAAAATCTCAACCAGGAGTTAACGGTC
GCAGTTTCCGATTGGGATAGAGAGCAAAGGCGAATGCACTTCTCTAATGGCACAACTTGG
AATCCATAGTGAGTCTTATATACAAGCCCTCCGGGTTGCGTCAACAATAATCGGTGGAAG
TGGTTTTTGAGTTTGGATCGATTCTGAATTTGACATATTTGGGATCGAATGTAGCCTTTC
CTAAGGCGAGGCCCCTAGCGATAGGGGGAAAGAAGAAGGGGGCATTCGGGCTTCTTACAC
AAAAAAA
>JCF44_0000005248
ATTACAATATAACAAAAACAAAAACCATCACACACTCACAAATAGGATAATAATACATAA
CAAATTCATACAATATTTTATCTTGCATCAAATTGGGAAATTGTAATCTCATTTATTGAA
TAACTTTCATTAGAAGATGATTTCACCTCTGGCGTCTTCCTTCGAGCATAGAATGCTGGC
CTTTTAGGTAGAGAAAGTGCTGCACTTTTGTTAATCAACATCGATATAATGTTAGACACA
GTGGGTCTATCATCAGAATCCTCTTCTACACATAAAATACCAATATGAATGCAACG
>JCF44_0000005274
TGTGACACTCAAAAACCAGCAAAGTTTCTAGATTCTTAAGAACAACATCCAGTTGACAGT
TTTCACTCCATATACACTTCAGCTTCTGCAAAAAACCAAGGTCCAATTTTTTTAGTGGTG
CAGCATTTTGAGCATCTTGATGAAGAGGTACTCCAAGTTCTGACCGAGAGAACATCACTT
GAATGGAGCTATCAACCACTTGAAGCCTTTCTAAGTTCGG
>JCF44_0000005276
GTCGTCAAAAGATCATTGTCAGCAGGAAATGGTATGTGTTAATTGTGTTTGTAGCTATCT
TTGCTGCATTTGAATAATTGTTTTATTGGATGAATTTGAGACATTTTAAGAGGTTCCATG
ATGCCATGATTTGAATCAAGAAGAATATTTTTAATCTATCAGTTGGTTAAGTTCTGTGAC
TTGTTAATTGAAGGATGTGTGAGCTCTGGTTTCCTAGAGGCCTTTTATCATTCTGGTCTT
CTGTGTTTTAATAGCAGTTTCCTGTTTAAATTGTTCTTTCAGGGGGTTCACCAAGTTCAG
CCGTTCTGACTATCTGAAATACAAGCAAGAGAATAGGATTATGC
>JCF44_0000005303
AACTTGCACTTTTGAATCAGCTTGTAGTGTTGGAAGGCCTTGTTGATCCTTCAGAGATGC
ACTCCTAGTTTTAGCAAGTATCTAGCAGACTAGTATCTCTCCATGTCATTATATATACTG
AATTCTGATAATGGTCTCTGTATGTTGTTATAATGCCTGAAATAGAAGCCAATAGTTAGA
TATTTAGATAGTTAGATTCCTTTGAGTACCTTTTTTTTTCCTCAGAAATTGATGGATCAA
ATATTGCAATCGATCCCTTTATGTATATATTGTAGATGTAGATTCTTCTCTGGATTGTAG
TCCTAAGATATTTATTTTCATTCTAATATCTTTTTAGTGATGTATTGAATCGTAGTCATG
TAATTATTCTAGGGTAATTGAACAACAGGTTTTATATTACAGATATCTTACTTGTATAT
>JCF44_0000005304
AAGCCAATCAAGGGTTCTCCTCACCCTAGGTACTTTGGTCTCTACTTTTTAAGATTTTAA
GTCATTTGACTGATATAAGTGGCATGTGAGTGTACTTGTACTGTTATAATTTAGCACGGC
TGCCAAACTGTTCGATTATTTGTGATTACTATGCCACTCTGTTCATTCATTTTTTTTCCC
CATATTTATTGGCGCTAAAGGTGCACTTGACATGTCTTCCTATTCTACATGTATTTGA
>JCF44_0000005305
GAAAACATACAATACATAAACAAGTCAGGAAAAAGGTTCAAAAAGAAACACATATTAAGA
ACCTTAACACGGTAAATAACAAAATTTGTTGCTGAAGAGAATCAGACAGTGAAATTCTTA
TGGGTGTGCATCTCTGGTTGGATAGGACTTCGCACCATTTTTTTTTTTGTCGGTTGACAT
TTTCCATTAAGAAAATATCATTTGTTTATACAATGTAAAGGAGCAACATTATTTGTGTAC
CTTGATTAAAAAATTATGA
>JCF44_0000005307
GGTCAGTTTGGGTGCTTCTTGTGTCCAACACCTCTTATGGCCAACTCACAACTAGAAGTC
TGCGACTCACATATATCCAATTGTTGACCCTTGTGAGTTGGTTGAGTCTGTTGGTTGTGC
AGCCACCTTGTTGGTAAGATAACACAATGAAAATCTTTATTCATCACCTTTACAAACTAT
CAACAAGGAAGGATGAATGCAACATATCTGCATAGAAGAGCCATATGCCTCAATAAACTA
AAGCTGAAAACTTCGAGGCATAACAACACTACCCCATATATAAATCACTACCCCTTTATT
GATAAGTTACAATTTCCAGACTTTCCAACCACCAGAGTTCACATCAACTAGAAGTCCAAA
TACTACCCCATACTGGATAACTCCCATAACATGCATACATGCCACAATTAGCATTTGAAG
GAAGCTCCATTGAAGAATTGCTGAACTTATTGGACTGATCGGTTTTCTGCGATGAGTAGG
TTTCAAACCAGTGGCCGTTCTCTGGAATGAACCTGGTAAGTGGCTGGCTATTGGAATACT
CTCTGTGATAAGCGTTGGGATATTCTAACTTGTAACTGAAAAGTGATGAGATTGGATCCA
TATTTCCTGCGTCAGCATAATCCACGGTACTGAATGAGTCCCTGGTACTACTCTCAGTCG
TGAAAGATGCCTCATCTGAACTTGTAAAAAGGGACCAATCACTTGGTGTGACATCCGGAA
AATTTCTGCCAATGTTTTCAGCATAAGTTTCTGTCACTCGCATTACATTGCTGTCACTGT
TTCTTGAAAACCCATAGGAGGTGTTGCTAAGGTGAGAAAGAGTTTCTGGTCCGGTATCAG
GTGAAGGCCCCAAGTTGACATGGCTGCCATGTCCTGATTTAGAAGGCTCTCCAGATTCTT
CAGTTGAGTAGTTCTTTGAAGAGCTTGGAACCTGATGTTGACCAGCTTTCACGGTAACAG
TTAACTGAGGACGAGGGCAAGACCTCATATAAAATA
>JCF44_0000005323
AGTGATAACTTTACCTGGGCAATAGGAAATGTGTTGTGTCTGTGGCCAAGTTAGTCATCT
TGTACCTGACTGTCCTGGTAAACCAGTTGATATGGCTGTGGACTGAAATCCAGTAGATGA
CACCCTAATTCTCAAAAAGAAATATAAGGTGCGATGCCTTTTTGTCAGCAATGACTTTCT
TCTACATATGCCAACATTAGGGATCAAGGATGTAAGCAGCTGTCAGGCACTCTGTTCTGT
AAAGTTGCAACTTAAAACCAAAAAATATGATGAGGCAATTTGCATTTGTAATGAATTTAT
TTGAGATGTTGGATCTTAT
>JCF44_0000005369
TTTAAAAATTACAAACCTTGCTATGAATTGTGGCCGCAATATGGCATCGTTGCACATTAT
TGGGGTTGCAACGGCCATAATAATTACAACACATTTATTTAAAGAAAAAAACTATTGGTA
AAATAAAAAATTGACAATTTTGATATTTTATTCCTACAAAACTTGCAACCGTAGAAAATG
CCAACCATAACCAAATATAGAACAAACATATCCACTCTATTAGAAAAATTATCATAAGCT
TGATTAAAAAACCAACAAATTAATTCTACATATTATCATTGAGCTATTACCCGATGAGCA
GGGCGGTGAGGCAACCGCATGGCGTGGCGGGTGGAGGCGGCGCTGCC
>JCF44_0000005370
GATCTAAACCCTCCCCGGATCCTGCACATAACAGGAGCTTCATGCACCGGGCTGTCCCTT
AATTAAATGAACCAAGCCAAGCCCAACTCAAATAACTCATAGATAACTTGTTTCATTTAC
ACCACCAGTTGAAATGTTAGTTTTGTTATTTATAAAGTTCAGTGCATATATAATTAGGGA
AAGTTCATGCAAACTCAGTTAGTTGAGGCATAAAGTGTTCTACTGCCGAGACATTCCTAG
TCACTCAGCCCCTGTGCAGGAGAGAAGTAGGCACATTCTCTTTGTGCAGGGGAATGCACA
TCCTTCTCATAGAAATCACCAATCTATCTTTCTTCTCTGTGAGTGGGCAAGAATGTCTAA
TTGTAGCCCAAATGGTAATCTAAATATGAACTCTAAAGCCAAATCTTCTAACCACAGGTC
ATA
>JCF44_0000005380
CTCAGACTTTGCAGCAAGAAAAAGAGTAGCAGTAGCAATCAAAAATCTGTCATGGCAAGC
ATGTGATCGTCGAACAAAAAACCGATGGCACAGAACCATAGCAGTCCCAATGGCAGTTTG
AGGCAGATCAAGGCGCATCCCAAGATTCTGAAGGAAGGCACAATAAGAGTATCGCAAGTG
TGTCTCATGAAATGAGTCAATACCATCTCTTCTTGATGGAGAGCATCTATCAATCTCATC
CCTTGACATAAAGACTGCCTCACCATTTTCAAATCTAGATATGTCTAGTTTACAGTATTC
TGATGCAGATGTATCAACACTAGACCTTGTAGGAGGGACTGGAAAATGGCAAGATGAGGC
ACAATATTCATGGACAGTAGTGGCAGGAACATAGTATCCCCTGTTGCCTTCCCAAGTGGA
AGCAGAATATTTTCTCCTTTTCATAGATAAAGGAATAGCATCATGCATAGTATAATTAGC
TTGATCTGGCCTTGTATAGTTGAAATTGACACCATACTCCCAAGAATTTGCCTGTTGGTT
AATGTAATTATAATTGTGATAGTTTCTATGATAATAGTTGTTCCTGCTTCTTTTCCTATC
TCTGTTACAATAGTTGTTCCCATCAAATGTGGCCCAATAATCGCCATGCGAAATATGGCC
TCCTTGATAAGTCTGGGCGAGAGACATAATTCCTGTTTAGCAGCTTAACCGATCTGACGA
TACCAGGGAAGCGGTGAAGATTAAGATACGAAAAAGATGAAAAATGGTATAGCTGTTGAC
GAGGTCGAGATCGGA
>JCF44_0000005416
CCAGTTGCCATCTTTCACTGTGCTCTACCGCCTCTCTCCTTTAACTTTTCCGGACAACAG
TTTTTCTCTCCTCCACTTATCTTCTTATGTCAGCTTTCTCTCACCCCTCACACTCTTCAC
CGCCACACACACACACACAATCGGTTTCTTTTCTCCCTTCTTCCCACCGCCATACCCCCT
TCTCACCAGATGTCCGTTCTTCTTCTCATCCGGCCAGCAACTCTTCCGGTCAGCTTTTGC
CTGTTTCGCCACAGTCACTTTCTCGATTCCGGCAAGCTGGCATCGTGAAAGGCGTGAAGC
GGAGGTCCCGATCCAAGCTTCTTGACAGTAGCATGCGAGCTGCCAATTTCCTTTGTCTTC
GCCGGAGTTCCGGTAGCTTCTTTGCCACCGTCGAGCTCTGGTTGGTTCTGGGAAAGGAGG
AGACAAAAGATGATGGTGAAAAAGTTGAGAATCTTTGAAGTTATGGACGATATTAAGTGA
GTTTATATCTTACCATAGATTAATGTTTTAATAAAATAGATTTTAATTATCGTGAATTAT
ATTTTTTATTGATGACATAAATTTTATATTCATATGTAAACTTAGTTGCATAATATAAAT
ATAATTA
>JCF44_0000005429
TGAAAGCAAATTTTCATTTTGTAAAAGTTGTAGTTTTTAAAAATGAATTCAAAGAAGATC
CTGCCGAATCTAATGATGTGTCGTGTAGGACACAAACTACACTAACCAATCACCCCACAT
GGGATCAAAGATTTTTAAGGCTTGCAAATTCAAAGTTATTAAACTTGACCCCGTCCTAAG
GTCCTAACAATCTGTAATAAAAGCATTAATAATTATGCATATAAAATGCATATCCTATGC
AAGATGGAAAAATTTAACCAGCATAAACCATACAATCTTTATTTGCACCTGTCAATGCTG
AATCTAATGAGTTCATATGAAGTATCATTTATCTGCCATTCAAATATTTAAATTATATCC
AAGTTGAGTCAGCAAATTACAACTGTTTCCTCGTTTCTAACATA
>JCF44_0000005431
AGAAAATAATTGAAAAATGATGTTGCGGGTCCACAGGAGGGTGATCCCTAAAATCAAACA
CTTAACCCATCGAATCCACATTGCTTATATGTTAGAGATTGCTTCTTTGGACTTAACACC
ACGGCACAATCCACCGACACCTGAACATTCGGCGAATCGAAGTTCATGACTCGGATCTTA
GCACCAACGTCGCCCAAGACCCTCAGCTCGACTCGGTCATTGAGTGAAGCGTCTCTGATC
AAATCTGCAGCAT
>JCF44_0000005438
TCTGCGTTACCTTGATGAGCTTATGTGAGCCCTGGTTATCTCACACTTCATAGCACGGGA
TGACAAAAAGAACTGCTGAGCTAAAGCCTTGCCTTTGCTTCTGTTTCCCTTGCTTGGCTT
ATTGATTTGATTCCTCTTCTAGTTTTGAGAAGGGGAAAAAAAAAAAAAAAGAAAAAAGAA
AACAGAAAAAGTCCTTTTGCATGTTTTTATGAATGACATTTTAATGTAAATGGTGGTTTT
GGATTTTGATTGCTGCAGCCTTTATGACAACATGTGGGATGAGGGGAATTCTCTAGGACC
TAAGGAG
>JCF44_0000005455
GGTGAAACCTCTATTAGACATTCATCTGTTTAATGGTGATGCTGTTCCCTCTTTGAATCA
AAAGCCTTGCAACTCTTTGATTACAACATATGATTTACTTATGACCCTTATCTTTGTTCC
AACTACATCACTAATATTTGTATCTTCAAGTTCTCTCTTGCTTCCATAGTTCCATGGCAT
GATAGGCCTTGTGCTATCACTCACTAGCTGATGAGAATATAATATCAACTTTTAGGGGAT
GTTGCCCGAAAAAATGATGTTGAAAGA
>JCF44_0000005458
AGCAAGCAGATCAAACAGAATTTTGAAAGTCCTACCATAATTGACAATGAAGACTCAAAC
TAAGTGTTCTGGCACTTTATTGAATCCAGTCTCACTAATAAATTTTTACTATAACAACTG
CTCAAAGACCCTGTCACACAGCAACCTACAGACCAAGTTCCTGGTCAAGGCCAACTTCAA
TGACTATGTGACCTTTTTTGGCCTCAATAACCATATGAAGGACAGAAGGAGATAATCTCT
ATGCTCAAGATATACATGTTTAGACATCCTTCCCTCTTCCTTCCTTCGGGCGCAGAGCAA
AGCATCTTTATCAATCAATAACCACAAATGCTCCTCAAAAGTGCAGAAGACAAATTAGCT
TAAAAAAATCCATAGCTAATAATTGAATTCCCGTCACCCCCTTCAACAATAGGGACATCA
AATTGCTGTTACTGTTAGATTCCTGACCATGACTATGATCAGAAGATAGCATCCATGATT
TCAGAGATAAGGAATAGCCAAGTATAAAAACGCACCTCAAAATGTGATCGCTACTTTGTT
GAGTGACATACAAGGAAGAGTAAGGGGGCCCATCTGCTAGATAAATGATACAGAATACAA
TCCCTATCCCTTGGTCATATAATTGTTAAAAATATAAATTTTTTTACCTATATGATATAA
TATCATGGTCATGTGTCAAATGACTGAGAACCCCAATATTACTACCACCAGGTCCTATCC
AGATCAACTGAGTCCAATTCTATCAGCACACAATAAGCATTGGTATGATTCAATATTATT
GTTCAGATCAACACGTATCAAAAAGGCCATATAATCAATGGCAGAGCATAAGTGGGGCAT
AGGGGGCTTGCCGCCCAAGGTTTTGAATACCGTATATTAGTATCGTAAAACTACATAAAA
AATATTTGAAAAATTTTTTTTTACACAAGTCATTCCTCCTCCCAAAAAAAAATAAATGGC
CCCAAAATTTTTGGGTGAAGATCCACCATTGCGTATAACCAACCGTAAAAACCAATAAAA
ATTAGCCAAAAATACAAAGAAAAATCGGAAATCAAAGCGTACTTTACAAGTTAGGTTAGT
CAATCTCATCAAATATCTCAAACTTCCAAGTTGCCAAAAAGGGAAAAAGAAGCAGGCTAA
AATATAACTACCACACCGCATCAGATACATGAACCAGATAGTTACCAAAAGGTTAGAGCA
CTTACCACCATAGCGAAAAGCAACAATATGGA
>JCF44_0000005472
CAAGGAAAGTATTAACTGAATATTAGCATACAGCTTGCATCCATTTTGGAGAGGAGAAGG
GAGGGGGGAAAAAAAGGGAAGAAGAAGGAGGAGGAGGGAAGGCAATCAAAACATGGCACT
AAATATCTCAATACTCGCTCCAGCCTAGAAGTCATAATTTATTGAACATAGTTGGGCATC
ATTGCGGTTAGAAAAAATTAACATGGTGACAAGTTTGTTCTATGAAGCAAAGACAAAAGG
TGATCTAGGTGATAGTCGGTGCTCAAGAAAATCCATCCCCAGATGTTACATGAAAGGGCA
CGTGACTAAAGGTGAGGCCAGCAAAAATTTCAACACGGCAGAATTACAATAATCCTTTAT
GATCCAACACCACCACACCGAGTTCCATCCCATTAGATGGTGTCAACTACATGCACTGTT
TTTTTATGGTTTCATCTAATGTTTATTGAATCTTCCCCTTACCTAATATCTATCTATAAA
AATTAGGGGTGGATTGATCTGTTCTCTCAAACTGTTGTTTAAGAATCCATCACCAGTACC
ATCAAACAAAGG
>JCF44_0000005477
TGTTCAACAACAACAACAATAAACCGAAACTTATCCCATTAGACTAGGAAATCCATACTG
CCATGTCTCAAATTTTACCTGAAGATTGAGAACTCTGAGCTGAGGATCAACCGGCAACAA
TGGTCTTTGAGTATACTTATCCTCCAAATACTTTGAAGGCTAAAGCAAAATGGTTACGCC
ATGCGCACCAGCATTGATAGTAAGAATACAAAACCACTTGCAGAACAGGGTCCATGGAGA
TTGGTGATGTCTGAATGTAATGGAAAAACATAGATGAGAACGAAGGATTCCTGTAGAGAG
ACAA
>JCF44_0000005480
AAGAGGCAGAACTAGGAATAGCATCAATGATCAAACGTTAAGGAGATGAAGGAATACGAA
ACACCCAGTGCTTGCTGCTATTAGTAAAGCAGCCATATCCATCAAATGATCAAACTTCTA
AAAGAACGGCAGAATTGCAAGGAAGATTCCATGGACTGTTTTTCGCTTCACCTTACTCTT
GAATCAGCTCAAACAGATAGAAACCAACACATCCAAAAACCGACCCCTGATCTTAAAACC
CTCAGAT
>JCF44_0000005485
GATCATAGTGACTACCAATCCAACCAAAAAGGTTTACATGGAATTTAGTTAGCTACACTA
TAGTGTCATTTTTTTTTTTTGTGCCAAAGACATACCAACATTCATTTTAGAGAATCTTCT
TCTGTGGCTTCTGTTGGGTAGACTTTATGGCACCACAATTTCAACCAAGGTAACTATGTA
GAAACAGAGAAAGGCCACAACAAAGGGTAAAAATTTCAAAAGGGGCTGAAGACACTGAAA
CCCCCAGCAACT
>JCF44_0000005504
ATTCACATAATTTGCATGTACTTTGGCACAAAAAAATGAAATAATCAAAACCCAAACCTT
TCATTTATGGACACCGTCATACTCTTCAATTTTTCCTCAACCACATGCTTGAGCCAGTAA
GTGAAACGGAGTGAATTTTCTCAGTGATAAAATTTCTTTTCATTGATACTCGTGCAGGCA
TGCGCTGGTCCTCCAACTGAATTCGGTCCCTGGTCTCTCGTCTTTACACTTTCAGGGTGT
AGCAAAGTATGTCGAATAACTTCTGTTTCGGATTGAAACCAATCCTCGGAGAATCAAAAC
GGCAACCAA
>JCF44_0000005512
AGACGTCGGCGACGATTCGGCGAATTGGTCTCTCATAGAGGGACTGAGTTGTGGAGGCGA
GTCTGACAGTGGATCGAAGCATGGTGGAGAGTCCTTCAACTTGCCTGGCGAGTTCAGCAC
AATCTAGCTTGGAGGACTCGGCTTCAGAAGCAGCTTTCACGAATCTGTCGGCAAGCAAGA
TAGGAAGTGAGAGCTCGTCCTGGAGGGATTTCTCATCTTCGGGGTTAGCCATTAGA
>JCF44_0000005526
CATTAAGAGGGTCATTCATGAACATCTGCCATATCATTTCATAATCATAGTGGTAAGAAA
GGCAGAAGATAAATACAGTTCTTCTATCAACAAACCAGCCTTATATTCACGTAAAGGCTG
TCATACCTGTTATGACATCATCTGTCTATGAACAACTAACCGAATGGCCAAAGGTCATTA
AACCGGAAGGTGCTTATATATTGAAAACTACTATCAATAAGCTAAGAAGAACAAAAAATA
GAGCCATAAAAAAGGATATACCAAACAAAGCATGGGAAATTTGCTCAGAATTGCTGCCAA
TTACGTTCACCAACCAGTACCAGCGGATGAACACAACCCATTTCTTCCCCAGAAGTGGCC
AGTAACTGAAATTACAAAACATGGTCCTTGTCCATTTGCTAGATCACCGCATCTGGGAAG
GAGAGCACAGCAAACCAGAAGCATCTGCACCTACAACTGCAAGATCACAAACAGTACATA
ACTTCCCCTCGTGGCTTGGCACAAATCGGGAATTACAGTATGGGCATGAAACATCCTTCT
GCCCACGATAAATTGGCACATAGGTAGCACCACAGATTACAAACGGATTTCGGAAATCAT
AGTTCAACTGTGCAGCATCAGTCATAT
>JCF44_0000005528
TCTTGTTATTTATACCAAAAGTGCTACAAGGGTGTATTTTCGAGGAAAGGCTGACATGTT
CACCAAGAGTGGTCAGCATGCGCCGCACGGGTTCAGCTAGTGAGCTGTCCGCTCATGACA
TTTGGTATCAGAACTTGATTTGTGGCAAGTGGCCATGATCGGGTAGGCATAATTGGTTTT
GATACGGCTTGTCCAAATATGAGGTACGTGTAAAGCTATCATTTTCACAAACTCGATGGT
AACGTTGCCAAAAGACTTGACCATGCAGGGTGCAAGAGATTGGATCAACTAGAGTTGCTT
GTGTGCGGTGGAATGATACATACAGGAGAGACCGTGGATTGGTATTCGGGCCTAAGCAT
>JCF44_0000005537
GATCTCCACAATGCAGAATAGAGCCAGCAGGTTGAGTGAAATATATTTCTATGGCTGCTT
AATTGGTATTTAACTTATTGTCTTCCACTTATAATTCAAGATATGAGGTGAGGCACACGG
TAAAAACATTGTTCCAAAAGTGCACTTGCTTTAACTGGTTAACAATTCCTTAGAGTGCTC
AGCACTTAGTGAGGAATTTTAGGTGTGATAAAACTTCTTAATGCCTAGTTTTATGTTTGG
TATTGAATGGAAAATAAATAAACTCTCTATTCTTTTGTGGGTTATTCTCTCTCTAAAAGC
TTGGATTTAGTAGTAAATGCTCTAAGTTTATTTTTTTGCTGATGTTTATAAATATACAAT
GCTAATTCAACTATCACTTATGTTGTCTTGTGAAATCTCTAA
>JCF44_0000005542
CACTAAACTTCAACACAAACAAGCAACAATAGCATGTAAACTGAATCACAGAGCACTAAC
AAAGGTGTTTAAACACCAGCAACAATGATAAAAAGTAATGGCATTTCTCTGATATGATGA
AAATTAAAACCCTATACTAAAAGGGATAATCAATTCAAGTCAAAACATAAGGATCATAAA
TAGGAAAGCTTAGCTACTCAGAAAATTCTAATAGCTTCATTTCCAAAGAGCCACTTTACT
CTTCCTCGGTGGCTTCCGCACTTTTTTTGTTATGCTTCCTGGCGTACCTTTGGTTCCTCA
GAAACTTGGGATCCATCTAAACAAAGTATCAATAAACCAAAAATTTACACCCCCAAAACC
TGAACAAACAAAAAAATATCAAAAAGGGAAAATAGAGATACCCCTTTGGTGGACGTGTGG
CGGTGCTTTCTGGGCTTCTTGATGCCATTTTTGTGAGCTTTGTAGGACTGGTTGTGAGCC
GTGTGATTCTTCGACTTCGCCATCTCTGCACTCGAAACACAAAGCTATTCAATCAAGCAA
CGAAAAGCAGTGAATGAAGAGATAGTAACCCCAAACGCAAAAAGGAATCGAACTTCTGGT
TCGGCTAGGGTTTCTAAGGAGCCCAAAGAAGGGGACGAAGCAAATGGGCCTGTTTTACAT
AAAAGAGATCGGAAG
>JCF44_0000005549
ATTGCGTTATGGAGTGCCAGGAAAATCCATGATAGTCTGCAAGTATTTAGGCAATACATT
GAAAATGGAGAATGAATGAAAACAAAGATCAGGTAAGACTATAATTCCAAGCGGTATTGG
TACATGACATGACAGAGCCAAGAAAAGTTAAAAACACAAACTGTTGTGGTATCCCATTAC
GACGATGAAATTGCAAGACACACATAAGATGATGGGTATTTGGTAAATCATATTGACGAA
CTTTTTCGTTGCATTCTTCTAAGAAATTAAGGACATCCTCTGTGCTAGTCTGTTGTTTGC
ATTCAAAAATTCCGATCTCATATGGATCAATGCCATCTAGTGAAACATCAACATGATTCC
ATGCATCTTTTATAAGCTCTATTTCTTCTTCACCACCCAATACACAATTGCTGCTGTGCA
GATTATTTTTCTACTCTTCCTGAGTTATGCTTGTACTCTTCATGAGTTCTCTCAGACGAC
GCCTGAGCTCGAACAACCTGCCAAGTGACCAGATATTGGGCGAGATCACAAGACCTCAAG
TTCAACTGATGGCCCTCCGCCAATTATTGCGACGTGCAGGCTTCCAGGAAGCACAATCAA
TGCAGATTACACTTCCTTCCAAGTTGGTGATTCGAAGTATTCTGCTTCCAGTAAAATCTC
CAACCCAACTCAGAGTCCTGGCTAAAGATGTGAGGAAACTGTTGCTCTTA
>JCF44_0000005551
TTCAAACAAAAATTAATTGTTAGGACGTTAAAAGACGTTATCATCCTCACCCTTCTCGAA
GGTTCTAGGAGGTTCTGAATTTAAATCCAAACCCGAATGATCCTCCATCGTGTTCTCTCT
CTCTTTGCTCTCATCAACTTCTCCATCCCTAACGCTGTCATCTTCCTCAAAGTCTTCTGC
GCGGAACGAAGGCTTCCAAGTGTTCATCGTTGTCGTCATCTTACGGCCAGAGCCGTTAAC
GTTCTGGAAATACTTAGCAGCCGACTGTATCCTCCTCAGGATCGCAAAGAACTCCTCGAC
CTCCTCTTCGACGTCGTTTTGTCTCTCTTCCGGTTTTGTGATTTTGTGCTTCTTACCTGT
ACTGATTTCATCGCTGTGATCATTAGATCGGAAG
>JCF44_0000005569
CAAGATTGCTCATATCCCTGTCATTGAAATAAATGAAGAAGTGATCATATGAGCGAGTCA
TGGGAACAAAAAGCAAGCATTGAAATCTCACTCAGACAAATCAAAATTTGGATTCATAGA
TTACCAGTTTTAGTTACTAAGTTCAACGAGTAGTGTCGCTGGGTAAAATGATCCTTTTTT
TGATATTTTCATTCTTCACTATTCCAAAAAGTCTACTGCAGGGAGTTCGTTAGTGATGAA
GATGGAAGAAATGGACCTCCACATTAGGATTGTGGAGTGCAGAGGGGAGATCAAAGTTTA
GCATGCACATGGCACAATTGGTTCTGTTATTCTGATTGCTGGTTTGAATTATGGATTTTG
TGCACACCACAATTTTAATTGATCTTTCTGTTGTACGAGTTCCGATGTCATGAAGCAGGA
TTTGTAGAATTTCTTCATCTTCCAGCTACTTTGGATTTATAT
>JCF44_0000005570
GACCAAACAGTGACACCTAGAGCGAGTCAAATACCAATCATAAGCACACAACTAGAGTTA
CAACATCCCTTGAAATTTAAAACATGGCTTCAATATGTTAGTACTAAAGTCCTATGATCC
AATGGAATCCTCATGATTTTTCCTCTACAACTTTTCTCATACCATATAGAAAAGCCACAC
ATGGCATCCCAACTGAACTCCAATATCATAAGAAAAGAAAAAGAAAATCATATTTACAAC
ATGTTCAGGTTCTTTTTATTTCAGTTTTGTGGACAGGTAGCAGTTAAAAAAAGGGAGTAG
ATAAGAGTATCAGACAGCCCTTTGATTGACTTCTCTTATTTGAGATCCAATACCATAAGA
AGCAGAATAATATATCAGATCACAATTGCCACAAAACACTAGCTACTGAATATTTTAAGA
GTATAGGTAAA
>JCF44_0000005587
AGCGACGGTGGGCGTTCCGGTGGGGGAGGGGGGGGGGGGAGTGGATTTTCGAAATTTGTT
TTCCGACTTTCCCGTATTTGGGGACATAAAAAACTTGGTCAACGGAAAACGAAATTTTGG
TCAAATTTTAGTCAACGAAATGTTATTAGGGATTTTAAGAATACAAATTCGGTTTTTAAA
TCGAAGAATTCATTTTCCGATTTTTCACCTTCCTTCTCAGCGTCGTCCCCACACTCTCCA
TTGCTCTTCCCTAGTTCACACTCATTCTAAATCTCACTCTCACGGGCTTCGTTGCACTTG
TCTTCACCAGGTTCAAGGATCCAAGAGGAGAACCGCCACTGCCGGAGTCCAGACCAGCCA
GCGCTAGGCCGAACTGCATCTTTCTCATGCATTAAGAGCTATACAAGTAAGCTCTGGCTG
TTTGCGTTCTGTGGAGAGAGAAGGAGAGAAGAAGAGAAGAAGATGAAGATGGATGGTGAA
TTTGATGAATGCACTTATGCGGCAATCATTGCTGCAACAGGTGCAGCATTAGCAACAAGC
GTAGTAATTATAAAAACTATTAGAGCTATGGATCAGATTAGTAGAGATTATGAAAGAGAA
AGCTGCATAAATAGCATTTTGTGTACGACTGAAGAAGATTGCATTAGAACTGGAAGTTTT
GCTGAGTCTGCTGTTGACATTGATGCTGAAGACAATGAAGTCAATTCTATTAACATAGGA
GATGAAAATTTTGAGGAAGGGACAATAGGAAAAGCTA
>JCF44_0000005594
GTGCAAGCAAGGCTGTGAGCCTTGTACAGCAGATTCACCTTTTTTTCAGCGACCGTGCTA
AGCTGAACATTTTGCACAGAAGGAACACTTCTGTGGTAATATATAATAAAAATGGGAGAA
CTTGTCTGTCCTGCTGTTGACATTATTCCTTATGCTATACTATTATTCACCCAATCTGTA
AAAGGAAAGAACCTTGAACTCCCCCATGGTAAAGATTTTACAAATGTTCATCAAGGAATT
GTGTCTCTTCTATTCCACATTCTTGTGAATAGCACGAGAAATTGCCCAAGCTTTGTAAAT
ACTTACTTGTCTATTCTCATCCCCCTTCCAATATACACAAAGAAACTTCCCCCACTCTAT
ACACATAATAAAACAAACAATACAATCACCCTAATTAGTTTAATTGATAGAAAGAGCACA
ACACGCAGTATATATACT
>JCF44_0000005595
TATCATGCCTATGCAAAAATTACACCATGCTAGTGTAGATATGCTTAATTGACTACCTTA
TTAATGTATACATAGGTTTGTGCCATCAATTACAGACCTTGCAACACTCATGAGAACAAG
ACCCTGAATATTTTTCAGAAAGTGATGCTCATACTCCATTTCAATTTATACACGTGTAAT
ACTGAGGGCAATGGTGCCGACAAACTCTCAAGCTTCCTCTAATATGCCTGAACTAGTTGG
CTGATGCAACAAAAAAACAATTATCTTTGAAAGAAACAAATGAGAGAGCCATTAAACAAT
CGGTCATGCTAGGGAATTTTGAGGTCACCAAAAGAA
>JCF44_0000005609
GCCTGCTGTGAGACCAATCATTGCCCAGGTTCCATTGATTGCTTCAATTTGACGTCTTCT
CTACAGCCAGAGCATTAAGTTGATCAAATTTATGTTGAATTGGAGAAAGATCAAGGTTTC
AACAACGTTAATGGTCTGTGTGCAGTGTTGTTGAAAAGTGGATAGCCCTAGTTCCAACTG
AATTTCCAGGGTTTCTTCAGAAATTCAGGTGTAAAACATGTCTGACCTCCAGTGACTTAC
CAAAACAAATTAAACCCATTCCACACCACCCCCAGAAAGAAGATAGCAAACAAATTCCTA
TTGTTCAGCATAAACAGGTAGAGAATAAGAAATACAGATCCGAACAGAATTATTTTGACC
TTAAATTTTGCCTTTACTTTGATCTTTTCCAG
>JCF44_0000005639
TGAAACAGCGTTTTTGGCCAAATTTGACCTTTGCCCACTAATTTGACCATAACTGGAGCT
AGAAAATTCCGAATTGGGTGATTCCAATTGGGTTTGAAAGCTAAGATCCGGCTCTACCAC
TCATTAAATTTTGAGATTTTTTCTCAGCCATTAAGGAAGTCAAACGTTGCTTGCAAGTTG
GAACACTGTTTCTGGCCAAATTGACAGGCACCCACTAAAAAAATCATAACTGGAGCTAGA
AAATTCCAAATTGGGTGATTCCAACGGGGTTTGAAAGATAAGAAAGAGACCTGCCACTCC
AAAAATTTTCAGAACCTAATTCAGCCGTCTTGGTCGGCAAAAGTGGCAGACAACGTAGAT
AAACTGGTGGCTGGAAAGTCAAAAGTGGCAACTTGGCAACTTGGCAACTTGCAATTGCAC
TCCTTCATCTATAAATACCATGGAGCAACGAAATTCATCTAGGAAA
>JCF44_0000005641
TGCACTAAGAAGTGCTTGAATGCTAAAATATAATGCCAAGAAAATTTATTTAGTTAGTTA
CATAATTTTCTTTTCATCCAAGAGATCCAACACACAAGATGAGACAAAGTCTACCGGATC
TATCCCAAAGTAATTTCAGCCATCCATTTTTGGGCAAACAAATGCTTTTACCAAACAAGA
TGAATAACTAAACCATAAGCTCTGTACAGAATTATCATGAAATAGGAAATCACATAATAA
TCAGAAGTCAGGATGGCAAAACTTGTCAATAATTGCCCAGTGTCACATGTATACAAATTG
GTCCAAACAATCAGGCATCCAACAGGCCAATAATTAAATTAATAATACCTCAAAAGAACA
GTGCGTATCTGA
>JCF44_0000005643
GACACAAAGATACTTATAATCTACATTTATTTTAGCCACCATAGCTATCGCAAATCAAAC
ACAGATACAATATATAATAATAGACCTCATCATGCATCCTACTACGGAGGAACCCAATTG
AACAAAGCAAAGCCCCACGTATATATTAGCTCATTAATTCCACCATCTATTGTCCCAATT
GTGTAGCAACCCGTATGGGTCCACAATGTAGTCATTGCTCAGTCCAAGTGGATCACTTCC
CTTGACGACCTCTCAATCTACCACTTATTAAACCACTAACATCACATATTAATACCATTT
AATTAACATCACATATTCTATCTTAATCTCGAGTAAAAGACACTTTCCACTTCAGAAGAA
AAAATAATAGATAGACACATGCACATGTTCATGCAATTCATGTGGGTCCCAGATGAAAAG
GATCCATTCAAAACGATCATGTATGCGTCTATCTTTCTTCTTCTGAAATATAAAGCTATC
TTGCTACGAGATTGAGATAGAATGTTTTCGACTCAGTTGCATAATAAAACAGCGGATTGC
TTCTTAGAACTTCTTATTCAGTCTTCTCAATAGAGGTTTCATTGCTTTCCTCATTCTTCT
CAGGAGCAGCTGGTGCTTCTGTGCTCACTTTGTCCTCTTCACTCGTTTCAACTGAAACTT
CTGCTTCTACCTTCTCCTCCGCTGGGGTTTCAGTGCTCACAGCATCCTCGTATTTTTCCT
CGGATCCTGTTTCTATCTCTTCTTTATTCTCGACCTCAGGCTCAGCAACCTTACTCTCCT
CTTCTTTCTTGACCTCATTCTCAGGCTTTCCTTCCTTGGTTTCCTCAGGTTCAGCTTCTG
TTGTCTTCCCTTCGCTTTTTGGTTCTTCTTCTTCAGCAACAGGAACAACCTTGTTGTTTT
CTTCTTGAACTATCTCTTTGGTCTCAACTTCAACCGAGACCGCGGTTTCTTCTTCCTTTG
GTTTCTCAGATACAGGTTGTGGTGTGGGAGTCACCTCCACCTCTTCTGTGGTCTTCTCCT
CAACCTTCACTGTTGCTTCTGTTGTTTCCTCAGGAAGAGCAGTTTTTACTGATACAACCT
CAGCAGTTGCCATTTTGTAATGAAGACACCAAGCTAGGAATCTGGAATTGATCAAATAGA
GCAAAGCA
>JCF44_0000005645
ATCTTGATAATGCAATGGAACATAGGGAATCTTCTAAAATAATTCTTCAATGCAAGGGGT
AGTGTACGCTGACGTTGAGATGAAAAGCAGTTGGAGGCACACGCGTACTCTTGTGACAGA
GTCCGACAAAAATTGAAGTCGATGATGTACTTGTGGGATCGGAGTGTCTTGACAATTTTG
TATCTTGTTCCCCAGTTGGACATAGTATTTATTACTTTGTGTTTCATTTTCCATTAAGGC
ATGCACAAGCACAATATATTTTGTATCTTGTGTCACTTTTACTTCGCTCCTTGTGAAGAA
ATGAG
>JCF44_0000005656
CCTAGAAAAAGGATTATAATCAAACATACGAAAAATTTATCCCAAACAATATTGTAATAA
AAAAATTAGTAAGTGTACAATAAACCCAAAAGCAGAATTTGGAAGATAAAAAAAGCCACT
TTACATAAACGTAACTGACGATGGGGGACAAGTCAATACATGTTTCCTGTAAAAGCAGCA
ACTGCCAGTTACCTCTGTATCATCTCGTCTTCAAGGAACCTGACATGTCTATACAACCAG
TCGGCAATATCATTCCTTTCTTCAAGATTCCATATACTGTATGGGTGGAGGACTTGTTCT
CGTGTTCTCAGGTCCATAAACCCCTCTGATCTCCACTTCTCTCCATTCTTGGACAAGAGC
ACAGCAGCAACACATCAAATGAGAAAGGAAGTCATCAATAAAGCCCCCTGTGATGTTCAA
>JCF44_0000005658
GAGACAAAAATTTATAAAATTCAATTTAATAGATGTAAAAAATTTGAAACTCAGATTTTA
AAATTCATTTTTAGTACTAAGTATTTTTTATGGCTGTAATCATTTGGCTTGTGTGAGATC
ATTCATCATCTCTTTGGTGATTGCCGACATGCAACTTGAACTCCTAGCAATCCCACCTTT
CTTTTCTCCCTTTTCTTTAGGGCTAATGGACTTACCCCTCCTCCCTTCCGGTTTACTCTT
CTTCAACATCTCCTTCATTGCCTCAGCTTGATATAATACCGGAAATGCCCTTCCACATTT
GTTAAACCTCACACATGCACTCATATGTGCACTTAAAGCCTCCTCCTTCTTGTTCCCTCC
ATTCTTCTCCAGCTCTTCCTTCACTGCCTCAGCACACAAACCGCACACCCACTTCCCCAA
GAACTTGTCTCGGACGCGGCTTACGTACTCCGGCATGCACTCCTCGCTAGATCGGA
>JCF44_0000005660
GCAGTATCTTTAGTAAAAACTATTTGCTATGTCTTCTGAACAGGCTATCCTCTTGAGATA
GGATGACTAGTCATTTTGTGTATGATTTTGAAATTCAGCAAGACTGTTGATTGAAATGGG
AGTCTTGCTCAGAGAAGCCAGGTGCTTCACCATTGAAATGGAAGTTTTGCAGAGAGAAGT
CAGGTGCTCCACTGGTCTGGGGCTTGGAGAGAAGGTCCTCCCCTTACTTCATTCATTCCT
TTAAGGAATGTGGGGCAGGAGAAAGCCCTAATTCTTAACTGCTCTTTTAAGATAGTTAAG
AAGGAAAGGCTTTCAGGGTCCAAAAGGGAAGGGCTGATATTCTTTCTGGCTCCCAAAGTC
AAAACCTTTAGTTGTTTAAAAAAATGATTAGACAAAATATATTGACTATTGACCAATGAA
AAGAAACTTCATCAGATTTTACTGCCAGTTTTA
>JCF44_0000005668
AAGACTCCTGAAATTACATAATTCATGTTAAGTTTCTACTCCATATTTCACAAAATATCC
AGATACAAACTTTCAATGACACCTGGCAGTTTATTTTGTCAGGGTGCAATGAAATTTGAA
CTCCATCTTTAGATAAACTATTCAAACCCCTCATCTTTAAAACCACTCATCGTCAATACG
ATGGGTGTGTAACACCCACCCAACAACTGAATACAGTAGAGTTACTCAACAAGATACTCA
CAATGTTCCACAGCAACACAGTAAATAAA
>JCF44_0000005672
ACCAATACTGCATATATAGTATATGCACATCCAAAAAAATTTTAACATCATCTTCATAGG
TAAGTGTTTTAACCTTAGAATAATAACACTAATCATATATAAACAAGAGCTAGAGCCAAG
AAAATTTTGGAGAAAATCATAAATCATTTTATCTATATGGTTTTATATGCAAGGTATGGT
CAATGATAGAGCACAACGGTGTCTACTGATCCCATCCAGTGGGACAAGGCTTCATTTGTT
GTTGTATATGTAAACAAGAGTGGAGGATATAGCAGTGAGCAGCTGTCTTTTATCATTTTA
CCTATAACCATGATAAAGAAGGTTAAATATGCATTAAGGAGGAAAAAAATGAGAATAAAC
ACTAGAAATTTTTTACAATGTGCTATACCCTATAAGGAAAGCATAACAATTCAGTGTTAT
TAGGTATATGTGACAGACCAACAACAAAACTCTAGACAAAGCATATATACAAGATGAAAT
ATTATTATATAAAAGCTTTACCATGTGCAGCAATATATCATTAACAAATCCATACTACAA
GATTTACCCAAAAAAAAAAAGTATTAGAAAAGATGGCAATGTAAAGTTTCCGGTAAAGCG
ATCAACAACTTACCATACATGACTTTGGAGAATAATCCCTCAAATATTAAGTTAAATTTG
TCATAAAAAATTCAGAAGAAGCTAATATTGCAAATACTTTGACTTACAGAAAATTATACC
TTCTTTATCAATTGAACATCATAAGACCTCCCATATTTGT
>JCF44_0000005676
CAATAGCAGCTTCTTTCTCAGAATACTGCCGAGAAACTATCACAGCAAAATGGGCAAGCT
TAAGGAGATTGATTTTAGTCTCAAAATCTGTGATAAAATTGTGATATAACTGTATCAAAG
CATCACCAGCCTGGAACACAGCAAGAGCTACGAACTGCTCGAGCTTGAGAGTGAGCTGGT
GCCAGAGCTTCTTCTCGTACAGATCTGCGAGTGAATTGAACCACTCAGAGAGCTCTGGGT
GCGCATTGCGCAACGATTCCAAGTATTCAAGAGCTCCCATGGCGATTCTGAAGAAGAAGA
AGAAGAGAACTATTTCCGTGGGGCGGGTCCTTGTTACCTTTTTATATTTTATACTTGTAT
ATACGAATACGAATTTTGAGTCCCTCTACAGAACAGATCGG
>JCF44_0000005680
GGAAAAGCTAATAGCACAAGAGGCAGCAAAATGCATTTACACATTCATATATTCAGGAGA
AAATAGCTGCACCTGGCTTTACATAGAGCCGGTAAACCTTAACATCAGTTACAAGAGATT
CCCGAAGGATAAAATTAGATGCCTGACATTACAAAATTGAACAGGTGAGGGAGACACTCA
ACCATCCTTAAATTAAACAAACTCACCAGGGAGTCAAGTTACTATATCAACCACTCTAAT
GGCAGCCCAGAACTTGCCATCTCAAAGAGACGTAATGAGCTCTTTGATAATATTAGGTCC
TAGCTAGGCGTGATCTTTTGAAGTTGAAGTTTAGCATTCTGGAACATCTTTGTCATTGAG
ATCAACAGGGAGGGCAACTTTTATCTGGTTCTCAGCTAAGCCACCTAAAGCTTGAGACAG
CCTAGGCTGTGGTGGAGAGCTTGTGCCACTAGGGCTCGAGTTTCCATTAGAAGCATGCGA
CCTCACTTGATGGCTCAAGTAGATCTCCAAGTTAGATGATGTTATGCCTGCAATTTTCTT
GCTCTTCAATCTTCCCCTGTCTTTTCGCTTTTCAAGATATCGCTGCAATGAAACTTTCCT
GCTTGCCTGACCCTCTACATCAGCATCACGAGCAGTGCTCCCCTTTTCCCTGTACTGCAG
AGGATATTCCACCATCTTTTCTGCCTGAGCAACCTGAGGGATTGTTGTATCAATTTGGAC
AAAAGCATCTTTATCCATCTGTAAGTGGCAAGAAGGCCAACCTGATGCACTTCTATTGAA
TGGATCATCTTGAGGTACATGAAATGGACTTGCTGCAAGCTGCATAATTGCTTGTGCCTT
TTCAGAAGGTACTCCATCATAGACATTCACCTTACCACAGTAGAATATTGTCATTTGCCC
CACAGTTCCACTAGTTGCACAGCCTCTGGGGCTTATAGCCTTCTCATTGGTTTCAGCACC
GGACGACCCAGATTTTTGAAGCTCTTCTCTAGCATGTAAAGCCGGTTCCTCAGCAGGCAC
CGATACATTGGCATCAGCACCGGCAGCATTCAAATCCCCAACAGGGTTGTTTTCAACCTC
CGGCGTGGCGGAAGCAAAAGCGAGCCGCCTGATAGTTCCGGCCCCGGAATCATCGTCGTC
GCTAGGTTCAAGCAAAGCCTTGAGTGAAATCACTTGCTGGATCGCCTGCGATTTGTTCCA
TGAAGGCCGGCGCATCCCTTTTTCCTTCAGGAATTTGCGGCAGTCTTCGCGGGTGAGCTG
CGAAATGTCATCCTCGGTGAGCTGCTTGAGGGGTTTGTCGAGAATGGAGCGGAAAGTGGC
CGTGCCGGCGTTCATGGCGTGAAATTCCGGCAGTGGCGATCTGTCAGAGTGGCAGGACCA
TGTAATTTGGGGAAGTTGCAGGGGCGAAATATGAGAGAGAGAGAGAGAGAGAGGTAGTGA
TAGAGAGAGAGTGAAGAGGGAGTGTGGA
>JCF44_0000005682
GATTGCTTACTATCAAACTGGTAGCAATACATCATCACAAACTGTAATTAAAGTAGGCTG
ATTTCAATGAAACTGTATGACTGAACATTGAACAACGAAAAGGAAATATGAAAACTTATT
CACAGTTTTTGCTTATAACTAATGAACATATCTGCTAAATGTGTGCATTCAGGTTCATAG
AAACTGCCTCAAAGACAAGAGGAAGCCCAGCTATCATAAACTGCATCAATGATCTGTTCA
TGTAGCTTGCTTCCGGAAGAAGCAACTACACCGTGATCAAGACCTTCCAAGTATAAGCCT
TTGGAGAAGTCTAGTGGCCGCCCTCTAGCATCCGTCACCACGCCACCAGCCTCTTGGATG
ATGATGACACCAGCTGCATGATCCCATATCCTCTCCTTGAAACCAGATCTTGCAAATTTC
ATAAAAACCTCAGCATCCCCACGAGCTATTGCAGCATATTTCACCATGTTGTGTACTCTT
AATGGTTGCTTCCTAAGGCCAACACTCTGAGCCAGCCCTGCAGTAAAAGAGTGACATGAA
TTTGGCTTCTCAATTGGTTCACAAAATGTAGCCAATTCTAAATTATCTATTGAAGAGACA
GAAACTTGTCTTGCAGAGTTTGGCCACATAAATGTCTTGTTCACATGAAGCAGTGGCTGC
ATCCAAGCCTTGCCACTGCCTTTTCCAGCATACAGCACGCATCCTTTGTCCCAAGTTTCA
GATGTTGGTGGTGATAACTTAGATATAATCCTATGATAGCGGTGATGATAACTTAGCCAT
TCTTTCTTCATTGGATAATTAGG
>JCF44_0000005693
AATTTTATACAAATAAGTTCAAAATTAAAATTCTTGTTTACCTCTTTTCTTTATGCCTCT
TGCAAAATAAACAACAGTTCGTTTTTGTACGGGCTTATCGCTTGTCTTTATACATTCACA
TTGCCGATATTCGTTCGTTTAATTTTACGTAGACGCACCTTGGGCGGAAGGCAGAGCAGC
TATGATATTCCTTGATGCAATTTCCCACCATCTGCCGAGCTCTAAGCTATTGAAAGAGCT
CTGTTGGCTGCTCACAGTTTCTCCAACATCCATGTGCTTATTGAGTGCAACTGCAAGACC
GCAACTGATTCCCTATTACGGATTGTGTCTGCCCCGTGGAGGGCAGTATCGGTATTTCAG
TCAGTTCTTTTCCTGTTTAGAGCGTCAGGCTTTGGTGTCCTATAGTTTGTAATTATGCTG
TTCATGAGGCTGCACAGTGGATGCATAGAGTCGTTGGGAGTGATACTGAACTTTTATCTG
AGCTCCCTTCTGATGATAGGTATTCTCTTTTAATTTAATGAATTTTCTTTTCAGCCCAGA
AAAAAAAA
>JCF44_0000005732
TAGAGGAGCAAGCAATGGCAAATGCTAGAGTTTTCATTAAGTGTTCCTTACATATACATT
AAATTCATAAGCGAAAAGCGACGCATTTACTTACAAAGCATGAGGCATTTTACCTGTGTT
TTAATACAATGTAGCTCTAAAAGACCCTTTTAGAACATAGTTCATATGTAGTGTTAAAGA
AGCAATAAGAAAAAACGGGCACTGATGTGGTAATAGCAGAATAACAATGGCGATGTTAGT
ACATTATGGGAAGTTGGGTCCCAGGAAGCAATGATGGTTTGGGGGAGGGATGGGTAGAGG
TGGTAATGACAATAAGATATCGAAATGAACATGGTCAAACACGTTGTAGATGTAATAGTA
TCAAGGCAATTATTTGGATAAACAGCATTGGACAGTAAGTTGGCAGGTGGCTGGCCGAAG
TTGAAAGCAAGGAGATGATAGCATGGCTCACGAGGTTAAGCCGGTGATTACAATGATTGA
GGAGCGGGGGAACAGTGTAGTATTATACAAACCAGAATATGCTA
>JCF44_0000005733
CAGGATGTAAATATCCTATTTTTAATTTTATTCTCTGATATAATTAGAAAAAATATTCTT
ATGCTAAAAATATTTAAAAGTTTACTTTGTCTTATCAATATATGGATGATTTTGAGATTT
ACGATACTATAAGGGTTAATGGTCAAAAAAGGCTATTCCATCAAATGATGGAATAAGCAT
CCCACCACTCCGGTACTGGAACAAGAATTCCCTCATTGGAAGGATGGGCACTCTCACTAT
ATGGTGTCAATCAAACAAATTTTTTAGCCATTCCCATGTTCATTCCCGTTTTATTCTATC
CGACCAACATGCTCTGAAGTTTTACATTTCCTCCCAAAACAGTAAGATAAAAAAGCATTA
TTACAGAAGTTAAAGTTTCCCAAAATATAAAACTAAGCAATCAA
>JCF44_0000005739
GAAAATCAACAGGTCAAATAATATTGATAATGAAAATGAAAATTAACAAAACCACCTTAT
TTATCAACTAACATATCACTCAAAATCCTTTTAGTTCCTATGATTGCAGAAACACCTAAC
ATTCTTTCGCCCAGAATCGTTGATAGCTTCAATATCCCAATTCTCATCCACTTCCAAGTT
CCAATAAAACATGGCAAAACTTT
>JCF44_0000005757
AGCTTGTCGAGCACCCATGCATACTTGAATGAACGCTTGTTCATCTCAGCAGCTTCTTTC
TCAAACCTTTCAATAACACGCTTATCAATACCACCCAGCTTGTATATAAGATGCCCAGTA
GTGGTTGACTTTCCAGAGTCGACATGTCCAATGACGACAATGTTGATGTGGACCTTCTCC
TTACCCATGGTGATCGAGGAGTAGGAGACTTAGACAGAGAGGACGCGGAAACCCAGCCGC
AATGGGATACAAAGAACTACACGAGAGACGGGAAGAACAACGTAAGAGCTATATTTGCAG
TGATACTTATAGGCCAATTCTAG
>JCF44_0000005767
AGCCCGGGCTGATCTTTGGCGTGCTGGCCGCCATCGTACAGGACGAGAACAACTTTGCCC
ATTTTGAATAGACTGTTCGTGAAGAACTTGGGATGATATCCTCCTCGTACAAGAACTTGT
CTCTGATGAGATGAGAGAGGTGGTTGTGACAATCAAAGACGAGGGGAAGCGGTGGTTGAT
GGAGGTACTTCAAGTACCCAGAA
>JCF44_0000005769
AGTTTGCATAATGCAAGCAGAGACCTAAGAGGATGTAGGCAACCACAGATTTCACCATAA
ATAAAAGGAATTTGATATATAAATACAACATACTTAAAAGTAAATGATCTTACACTAGCA
GTTTATATGAGACAATTAAATATTAAATGCATTTCAGCAAATTTTTCCTTAGCTTGTATA
TATTCATCCATGAGCCCTAGTTATCCTTTTATCCATCAGAGTGTTAATAAAGTTTCTAAC
ACTTTAGGTAACTTCCTGAACATGATGAAGGTTATATTAAGGGGGCACACTCTGTGGCCC
TATGCCAGAAGCATAAAATGTAAATCAAGCATTCAAGACACTTATAAAAAGCAAGATCGG
A
>JCF44_0000005777
TTCTTATTTTCTCCACCAACCATCTTCTATTTTTTGTTTTTCTTGAATCTGAAAACAGTT
TTTGAAGATAATTTTTTAGAACAATTTCTAAAAATAGAAAACAAAAACAAATCCAAGCGT
GCCTTAGTCTTTGCTATCTACTCTGGTAGGTAGCACCAAATCATATTAGTTAGGGAATGT
AATGAAATTCTGCATGAACTGGAGTCACTTTAGTTCTCTTGCAAATAAGTGATGTTCAAT
TTTCGATGAAAATGAGGAACTTGTGATTGTAGCAACATCGCTTGAAGTAGAACTGAAGAC
CAGGAACCAGTACTTCATATTATTTTCTTGTATGTTCCTCTGCAGGTGCTGAAGCAATGT
TTGCTGATCTGGGTCA
>JCF44_0000005787
GCACTATTGGTTGCACATATCGCTTTCTGTTCTCTGCATTAAGCATTGTATTGAGCATGA
GGACTACGAAGGGGAGTGAATTGAAACCATGCTTGAGCAAACATGCCTCCTTTATTGTTC
CATTTGTTACTTTGTTAAAAATATGAATTAAGTGGTTAGGAAAATTTAATTAACCGTTAG
GAATCTGTTATGGGTTTATTTGTAGTGCACTTGAGAGGCAAGAAGTGTAATTGTGTATCA
TA
>JCF44_0000005805
GACTATTTCTTGTTGGGGGGACCCAAAAAAGATTCATAGTTTTTTTTGTTAAATTATGTT
TTACAATTATTGTATTATGTTTATATCTTTTTTTTCTGTTTTTATTAATATATTTTATTG
CATTATCATTTGACCTGATTGTAAAATATTCATATCAATTTTTTGGGTGATGAGAAATCC
ATCAAAGGGGAAAATAAGCATCACCTGCTAAGCTTTCATGCCTGAACAACTTCAAGGCAC
GAATATTCAAATCTAACATTAACCTCCAAAACCTTTACTGGGAAAATTGTAGCGTGTAAG
TATAAACTCTGCTCTCCGAAAAGGAAAAAAAAAATAGTGGTCTCTCTCAGGAAGCTGCAA
ATTAATTTAGACGAGGACATTGTAGGATTGACACAATACATAAACTCTGGAATATGCAAT
TTGAAATCGGATTTCAATGGATTATGCAAACTCTGTACAAGTTCTTTGTCTGCAGTCTGA
TTTTTGTTTTTGTTGCCTAGAATTTATTTATTCCTTCTGTGTTACTCCTCGAAAATGGGT
CTGAATTGCTTCTTTGTTGCATATCTTGTGCTATTTTAATTAGGGGAAATCATTCTTATC
TGTGCAGCCCATTGTATTTTTATTTTTACTTTAATTTATATTTATATTCTTGGTTCATTT
CTTGTTCTTTGTTGCATGTCTTGTGCTATTTTAATTAGTGGAAATCGTTCTT
>JCF44_0000005824
AATAAGGCTGTGCTAGAGGCACATAACAATACAGATCAAGTTAGAATTCAATGATGTTAC
CAAAAAAGCATTAAATGACAGATTTATCTAGTAGGATTCTTGATCCAATTTGGTTTGGGA
TTAAAGCCTATTGCTAAATTTTCCATGTGAAAATCTTCTGAAAATTAATATAAGAAACTG
AAATCATCAAAAGCATAGCTCCAAAACTTCACAAGATAAAATCTTTTCAACCATCTGAAT
AAGGAGAGAAGTATAATATCCATTGATAAGGCAACATCCTTTCTCAGATGATCCTTGGTC
CTCCCCTCTCCTCTGTAAATTCTTTCCTAAATAATGTATTATTATTATTATTTTTTTAAA
AATACAAGATAATAACTCTTTGTAAATGGCAGAATTTGAGAGATCTTTAGGGCAGATCGG
AA
>JCF44_0000005851
ATATTTATTGCAGCCTCCCCATGACATCTGGAATAGAGACTTAATTATGCAATTATTCTG
CACTGAAGATGCTCATCACATCCTTCGGTTACAGACAAGGAATTCCAACCATAATTTGGA
CCTTAAATACAAATGGAACTTTCGCAATTTAATTAGCATACCATTCACTTATTGCAAGTT
AATTACCTTCAACCCAAAACAATATATGGAATTACCTTTGGAACAACCCTCTCCAGCAGA
GGGACAAGGTGGTGCTCTGGAGATTTTTCAGTGGGGTTCTCCAAACTTCGTGCAGAATTG
GCATCCTGATCGGAACCCCTCTTGTTTTGTGTCCTTTATGTGATGCAGCACCTGAAACCG
AGCTTCACATTCTAGAATCCTATCCGCTCACTCGATTTCTATGGTTGCAAATGCAACATA
TTTGGATGGAGGAGCTGCGCTCCATTTCGGTGCTCAAGCATATGGTGGGTCTCTTCTGTG
GAACTCCGATCCTTGGCACTGATTGTGACAAATCCCTATGGCAAGACCTCCTAGCATTTG
CTGGCGTTTGCACGAGACAAATTTGGGAATCTCGTAACTCTTAGGTCCATGAAGATAAGC
AAGTAGACTCAGAAATCCTTTTGCTAAAAGTTGAGAGAATTTGCTACTGAAAGGAGATGG
ATCCGAAATAAGAACCCAAGGTTGGGGATTAGGGAGTCGAGATCGGAA
>JCF44_0000005857
TGGACAGTAACTGACCATTAGAACAAGTTATCCGTTAGAATCTGATGCATGCAGCAAAGA
AGAATTATCTGATGGAAGCCTTGAGAGATCTATGCTTGACAATCAAAGATTGGATTCATG
CACAGAGCTTTGGATCCTTCTCGATTTGCTTTCATAGACATTAAATTCCCGAGCGCAGCT
AAAATGGAAGTTAGAAATATTGTGGAAGATTTTGCAAAGGCGTTTGTAGAATCCTATCCC
CTAACTCTCAGATTGTTTGGTGAGAAAAGAACCCTGAAGAATGGCACTTCGGTTTTGCAG
CAGTTTATAGGAAATGAAATCTCATTTTGACAGGAGAGACAGCATTAAGCATTTATTAAG
TTGGAGTGAAATTAGGAGCGAAAGAAATTAAGGAGTGAAAAATTTAAAGAAAAAGAAATT
TCTTTTATTTAGATGTAGGAATGAAAAGAGGAGAAAAAGAAATTAGGAAGGATAAATTAA
CAGTGTGGTGTTTGGAAGAGGCGTAAACAAGATGGGGCATGATAAAGAGTGCAAATGAAG
GTGAAACTACAAAATTACTTCGTTTAGTCCTGAAGTGAAAATCGAAAGGGATGTAAATGA
AAGTGCAAAAATTTGGTGGGACCTATGGCAGTACTTTAACCTCATGAATGGGAGGTAATT
CCAAGTGAAAAAAAAAAAAAAACCAA
>JCF44_0000005875
TGTCACTTTGAATACATTGAAGCTTCTTGCATCCTTCCAAAATTAGACGTAATAGACTAT
CAAGTGATAAAATATATGAAGGAACATGAAGCAAACTTCGGCAATGGGTGAGGTCTATTT
CTTTGAGCCTGGCAGCCTTCTTCAAACAGGGGAGCTCAAGTAGTTCATGGCAATTTTGCA
GCCATAATATTTTCAAATTCGCAACATCCTGATCTCCATCCCAAAGCTTTTTGACAGAAC
TATTTTCCAAACAAATTTCAACGAGCATCTCCACACGGAATGATGAGGGCAAGGTGTTCA
ATGGAAAACGATCCCACCAAAGATAACGTAGACGATCAGGCAGACACTGAAGACCTTCGG
GAATAATCACATTGCATTTAGAAGAATACTTTGGCATATATAATTTTAAAAGCCTTAGGC
TTGGCATCCTTGAAAACATACGCGAGCTTATTTGCACTTCTTTGATTTGAGACATGTTCA
GTGATATGCTCTCAATGGAAGGATGATTACCCATTTTACATTTGAGGACATGATAAATAT
CTTCAGGATCCCACAATCTACTTCGGTTTTCTGGATGTTTAAATGATTCTTCTCGAACAA
TGTGGTGACCCATCTCTTGAATCAGATCGTGCATATGCACATGTTCTGTTTTACAAATGG
TTATTAAAGATTTATCTTGAAGGTTTCTCAATCCAATATATATAGATGAGTGACAACCAT
CTACTAGATCAATGATTTTTTCTTTCTCCTCCCCCTTCAAACAACATGCAATATCTAAAA
ATATTTCCTTCTCTTGATCATCTAATTCTTCATAGCTCAATCTCAAAACATTGTAAATTT
TTGGATTAGGGACCTTTCCCAATTTTCTCAATGCACCAATCCATTCTTCTTGACTCTTGG
AATAAAGAAATGAGCCCAAGACTACTATAGCTAATGGAATGCCCCCTGCATAATCTACTA
CCATGTTGGATAGATGTATAAATTCACTGTTTGGACATTCTTGCTTAAAGGCTTTCAAAC
AAAAAAGTTGAAGAGCTTCCTCGTTATTTAGGGGCTTAACCTTGTATTGTCCAATATCTT
CATTTTGAAGCACATCTTTATTTCTTGTTGTAACTATAATTCTGCTACCTGGTCCATACA
TATTTTTCTCTCCAATCAGATAATCCATTTGTTGAGCATCACACACATCGTCTAGAATAA
TGAGTACCTTTTTACGCTGCAGCCTCTCCTCAACGCACATTCGATCTCCTAATATTTGAG
TCAGGAGTCTATTTCGCAATTCATATTTTCCATGTTGCTTCCATTTTTCCCTCACATTTT
CCACAAAGCCATACCCTTGGAATTGAGGTGAGAGTCTCTTAAATAAAGCCTCAGCAATGG
TGGTCTTACCGACACCGCCCATGCCCCAAATACCAACAATGTGCACATTTGGTGATTCTT
TGAACAACAATGGTTCTATGTGTGCTATTTGTCTGTCAACTCCTACAAGCCCCCTTCGAA
CTTGTGGACTAGCAATGCTATTCAATTTTTGCAGTACATCTTTAACAATATTCTCAATGA
GCTCAGACTCCAACCTTGTATTTGATGAATCCCATCCTGCAGAATTGGCTGCTTCCTGCA
AAGC
>JCF44_0000005902
AATGGAAGGAAAATAAGTGCCAAACAATTATAATTGCTACTGAAAGGAAGAACTGTGACA
ATATTGGCATTATTTATGGTGAAATTTCAGATTCAGACACACTTTACTAACCAGGAAATT
GTTCATCTGTTACACCAACAAACATTTACTGACAAATCTATAATATTATTTTAATAACAA
TAGAACATGGTGAGCGGGTCCGCTCTTCCATCTTCATGATGTTTTGGACTTAACTGGGGC
TGGAAGCAACTGATAGCAAGATATAAGAGATGACACAAATCCAAAGGCTCCGGTGACACG
GGGAGTGACTTTCTTAGGTGCCAATTGAAGCAGCCCAACTGCTACCACAGTATCCATGCC
TGCTTTGACAAGTGCTATAGTCCTCTCATTTGATTTTTTTAGCTTAGCGCAATATTGTTC
ATTTTCATATTTGTTATTTTTCTTGAGTTCCTTTTCTAACTTATTCATCGATGCAGAAAG
TCTTGCAAGCTCCCCAAGCTCAACCAAGGTGGTACAAACAGAGGAACCCAACCAACAGAA
AAGAGATATTCGGCCTAAGAGTTCAGTTCGCTCTTTATTCTTGTAGATGCCTGTTCTACC
AAGCCACACAAATTGATCAAGAAACAAGAAAGTTGACAGCAATGCATTTTTTGACTTTCC
CAACAGAACTAGTGGGAGAGGAGTTCCTTGGGGGGTTGGACTTATCAGGGCATGCAGGTC
ATTGACAAACTTGAATAGACGGAAAACTTTCCGTGCCAAGCTGGTTGACTTATCTACATT
CTGGGCGGTACCAGGTTGCCCATCACTCAAATATTTGGAACCATATTGTATTGCCCTACA
TATCTTGTCCCTCGCTTCAGCTTTGTTCAGATATAACACTATAAGAGCAAGTTCTGCCCT
AGTTGCATCCAACGTACTCATCTTACATGCCAATCACAACGAGGAAAGTTACCGCTACGC
CTCGACAATCACAATTGAGATGTGTGCT
>JCF44_0000005920
ATTTTATGATCATTTTTCAAAATTAAAGGTACCACTGGATTCAAAATTTGATCACCAGCT
TGATCTTAGCAATTCATTAAAAAAAAAAGAAGGAACGGAACTGCATAAATTTGTTGCAGA
ACTACATTTATGCAAAATTATTACATAACTTCAACATATAAAGTTACATATTTTCTTGCA
GAATTACATTACAAAATAAAATCGCCAGGTTTGCCCCAATTGATCTTCAAAGGAACCATC
ATGCAATGAGGTTTTCTGAGTCTGCTTCGACCAAGCCTGAACTTAGTGCAAGCTGCTTCA
ATGGCTAACGTTTGAAGGAAGCATAACTATACAACGCTTTCCAAGAGCCGGCGTTTGGAA
ATCTATGGTGGTCGACGAGAGTTCAGAAACATTCCAACCCTACAGAGCTTA
>JCF44_0000005933
TGCATGATTTCATATGAAACAAGAATTACATCTTTTACAGGGCGAGGAGTTTCTTCAACC
TTCCCAGCAAGGAACATGCACACTGTCGCAATGGTCCTCCTATCATTCTTTGCATGAGAC
TGACGAAGAAAGAATCGATGGCAAAAGATTATTGCAGTAGCAATGGTTACCTGAGGTACT
TTAAGCCTCATCCCTAAATCTTGCAGAAATGTACAATATGACTTGCGCAGGTATGTCTCC
TTCTTCAAATCTATGCCATCCTGTTTTGATGGTGAATTCTCTTCAATCTCCTTCCTAGAA
AAGTACCAACGAGAACCATCCTCTGGCCTCTCCTGGGAGTATCTCTGAGAACCACCTTGG
TATGTTCCATGAGAAGAAGCATCACCAGGCAACAATCCAGCCATTATGCTGACTGCAGAA
TAAATTTAATTCAAATTGGTCTTCAGGTATATTATCTCAACAAGATGATCTAGCCACCAA
AAGCCAGTTGTTCCCGTTTATGCAAGAAAAATTTGGCAAGTTCGACACAAATCCAATCTG
CAAGCCCCAAGCTGAAAACCAAAATCAGAGAGCTCTCTGGGTGCGAGGGTTAGTTATGTA
TAGGTCAGAAAGAAAATGATAGAAGAGTAGTGGCGGAATCACTGTGAATAAGTATATACG
AAGAATAAGGAGAAACAGATTGATAAATTGAAATTGAGTTTAGGGTTTGCAGTGAAGAGA
GACAAGGGAGAAGTAGGACTCCGCCTTATCG
>JCF44_0000005937
ACTCTGCTCTTTGAGAATAATCGTCTGTTCCTTTGGACTCAAATTATTACAAAATGAATT
AAGGGTTTTTTCAATATCATCCCTCGTCTCCAACGACCTCAAAATTGAAGGCAAAAGGCC
ACCATACTTATTCTTCCGACCAGAAACGGAAGAAGGATTGGTGGGCAAAGATAGGAGCTT
TGAACGGCAACGAAGAGAAGGAGGGAATGACCTTATGGTAAGTGGCGGCAGTTTCCCAGA
TTGAGATTTTGAGGAGACGTTGCTAACAAAGTTGGAAGATAAAGAAGAAGAAGATGATGA
ACTTACAGCAACTACGCCCACATACGACATAATACACACGTACTGA
>JCF44_0000005939
AACTTCACTACTAGTACAAATTCAAAGAATGGATACCACAATCCAACTCCCCCATTCCTC
TCTCGAAGCTGACTGGAGGAAAGATAATTAAAAATTACAACAAAATGTGCCAATTCATGT
GAATTGGTTAATAGCAGCAACCAAGCTAAATCCACAGAACAACCAAAATTAGGATTCTTG
TGAATAAAGATTCAATGATTACATAAGCCTGCGGTGCCATGTTTCATTCTTCCTCTTTAT
CTGCCAACCAGTTCTCAGAGAATGCTACAACACTGTCACTGAGGAATCATCTATACAGAT
TTTATGTGACATGAGTGGGCTGCACCTAGAAGTCCTCTGAGGAATATACACTTAATTGGC
ATTGAAAATTTAACCTCATTCCTCTTTCGGAGTTGACTGGTGGAACGATAAATAATGATT
ACAACAAAATGTGCCAATTCATGTGAATCGGTTAATAGCAGCAATCAAGCTAAATCCACA
CACCAACCAAAATTAGGATTCTTGTAAATAAAGTTTCAGTGATTACAGAAGCCTGAGGTG
CGATGTATCATTCAACCTCTTTATCTGCCAACCAGTTCTCAGAGAATGCTGCAACACTGT
CACTGAGGAATCATCTATACAGATTTTATGTGACATGAGTGGGC
>JCF44_0000005964
ACATTTAGAGTCATATAAATATAGATTATGATACAAGTTCTCAAGAAGATTTTTTCTTTC
TTTATTTAAAAAAAAAAAAACATAAAACTGTTATTAAAAACAGTAAGAAAACAAACCCTA
AATTTCCTTATAAACTATTATGCATTGAGTTAGAATCCATAGCATATATGCTGCAGTGTT
GTTGAATGTTGTTGAATCCCAGCAGAATTACACA
>JCF44_0000005968
AGACTATGGTTCAGAAGATGTCATACAATGCACTCCCCACTCTAATACGTCCGTACGGTC
CTCCTTGTCGAAGAGTTGAAACCAAACTGTGACATGCCCATCATCAGTGGTGGTTGAGGT
TTTGATTGTAGAAATTTCCTCCATTATCTTGACACTTAAGAAGGAGCCCTTATACAACAA
ATACACAGCTTTTGGGTCGCTCAACTCGCTCCTATAATCGAGTGGCAGAAATACACTCTC
GCATATGTATCGTTCCCCTCCAGCATTGCTTAATTCAATGTGGCATTTAATTGTAAGATC
AGAGCCAAATCCCATTGGTACTGAGTCTATGAGAAAATAGAAAATGAAGCCCATTGCCTT
GGAATTGGGAGGCAAATCGAAAGGAACTGATACTGAATCATTCGTTGTACAACAGTTTCT
GAAGTACTCTGGAACTTTGCTTCCTGGAAAATACAATTCAGCTTTGCTATTTTCATTGCC
GGTCGACATCATTATTTGAACTGAGCGTTTGTAATGCATTGCAACTTCCTTTAGTGTATT
TTCACTCAATTCCCTGCAATCGTCTAACCCAATATAGAGTTCATTTTTTTGGTGAGACAG
ATGCATTGAATTTGAAGAGAACTGTACTTCCTCCAGCGAATGGCAATCAACGGCAATAAG
CCTTTCAATGGATGGTGGAAGCTCTGGTATAATCTTAAGCGACGTGCAAGAATAGAGAGC
TAGTGATGTCAACTTTGTAAGATGCATAA
>JCF44_0000005969
GCTTAACGGACTTGTCGAGGTTCCCATTCGTCGGTCATCACTCACAAAACCTTCACTTCA
TCTTCCCCCCAAATGACCAATCCCATATACTCAGTCTCTGATATCTCTCTTCATTCCCAC
CATTTTCATCTCTCTCTAAAATGCTGTCATCCCTGCAAGTGTCTTTCTCTCCCTGCTCGT
CAGCTGCTACCATTTCCAGATCACATTACAATTCGCACTGTTTACCGGTCAATACTGGTA
AGCCACTGAATCTCCGA
>JCF44_0000005973
AACTAGGCTGGATTTTCCGGCACCCATATCACCAAGAAGAACCAATTTGGCATTGAGATT
GTTGTGCCCGATCGTAGCCATGGAACTGAATTGGAGAACAAAGAAACCTGACTATACTAA
ACAAAACGATGAGAATTTTACACAAACTGGAGAGAGACGGAGGCTGTGAATCCGTAGAAA
TTGATACAGAAAGACAATTTAGAAGCTCAAGCAAAGTCTCTCTCTTGCTCTTTCTCGCTT
CTCTCTCTCTCTCTCTCTCTCTCTAAATTTTGTTGCTTTTCGAGATCGGAAG
>JCF44_0000005978
AGAATCCATGTGAAAGTAAGACCAATTCACACTATAGCAGAGACAAAGTAATAAACATAT
AGAATCAAACATCATCGTTTCGTATGGGATCAAAAGCAAAAGACAGACATGGCTAGCTAT
TATTTACACATAATTTAAGGGGACCCAAACAACAAATATATATTAAAAAAAACTATTTGA
TTAAATTGATGGTCACAGTTAAAAATGAGGATGCCCAGATTCTCCCTTTACATGCATTAG
CGTTAAACTCTGTGAATTTATCTCATTTTCCCCTTTATCCAAATTCGTTTCTTTCTGGGT
GGAGAGGTTCTTAATCGGAAGAACAATTAATCCATGATTCCACCATACCTTCACTTCTTG
CAGCCACACATTCTGGTCCCTTATCTCCATGAAAATCCGATGAAGAAGTGTAGCTTACTA
ATTTTCCATTTGGGAGTCGTTCCGTACTGCTATAATTGCCACTGAGCGACCTTAGAATGG
CACGATCACCGTCATTGTTCGTGGTCGGTCCCTCAGCCCAGTTTGTTGTGGGATTGTTGA
TATCACCTCTCGACAATGCTCCATCTGAAGAAGACGAAACCAAGTTCTGAAGTCCACTAC
CAGGGTTGGTATTAACATGCGAATGTCTCAATCCGAATCCCTCCAAAGCACCCATTCTGA
GTTGCGAGTCAGCAGTAGGTGATATTTCCAAAGAGCCTTGAGACTTGGACCCAAGCATGG
AGGAATTTCCGAGTGAATACTTGGAAGAGGGACCTTGCAGGATGGATTGGAAGTTGAGAA
TGGGGTTGTGCATGTTCACATTGAGGAGATTCTGGGGAGGAGGCTGCTTCAGAAGGCCTA
GATCATGGGAAGACAGTTGGTAGTTAACGGAAGTTGAATTACTAGTAGAGTTAGTTGAAT
TAGAAGCTAACAAAGTGTTGGCCATTGAGGAGGGAGGAAAGGATGGAATTGAAGAAGACG
TCGTAGGAGGATGAGGAGACACAAAAGGGAGAGGAGGATGGGGTTTGTGAGCAAAAGGCC
GGAGAAGATAAGGAGGTGTCGGAGGGTCCAAATGGGTGGATGGGGATCTCATAGTTGAAG
AAGCAGCCGAACCAAAGAGATCCAACCGGGTTCTCGGGAATGGAGAGGATGTGAAGGGCG
GAGCTGGGATCCCAGTGAATTCTTGAACCATGGCTCGGAAATTCGTGGTGTCTGTGGTCA
GCACTGTAGTGGGTGCACGCCTAGACGCTCTCGATCTCTTCTTTGGATTTCGAGGCACGC
TGTTGTTGGCGGCGGCGGCGGCGGCGGTGCTGTTATGCACTTGATCATTCGAGGCTGATA
CTGAAAGCAATCCCCGCGAACCACTATCCGGAGGCAGGGGGTGGTGCACGGTAGGAAAAG
CGGTGGCTCTGGGTTGACTTGCTAATTGACTTGAGAAAAAGGCTTGGTTCTGTGCTGAGG
ATGAAGAGGGTATCAAGCCATCAAGATCGGCAGGATTATGTTCGGATCTTCCGGCTTTGG
ACCACACCATATCCAGCTGGTTCATCATCAGAGAATTTGGGTTGGAAAGTGAAGGGGATG
ATCTTTGCATTGGATCCAAGTAATTTGATAAAGGGTCGAACATATGGGTGTGGTGGTTGT
GCTGCGGCGGCTGTGGCTGTAGCTGCGGGTTAACACCGAAGGGACCGACATGGCTGGATG
GGTTGTTGATGAAAGCATGAATGGATTCCGCGCGTGAATCGTACTCTTCATCACCAGCAC
TGGAGGATTGCATACTCCCACTGTTGCCAGAATCCATGAGGAACAGACACACGCACAGAG
AGAGCAGAAAATGGAAAGACGTGAAGGAGACAAATAAGTTTGGGGTGCAGAGGGATATGC
ACACTCACTTACACACCCATTTAACAGGATGCTACAGAATGAGAGAAGAGAGTGGGATAT
TTCTGGTTCTGGAAGGAAAGGCTTTCAGAAAGTACCCACGTCTTTAAGACCCTGATCTGC
AAACAGTACAGTGCTGGACTCGCTTTTTCTGTGCTTTTGGAGCACAAGGATACAATATAC
GTAAACAAGGGAATAAACATGAATCCCACTGATCATGAATTTAATACTTGCAGTTGGAGG
GGAAAGCTGTGCCTGTGAAACACTTTACTCTGTTTGGATTGATGGTGGAGGAAAAATGGA
GTCTCTCTGGTTTCTCTCAGAAGGTACTGTATTAGGGTTTCAAGTGAGAGAGAAAGAGAG
AGGGAGGGAGAAGAAAGGGAAGGCTGTGTGGCCTCTTTCTTCTTTAAAAGGAGGAGAGGC
TGCTTCTTCTGCTGGTGGTTTCAGCCAGAAAAGATAGACAGTGGGGTAGCCATGGGAGAA
>JCF44_0000005980
TGCAGCATGCTGTAGGTGTCATTTTCAAGCTTCACATAAATTCCCAGGAAATGGTCATTA
TGAGTTTCGATTTTAAGGTTACGCACTAATGCCAAAGATCGTTAGTTTAAATGGTTCATG
CAATGTCTCTTTGTAGATTATGTAACATTTGAAGCATCTCAAAGTTACAATGAGATAGTA
AATACTATAAACGCTTACAAACAAGCAGTTCCATTCATCATAAATAACTAGATATTAGCA
ATTGAATTAATACCAAATTAATACTACTTTATTATATACACTACATCTCAAATCAGATTG
ATATGCAATATTATTGCCTGGGGAATATGAATATATGTTATTATTAAAATTAGGGTATAA
ATGAATCGAATATCTATATACTCAAGTTTGAGTTCAACCAGAATAAGCGGGTTTGAGTTC
CAGCTCAAACTGGTCACTCAAACTCGATCCCAACTCAAATCTAAGTTTAAATGAATTTAT
ACCATATTATATGTTATTTGACCCAAACTCTCATTGAATTTGAAAGATTCAAATTTGAAT
CAAAGCTTGAACCGAATACAAACCTAAATGAGTTTGTATAACCTTATATTTCAACCAAAT
TCTTGCATATAAAATTTATCTTTTACAAATAAGCAAAGCAGCAGATTTTTTTATTTTTAA
TGTCATCTTACATATTAGTTTCAGTTTTTCTACAAACATAAAGTCCATCACAAAATATCT
ATATAACTGTTACATAATATGAATAATAATTACACTTGGCAGAAATTAATAAATTTCAGA
AAACTAATTCAAGCAAAGTATTGTGCTTTTTTGTACAACATTAACAATTACTAATGTAAT
TAAATTTTTTATACAATACAACCACATTTAGACTTAAATAATATGAGATTTAAACTCCGT
TTATATTTAAATTGTTTAAGTTCAACTCATTTAAAATCAAATTTCAATTAAATATTTTGT
AAATCAATCTCGAACTATTTGTGAATAACTTAACTTGTTCGCATCCCAAGGCGAGATGCG
GAAAGAATTGTTGGAGCATATGTGAGAAAAAGTTTGACAAAAAATTGGTCTGGACTGATC
AGGATTATATCACTTCATACATAGTATACACTTGAGAAGAAACGGGAGAGTAGAGACGTG
TGTTATATTAAGTTAATTGGCTTGTCAATTCTGATTGTCGTAAAAAACTCTTTATTCAGT
TATCCCTGATTCTTTCTCTCATCAGCACCAAATGGGAAATCATCATTTCAAGGTTTTAAA
TTACAGCCTGCATCATAATATTGGACACAATATTACTGTTGTGAACTGTACTACATTCAT
AATTTTCTACAATATTGCATCACAATAGTTGTATTTTTCAATATTAGTCTGCAATTTTAC
TAATTACAGCTAAATCGCAACTGCAAGTATAATTTAGAACTATGCATCATCTGAAGATTC
TGAACAATTAATGAATAGAAGGGAAATTAAATGTCACCTGATCAAGCTGAACAGACTGAT
CTATTCTGTAAATGT
>JCF44_0000005988
CTATTCCTCCTCTCTCCAACCAAAAGCGTGATTTCAGGAGTATTTTTTTCCCCCAACATC
GAATTGTCATACTAATATGATGTAATCATCATTACCACATAATAAACATCAGCAAAACTG
CCAAAGCCTTGTCGACAAAACTTGATGAGGAACATCAGCAAATTAATGCAGTTCAATTGG
CAAGTGCTCCTAGCATCCGCAGGAATGATCCATGACAGCACTTTCTACACCAAGAATCCT
TTTAACAGAACAGATATGCTGTACATTCATGTAATACATCGAAACTGAACAGTTATTAAA
AGAAAAACTGATTCCTTGGTTCTGAATATCCCAATGATGGAAGGCACAGATGAATCCAAA
AAACCTAAAAGCAGCTTTTTCATTTTCAAATTGTTAAGGAAGCTTTAAGGAAGAAAGTGT
CAAATAACCTGCATTTACATTGATAAATAAGTTTTATTGCCTTCTTCAACTCCAAGCCAG
GATCGCAGTTACTCATATTATTAGGCACAATTTTTACCAATTTGAATGCGTAGTTGACAT
CATGAATGTAAGTTTCCTGCTGTACAGCCAGCTGAAGTTCATCTCTACTAATTATTTGCC
ATTTTGAATATATGTTCACCAATATGATTCAATTTTTAGAGTCTCTTACCATCGACCTTA
AACTCAAATTCTACTTATATCACGACCAAATACAAAAGTTGTAGCCCAGTTGATAGCAAC
ATAGAATCTGTTCCTCCAGCTAACCACACGGGTAAGATATGCTGAACGCCAAATAAACCA
GCTCAAAAATCCTGCTAGAGATAACCCTTTTGCCCCCTTGCTCTGTCTAAGGTCAACCAG
AGCCTTGTATCTGCCAATAGTTGCCATGCTTCCAAGGTGCTTGTAAACAAATGGTTGCCC
AAATTCTGTGTCTTTTGTGCTGCCAGCACGGCCTCCACCAGCTTCACCAATTTTGTTCAA
TAGGTTTGCCAAATATTTCCCTTGCCTCTCTGCAACTTGAGCCAAAGCAGGAAGAGTTTG
TCTGCCGGTACTTTCAACAAATCCACTGCAGTCACCTATTGCGAACACATCCTGTATGGA
GGGAACACGTAGCCATTCGTCAACACCAATCCTTCCGCCAGAAGCTTTTGGGAGATCCAA
AGAGTGAACTATTGGAGATGGACCGACACCAGTAGACCATACCAACAGCCCATAGGGAAC
CTCAGAACCATCATTTAGGATAAGTTTTTCAGCCTTAACATCTTTCACAATACCACGAAC
AAGACGTACCCCTGACTTTGTCAATTGTTTGGTAGCATATTGCCTGAGTCGATCATCAAA
AGAAGACAATATCTCATTTGCCTCAATTAGAGTAACATGGATGTAATCCTTCACATGGGC
ATATCTTTGACGAACATCTCTCATGATGAAATCACTTAGTTCCCCACTGAATTCAACTCC
AGTTGGACCACCACCAACAACCACACAATGTAAAAGCCTTCTTTTTTCCTCTTCAGTAAT
CCCTGGAACATCTGACAGCATCAAGTTTAGGAGCAGCTTTCGACGAATTTCTTGTGCATG
GTGAACTTCACGTAGAAAAGTAGCATGTTCTTTGACCCCATGAATTCCAAAAGTGGAGGG
TTGTGAACCCAATGCAATTACTAGCTTATCGTATGAGACAGAAAATTTCCAAGGATCTGG
TGTCTGTTTTCCATCAGTTACAGTCTCACAATGCACAGTATGTTTATCTGCATCAATGCC
AGTGCAATTCGCAAGGAAGAAATAAGAAGCGGGTTCCCTAGAAATAGCGGGTTGGATTCT
CCCAATGGGTTCGGCAACAGATCTGAATTCCAGGGTTCCAACACAAGTTGAAGCCAAAAG
AGGCGTGAAGACCATGTGGTTACGAGGTGATACACAAACAATGTCATAGATTTTGGGGTC
CAAACCCTTCATGAGCCTGCATCCAGCCCACCCTGAACCGAGAACCACCACCCTCGGCTT
CTCATGGGGCGTCGTGGGGCCCAAACCTGAATATTGAATTGGCTCAATAGATGGCTTTTC
TTCACTCATATTAGTGCTGAAGCGTGAGAGAAAAGTAAAGGATGAGAGAAAAAATGGGTC
TGTGTTTCTGGTTCTTTGAGACACTTTAATGGTAGGAAATTTGGTGAGATTTCTGAACCA
AGACATGATCTCTGCGTCTTACCCTCAAAAGAGTGGCACTAGATTTAGCGTCTATTAGCT
TGGATGAA
>JCF44_0000005999
AAACAATTTAACAAGAATAGTCTAACTAATACTGGTAAGTTGCATTTCATACAATTCTCC
ATACCTGTCCAGTATTAAGGATAAATTAAATTACATACTAATTAATTTTCAAAGCCACTA
GGAAGTTTTCCTTCTTTGTTCTCTACTATAAGAGTTCACATCACAAGAACAGAGGAGTTG
TTTCATTGAAGGAGTTAATTGATCTAAAGCTAAAACATGAAAATCAAACCACCGCTTCTT
GTTCATTATGTTTACCTATGTATCTTTGGCTTCTCCAGAATCAGAATCTCCAACCTCACC
AGAATCTTCTTCGGAATCTTCTGCCTCACCAGAATCTTCACCTTCTCCAGAATCTTCACC
CTCCCCAGGAAGAGAAAGCAGACTCTCAGCATATATGCTTGCAGCTGCCCTATGATGCCG
ATGAGTACAATATTCATAATCCTCTATCACCACTCCATTTTCATTGCATTTCACTAATCC
CACCCGACCATCTGTTCCAAGAACTCCTCCGCCTTCTGTCAAGCAAATCGGCATAAAGCA
ACGTCCGGGATACATATCAGTAGAACAAGACACAGCAATTGACTTAAACCAAGATGACTT
CACTCCATATTCTCCCATCACCCATATCTCAGTTAGACCCTGGATATCCATATCAATCAG
ACAAAGGTTTCCTCCAAGCACTCTCAAATCACGAGGCCCACGGTTAGAATCATCAGGCAT
AGGAATTTCACTCAAACTCTCTTCCACCCAATCAAATGCAATGATAACTGCATTAATATA
ATTCCCAACCCGAAGAACCAACCAATGAATAGCCCCGTTTAAGACCGACCCAGCCAGTGG
AGGCCCGTCGTCCGGGTGACCGATATAAGGAGGACATTCAAGTGCTTCGAGATTCTTCCA
TGAATTAGTTTTCACAGAAAAAATCTCAATTTGTGTTGTTAGCTGTAATGAAAACATTCT
ACTTGATACTTGAACTATAAAGTAATCATCTTTTGATGGATCATAGCAGAGACCATAAAG
GAAGACAGGAGTACTCCAACAAGGAGAGCGTGGTATTTTTCTGAACTTACCGGTTACTGG
ATTCCATAGATAGAATTTCCGACTAAACTGACGCAATAGAAGAAAACCTCGGCAGGAACC
CATAATCTGACCACGAAAACGTGATTGGGAAGATGGAAGATCCAGCTTTCTTACAGCAGA
ATCATCATAAAGTGATGACTTGAAATCTATGGAGCGGACTCCAGTCGATGTTATGTGAAG
GATTCTGTCATTGGTGTGTTTTGTAGAATGTCGCTCGAAATGCAATTCAGTGAACTGAGG
GTCAGAGATAAGAGATAGCCACAATTTGGATACAGACCTGAAACGCAGTAGAGATTTAGC
AGGCAGCCATAACAAGATTTCTTTGATCAATTCTTCAGGGACGCTCTTGTTGGATTGAAG
ACACATTGTATCCGTTCTTGGCCTCCTCGGG
>JCF44_0000006013
AAGGTCAGGTCAAGTCATAGCACATAAGAAGTTTTGCTACTATAAACTTTATGTAAAATT
TAAACACTCCAACATTGATATGCATGCATGGAATTGATAAGTGGTGAAATCACAAAATCG
CTTGAAAAGACTATCACAAAGGATTAAAATTTAGGTTGAAACCATATCAACACAGTATAC
CTTCACAAATCTTAAGATGATTAAAGCATAATATTACCGGATCAGTGGTCTCAAGATG
>JCF44_0000006033
TATTTATACTAATAATGAATCAAAACTGCATCTTTCATAATATATGCAGGCACTATGGTT
CTCGTCAAGAGTTGAAAAGTCTCCAGAACACCCGGCCTTTCTCTAAACCAAAAGTAGTGA
ACAAGAAAAAATAAAACACTTATGACAGAAAACTTTAAAAATTGGGAGGGAAAACTATTC
AGATATAAACACAAATTAAACTAGTGAATTTTATACAAATGGTTCCATTTGTTAGGGTTC
CTAGCAAGAAAACATCAGTGAAATGAGAAGTATGCAAGCCCATAATCAGTGACCGGCAGA
TTCAGTTGCACTCCCAATAACTTTCCTTTTGGCTGAATTATTAACAGCATTAGTGACCAC
ATTGATAGGAAGATATGAGTTATTCTCCTCACTACCTTTCTGTTTCACCAAAATATCGAT
CAGCATTTAGTGGCTGATTTCTGGAGGAGTTGCGTTCATGAGATTCAATCACAAGTTCCC
CATGCATGGGTGCAAATGCTTTCTCTCTCATTCGTCTCTCTCTGTCATACTCAAATTTAT
CCCGAATAAAGTTGACTTTGTCCCAAGTATCACCTCGCCTATTTCTTACAAAGGTTTGTT
CCTTGCTGTGCTCTATCTGAGGCCTCCTGCCCCTGTATGGAGAGAAATCTTCATCATCAT
CATCTTCAGCAGACTCATAGTTTGCATGATCTTGAGCAATCTTTTTAGAGTAGCCTTCAT
CCCAATAAAGTCTCTCCCAGTTTTCCCTAAGCTCTTGATATAGTTCCATGTATTTTTTGC
ACCAAGGCTCATGCTCCGACTCCTTAAGAACCAAGCAAGTCCTCCGCATGAATTGCTCCC
TCAGCTGCTTCCGACGCCTATTCGGGATGTTCTCCCTGGGGATAACAAACCGCTCACGTG
GAGGAACGCGATCGCCAATCTCGTGCATTTCGCCGTCGACTATCCACCACTCAGACTTCT
CCTCTTCCTTCTTCAACGAGAGCGGCGGTGACTTGGGCCGCCCTCTGGAATGGCTGGCCT
CAGTTCGGGCTGACTGGATTTGACAGGCAGCACGACGGAGGGATGACCCCCTGTCCTGAA
GTTGCTTTGCGAGAGAGAGCATCGACAATGCCAAAGGCAGTATCAGTATCAGAGAAGTTC
AAAAATGAGA
>JCF44_0000006043
TTAAAATACAGAGTTGAGTCCAACGGTAATTGACACCCAATACTCTGATAATTTACTCAT
AAGAAAACCAAACACCAGATTTTGTAACTTACAATCAGATATACTTCACCTATTCAATAA
AGCTCAGTAGTTATACATCTTAAAATACAGAGTTGAGTAAAAAGGTAATTGACATTCAAT
ACTCTGATAATTTACTCATAAGAAAACCAAACACCATACATATGCACAGCTAATAACCCA
GGAAAAAAAAAATCCTGCTTAGCCTTCAAGTTCATAGTCATCCAGTTCAAGGCCCATTTA
AGGCCATACAGAAATCAAATTACACATGTCCTCCATCCCCCATCCAAACACCCTGTCCCC
CCAAACAATCAGACAGAAAAAGATCCTCCTCTCTCTTGCTGAAAATCTTGTCATCAGAAT
TCTCCGATTAGAAAAGATGAAGAATCAACCAAAAAATTCTTATGCTCAACCCCGAAATTC
AGTTTCTCAGGCATTCATCATAAAA
>JCF44_0000006053
AGAAGGTCCTATGAACCAGGGCTGAAATTGCTTACTCAGAAATAACAAATAACAGCAGGA
ACAGCCTAGCCAAAGAAACAAAAACACTGAAATTCAAATAAAAAGCAATGCATATAAATC
CCCAAACTTAATACCCAAAAAGTAATCTGTTTTTGCATTAGGAAAATGAGAGTGTGTGGG
AAGGAAAATGACCACCGCATCCTACAAATAATGCTAAAAATGGGAAGGCAATCCTCAATT
TTCTTGACTAGCCCTTCGTTTCTCTTGCTCAAAAAACAAGAGCTTCTACAAAAGCATA
>JCF44_0000006057
TCGATCAAATCCGGATGGCCCTGGAGAATACAAGTAACGGTTTCCTAATTTTATGATTCT
CCATAACTGACTGAGCATCAGAAAGGATCCCGTGAAACTTATCGATCAAATCCGGATGGC
CCTGGAGAATACAAGTAACGGTTTCGCCGCCAAAATTTCGCCCCCTCCGGAAATTGCCCG
TCAGAACTTTGAGAAATAACTGGTATTGATCTCTCCTATCTTGAAACCTCAAGTTAACCT
CGTTGATGAAATCCATAGCATCTCGAAGACGAACGGAAGCAGTTGCAATTTCTTCGTTCT
CCATCATCTATGTAAGAGACTTAAAAACCACTTAGTCCCCCACAAACGCAAGGGCATGAA
CAGGGATGACTGCGCCGAATCTTGGAACAAGGGGCCTCTGAATGCTTCCAGTAATTATGT
AGAGGGTTGAAAATTTGGATGCTTTTGATTAATAGTAGAACAAGGAATCGCAATTCTAGA
CGACTAGGAAA
>JCF44_0000006073
GTTAAACGGTCTGATTTATTGATATTGGTGGGACATGCATGGACAGTACTACGAAACACA
AATGAAGAATTGCATGTGAAAACTAACAAACAGATCGATGCCATGGTCTGTGCTTAACGA
GGGGTGAAAATGGAAAAAAGCGGATTTCCAAATACACAAGAGCCAAATTTCAGCTGTTTC
TCTCCACTTTTTCCATTTTCAAGCCTACAAGACATGCGGTTACCGCACACAATACACACA
CATTTATATGTAAGTTTTTTCTTTAATTTGTAGTGTACGTAGATACAACTAAAAGAAGAA
ATAATTTCGCTGAGATGGAGTTTGTGGGTCTTCAAGATCATTTGAGGGAGAGTGTGCATG
TCTCCCTTCATATGTTGTTATCACCATCCTCGGATCCTCCGCTAAGCGTTCCACGCGTTT
CTTTACTCGACAGTTATCTTGCGTGCAACGGTAATAGCTTCTGGGATGCTGGGTGTTCTT
CACCACTTTCTGCCCATACTTTCTCCACTTGTATCCATCGTCCAACACATCCACTTCACT
CAGGGTTTTGAAGCAAAACCTAGGCTCTCTCACCTTCCTCCTTGCCTTAATCTTCTTCAT
CTTCATCGCTGAAACTCCCAGATGATGATCTTCTCCTGCACTTCTCTTACTCTCGAGATC
GTAAACTTCTCCCCATACCCATGGATTTACATTTGATCTTTGCAAGGAAAGGAGTTGGGA
TCCTCTCACGCCAGAAGTGATGTCTTCTCTTTCTTTCTGAGCAGCGGATGCGAGTAATAG
GGTTTCTGTTAGATTTGGAGTAGCAGCGGAAGCTGCTGCTTCAGATGCAAGTGATGGAGC
TACGGTGGCAGTGAAGGCTTTGAAAGATTGGTGGCAGCCGAAGGAAGAAAAGGTCAGATT
TGGCGGAAAGGGAATGAAACCCATCTCCGTATGCATCTGATCTTGATTCTCCAACAAGCT
GTGATTCACAATAGTTCGGGATGCAGTTGACATCTCTGATCTCCTTCTAATTTCTTCTCT
CCCTCTCCAAACCCCTTATATCTCTCTATCTTTCTGTGAAAAGTTGGTGTTTTTTGACAG
GAGCTGATCTGTGAAGATTGATCTATCTAGGGCAAGAGGCAAGCCAAGATTATACAAGAG
TTCCTCGGGAACTTTTCGATGTTACACCATGAACGGAAGGAATAACCAATGACGTCGGAG
ACAACTTTCCCTTTTTTGCTTTGCTTCTCTCTTCAGA
>JCF44_0000006089
AAAAAACAACTCCTTTGCACCAATTGGAGCTAAGGCCAGTGTAGTGATCAGAGTGAAAAT
GGGAAAGAAAGTAGGAGACCGAGTAGTCACCGGCATGGCGGAATGCGTCGACGAGGAAAC
GGGTTCTGGGGATGAGCTTCGATTGGGGTAAGGTTGAAGGAAGGGGCGGAAGAGAGGAGT
GGTTGGCGGCGATCAGAGAGAGTGACGGAGACGGTGGTTGTGACTGGGAGGATATCTGGG
AGTTGAAGGAATTATGGGCAGTAAGGAACAAGTTGGATGAACTTAGGGTTTGGGTTCTGG
GGATAGAAGAGGAAGCAGAATCCATGGAGGATGATTTAGGTTCCTTATCGATGAAAGATG
GAGCATACTTCGCTGAAAGGTCACGAGGAAAGGAGGGGTATCTGGGTGTGGAAGA
>JCF44_0000006100
TTCCGATCTCTAGAATAACGAGGACGGAGGTTGAGAATCATGCTAGTCTGCAAATTTCCC
CTTCATTTCTATCCGGAGTCTCCGATTTCAAAAAGTGGGACGTAGCTCTCTACTTCTCCA
TCCACAAATTCAGCCATTGTTGCTAAATTAGGTGGTCTGTGGACTTCTGTTGTTCTCCAC
AGCGCTTTACTTCCCTGTAATTCAGTTTCTATGTTAGCTTGATCTCTTCACTTATTATCT
>JCF44_0000006111
GTTAAACAAATCCAAGCAAGAGGCAAGCTTAGTGAAGATGTTCGATCTGATTCAGAAGGT
GAAGATGAACATAAGGATTGAGCTCAACTGCAAGATTAGCATTCACCATGTGAACTTTAG
CCAAAGATGAAAAATTGGCAAGGTTCACATGTCTTCTGTGCCTCTGGCTACAATGACAAT
CATGTGAATCCTAATTCAGATTGAAGGGAATAGTACTTATACTGGTTTGAGATCAGATTG
TGAAGCAGATTGAAAAGGTAGCAGATGGAGAGAATTTTCATTCTTCATCTCAACTTCAGA
TTTGCACAGCTCACATTAGTTTTTTTGTGGTCTTCTGTCTGACAATTTGTTGCAATAATT
TTAGACTTTCTTGAATAGGATTGCCTCAATGTTCACTTCAACTGCAAGCTGTGAAGGCTT
TAGTGGCTGGTTTTTCATTTTGGTTGTGGAGGGATGTTTGCTTTTGGCGCAATGTTGTAT
TTGTTTGTATTTATTGAGGAAAAAATTTGTTAATCTTGGTTGTAACAAAACGAATTTTTG
TGGTGTGGTCTTTCCCAACTCTCTGGCTGCTTGCATCTTCCAAACGGTCCACCCTAGTTT
TTTGAGGACCTAATCACCAAGTTTGGTTATGGACTATCCAATAAAAATGTGACGACTTGA
AAATGTAACAGTTGTAATTGTGACAGTTCCCATTCGA
>JCF44_0000006120
TAATTAACAGAGTTTCAATTTCTTTAGTAATTAAATTCATAATGTTTATAATGTGTTATT
TTTGAAAAAATAAATTGATTAGATATAAACTTTAATACACGACTTTATCTATAATAGAAT
GCAAGTATGAGGTAGAGTATTTAACACTTATGAGATGGAACAAATACGAAAACTAAGCAT
AAAGGACTAAAGGAACCCATTGAACAAGTGGCTGCAGGGACATCCAGCTCCGAGGCAGAT
GGGGGTTCAAGTCTTTCTGAGGCTTCTTCTCTCAATTTTCTTTTATGAGAACGTACATGT
TTCAATGAAACCCACCCATTTTAACCCAGTCAACAGGTCAAGCAAGGTTAAAGGCTACAA
TTGTTACTCTTGAATCTAATTTATTCAGAATTTTTAAAAGAATGTAATTTAACAAAGAAA
CATTGCAGACTTCTAGCTATAAATA
>JCF44_0000006149
TTTGTTGTTCTCTTCAATTAATTTCTTATCATTGTTTAACCCTATATAATGTTGTTCATT
TTTTTTTTCTTGACCATAGTTTCCTTGTCATTGTTATCAGCACCGGTGACTAGCTCCGCA
ATCTTGTTTCCGTTCTCTGGTGCCTCTGAAAGTGAAGGTACAAATTCGTATGGGGGATGC
TCATTGTCACCACAGGTACCTTCCTCCAAGTGAGGCTGAAATTCTGTATCCTCTGATGAT
GCACCGTGGTGTTTGTCATGTTTCTGAGACTCAACTCTAACCCATCCATTGGATTCCTCG
GTTTCAGTTGACTGCCCCTCTGCTTAATCATCCGGTGCATAATATGCTG
>JCF44_0000006190
ATGGATCATCATCATCATTTTAATTAATATATACAAATCTCACAATAAAAAATATTTGAG
AAAACGAAAGAAAAATAAAAGATGGTAAATATATTACTATTATTATTATTATTCATGTCA
TACGGCCATAAGATGTATCGTAGGTAACGAAAGAGGGGGCGGGGGGAACAGAAAAGGCAG
AACGAGAATAAGGACGACCACCGACGAACTCTCATCTTTCTCTCCCTCTCTCTCTCTCTA
CAAGGATTAACAAACAGAGAAATCCTGTGCCGGGATCTTACAAAATCTCGCCGGACTCTA
TCTCCGGGAAAACCGTCTTCTCCAAATTAAAAATAATATAAGAAACAACAAAGAAGGAGT
AGAACATAGGAACAGTACACCATACTAGGTTGCGTGTGACCGTAAGATTCACAAAAACAT
GAATCCGAGCCGTAGACCCACAGGCTCCTCAAGTGAAAAGGTTGAGAAGCTTCCGGTCTC
CGCCGTTACTATACTGATCACCGATCACGCTGTCCAGACATGCCGTCGTCGTAACAGACT
CTTCCGAGTTCATTGACGGCGTTCCCGGTCGTCGGATTTCTGGTCTGTAACTATAAGTGG
ATACCTTTTGGAGAAAACTTGGTGTTAATCGGAGATCTAGATCGGTCATTTGGAGCTTCG
ACGATTCATCTGATCGCTTGCGATTGGCGGAAGAGACCTTATTGGATCGCGAATTTGTGA
ACCGACAACTCGGGTACGGATTTTTTATCTTCCACATGTCCGTGCAGGTAACCTCCGCTT
CCGATGCTTCATCCGTGGCCGGAGTCGGAGCGTCCAGCCCAAGAAGCTCCGGCATGGGCC
GTAACGTGCCACCACGGAGAACAGTCTCCACAGCCGCCTGGCACACGTGCCAGTTTCCCG
TCCACAAAAGCCCTACCGCTCCGTTTACCGGGTTCACCGTTCTTCCGCAGGCTTCGAACA
ATAGAGACTGAAACAGGGCTGCATAGAGCAAAGAAAGGAGCATTTAACACAATTTCCATG
ATGAAAAATTTCAACCTAAGAACTTAAATTTCTTCTACCATTTAAGAAATTACCAGGTCT
TTGGCTTTCGGGGACGTTGGAAATAAAAGACATGAGGCCAGCACGGCCAAAGAACTTGGC
GACGAAGACAGTGGCATGACCTTGAGCTTCAGGGCTCTCAATCCACTGCAAACAAGGTCT
CAAAATACAGGACTCACTGCAACCCTTGCGAAGAACACGGCACCCGTTGCAACTCATGCC
TCCTTAATTACAACTCTAAAAACACCCACAAATTGAACAGATTGATTTTAATTTTCTGTC
AGAAACCGCCCTCACATGAACGCTTGTAATTGAATAAGAAGAAGAATCCAAGCCAGGCTT
TCTTTGCAAACAATGAAAAAATGGGG
>JCF44_0000006199
ATCAATTTTTGAGTAACATCTCAACAATGATGAGTAAACATACAGTAAATTTGAAAGTTT
GTATAATACAACCAGAATAAAAAATTTTAAAAATTTAAATCAAGAATAATTAGTAGAAGT
TATGACTATCTATGCCTTTTTCTACCCTTCTCTGTAATCCCAGAAGCCTGATCCACATCA
ACCTCCCCCATGCCCGTATCTTCTTCCTCGTCGCTGTCGTCATCACCACCAACCTCCTCA
TTATCTTCTTGTAGCTTAGCCATGTGTTCAGCAAGCAATTTATCATCACGTTCACTCACT
GCTCTCGCTGCCTCCTTCACGACAAGTTTACCCTTGTGTTTCTCAATTGCTTCCGTGCAG
GCAGTAATAGCATTGTTCAGAACCAATATTCCTTGCTCCTTGTCAAGAGTTTGAGTGGTA
AGCACGTATAAAGGAGGAGCAACAAGTTCAATTTTTACAGGGCAATCATTGTTTCCAGTG
GC
>JCF44_0000006207
AGGGAGTAAACTAAGTTGAAAATATAAGTGGGGCCCATCGGTAAAATTTATCCCCTTGAT
GTGAGGTGAAATTTGGGGCAAAATGGTGATTTTTCTTCATTCCTCTGTTGCCCTTCTGCT
GAAACGCCAAAGAACCTCCCAAGTGTTGTGCGTCGAAATCGCCTCCCAACGTTCCTCTGA
AACCATCGCGAGCGAGGCTTCCAGAACCACGCCCTCCCTACCGATTCTGGTGTCCCGAAG
AACATCCGCCTAAGCATCAAGAAGAAAAGATGTCGATTTGATCATGGTGGCCACAAGCGA
TGGCCTTTCTCTGATATGAATTGCTTTCCTTCCTGATCTTCTCAGTCTCAACTGATCAAA
TCGTAGAAACTTGTAGTTCTTACTGTTACGAGTTCAGAAACCTGCGTTTAGGTGTGTAGG
A
>JCF44_0000006222
AATGAAATCAAAGTTGTAGAACGTACAGCCACAACATGCATAATTACTGTTTTACACAAG
ATAAACACACCAATAGAGTTGCAACCTCTCTGCTGGTCACTGTTGGTTGTCATTGGCACC
GGTACCATGGTTGTCAGAATCGCAATCCAACTCGTGGGATCGCACAATTCTGCATTTCTA
CCTCTGCATTTCGTGCTGAAACCCGCACAAATTGGAAGAAGATAGGATCTCCAATTCA
>JCF44_0000006238
GAAAAAACATGCCACTGAAATTCTTGGCCCTACTCTTTTGGCCAAAACTCTGTGGTTCAC
ACTAATGAACTTGTCATTGGTGATCAGCTGCAACAGATCTCCCAGGTTTACGAACAAAGC
ACCAGGAATGGGTGTAACATCAACCCACTGGTTTTCATGGAGGACTTGCAGGCCACCGAT
TTGGTCTTGCAATAGCACAGTGAGGAAGCTGTTATCAGAATGGCCGCTGGTTCCCATTGT
GAGTTCTGGCTCAGGACAAGCTGGATAGTAATGGCCCTGTAAGAAAAGCCCCAAAGCACA
ACCAATGTCTTCAAGGTAATTGGGATTAAGGCCAAGTGCTTCTGACAGCAATTCAAACAG
ACTCTTTCCCAATCTCATGACTTGGTTTGAGTACTTAATCATTATCTCCCTGAAAACTGA
AGGCAGCTCCTCAGGATTAGGAGGCCGAGGCGCCATAGTGCAAGAAAAAGTGTCCCTCCA
GTTTGCTGCTGGAGCTGTATAAAAATCAAAATTAGTATTGTAATAAAACCTCTTGGTGTA
ATCGCGTGAATAGAACTCCTTCTTTGTCTCTGAATCCTGCTCGTGAAATCTTCGCACCCC
ATCAATCATATCTTCCATATCACTAAGAGGAATACCATGATTCAGCACCTGGAAGAAGCC
CCACTTCTCACAAGCATACTTGACTTTCTCAACGATCTCGAAGCGTGAATCAGCATCAGC
TTGTAGATTTCCCAAATCTATGACTGGAATACTGATATTGGAAGCTGGATCTTCAGTGCT
GCTGTTTTCGAGTTTCTGAGGATCATGATGAAATATTCTTGGGATTTTTGATGCGCCTGC
ATCTACGAGTCCTTTCACGCCGGATTTTGCATCATCAAAAGCCTTGAGTTCACTGTATCT
GTCATATTCCGATTCATTATCTGCTTGAATTTGTTCTCCATCGTTGAGAACCATGTTTCC
TGATATTTTTCTTCTGGTATTCTACTTTGAAGGGTGTACGATAAAAGAAAACTACACAAT
TTTTAATATTTCATTGGAACCATATCTTCTCAGTCCTCACTGAGGACCACTAAAAAATGT
TGTATTTGTCATATTCGGATTCATTATCTGCTT
>JCF44_0000006246
GCTGGTTACCGGGACTAGTCACCATCCAAAACGTCGCCGGAATTGAACTGTGACTCGCCG
GGATCGACCCTGCACTTGATTGTAGCAAATAACTTCCCATTTGACTTTGTGACAGTTCTT
GTTCCGGCCTTCTCTTCCTTCCCAAACTCACCTCGGATTCCGATGAGGTCGTTGTCAATT
CGAGGCCTCCTCCTCCGCCAGCGGCTTCTTCCTGGAGCTCTTGCTTTGTTTGTAGAATGG
CATTGACATTGCTAGCTGAATTGAAATTCAAAATATTAGACATAGAAGAATTCTGATCTG
TAGAAGATAACCCAACATTGGGAAACAAGAT
>JCF44_0000006266
ATGAACATGTAGAGGCATGGATTCGTACTTCTGATATAGAATAGTAAAAATAATGAAAGC
TTGATGATGGAACTAACTACTGCTTGTGTACATAATAATTTATGGTTTTCATACATTTGG
GAATAGTAGAAATAATGAAAGTTTCATGATGGAACTAACTAGTTGCTTGTGTATCTGTCT
TACATATAATAATTTATGGTTTTAATACTTTTGGGTATCTATTGATTTGCAATTTGTTTT
GAGGTTGGGTGATCCCAAACCTTTTGTGTCTCATAATTTGAAGTTGCCCAATGCCCCAAC
CAGATCTCTTTCTTTTGTGAGAAGTCATGGGAAACATAATAGAACTATTTATGGCCATTA
TTGATTAATTCTTGGCTGTCATAATTACAGATCATTCGGTATGCTTTCTTTGGCATGAAA
GAGGCTTTTGGTTTTGCCCCTTCTTGGCTTTTGTGGCTGAGATATAGCACCTTCCTAGTG
CT
>JCF44_0000006267
AAAATTTAATTTTTTAATTTTTAAAATGTTGAAAATTATAAAATTGACAATTATTCTTCA
TTTATTAATTATAATTAAGGATACTTGACATAATTTGAATATACAAGAATTTCTCGAGGG
GGTAATGGAAATTTTCTTCCAACTATAACACTTGCTTTTAACCTTATTTAATAAATGAAG
GACAATTATCAATGTTATTGTCTCTTTATCAGTCTAGTAAGATCTACTTGTGTTAAAAAT
TTTATGTTTCAATTTTTAAGGCATTAAAAATTACAAAACTTGACAATTGTCCTTCAAAGA
CTAGGAACAAGTGTTATAATTGAATCATACA
>JCF44_0000006268
AACTTCTTTTGAGTTTAATTTTTTTAATTAAAATGCTTAAAATTTGACATATATTATAAT
TAAATTATATTAATTACAATAAAATAGGACTTGACTTCTAGTTTGAGTGCCTTTAGCTAA
ATCTTTCAATAAGCAGCTCTATACTTCCTGTGTACTACAAAAGCCACCATCAGTCCTAGA
CTTTACAAGTAAGCACCAATACTCCATTTAAGGAGGAAAGTTTAGCTTTTTACTCCTTTA
TACAGAAGTGAGCATACCTGATGATTGGAATATTCGATATCCAATATCCTAGAGTGAAAG
CAACAGCATGAA
>JCF44_0000006276
AGAAGTTTCTAATCGAGCACGCCACAGCCTTGGAAGCCAAAAAGCTGGATGTAATATCTT
CACCTCTTCTGAAAACAAGGGTCAGGTGACTGGAAGTAACAGAAATGAGACTTGCAAAGC
CAAAGACATATCAGAACTAGACAAGGAAACAAAAACAGCTCCTCCTAAAATAACTGAGCA
GGCAAATGCGGACATATCAGTCCAGTCATGAGCTTCCTAGCTTTTTGGTAACCTGGAGTG
GAGTGGAAGACAGCCCTCATTTTTTGTGTCACCATGTGGATTTTCGCAGAAGAGATGGCC
ATATTTTCTTTTCATTCGGACTGACTTTTTAAGTTGTTTGTGTTAACTTGAATTGTAAAT
GTTTTGTAAGTTATATTGGCACGCATCATGTTATGTTATATAATTAGTTATGGTATAATA
TGGCCACATATTGGGT
>JCF44_0000006286
AGTAAGAATCAAAAGCAAGCAATCAGTAGCAGCTCCGCCATGGATGAAGCTGAATTTCGG
AAGCTTCTCGAACTCTTTCCCCGTGTTCGTTCTCGCGATTACGTAGCAGACTCAGTATCC
CCCCAGGAGTCAACTTCTCAGTCTGCACAGGATGAGCTAAAGGAATGGCAAGATGCATGG
GATAAGAAGGAAGTTCAGATTCAAGGAATTGACCAACCTGAT
>JCF44_0000006294
TGATTAGCTGCTACCCAAGAGTGATTAATGACCAATGCACCAATTCCAGCTGCTGCAAAT
ACTGCAAGAGTTTTCAGCAAGTCGGTCTTGGGCTGGTAATTATCTTCAAAATCTTGGGAG
CTTCTTTCATCAAGAGAACAAATGGGATCACAAGTACGAGATTCTGGACTAAACTCCTGG
GACTGTTTTTCTGAACTTGATCCCGCTTGTTGCTGTTGATACGAAGAAGAAATTCTAGCT
TTGTCTTCTGCTCTTGCCAGTACGCTACTGCCAAGCAACCTGTTACCTCTAGTTCTACAA
CAAGACAAGCCAGAGAATGGTCTGGCTGATAGTGGAGATTCGGGTGTGCGAAGGCGACGA
GAGCTCGAGTGAAGTCCATGGTTCTGCAAATAAGGGAATGGGGACATG
>JCF44_0000006296
TTTTGAGATGCCAAAAATTTGGGGATTAAATGACTTAATTAAAAGATATTTTTCAAAATT
TTCATATACAATTGCATGCTACCGATACATGAATTTTGGAGGCAAGCCACCATTTAGTCC
CTTGAAAGCTCTGCCTCTGCTCACAAATTGCCAAGCTGTGAGGCTTCCCTATAGTCGGTG
TCGAAGTATATCTTTAGACTCTTTACCCTGAGTTTATAAAAGAAAGATGCCGGCACTCTC
AGTAGTGTCATGGCACCTGAAGTGGCCTTTTTCTCCCTTCATCTTGTCTTTCGAACTTGA
ATCTTGCCTTAAATAACTTGACATTCCTATTATTAAAAAAAAAAATTATAAACGGAAGAG
TACTTGCTGCATATCA
>JCF44_0000006326
CCTGATCAAAACAATTAAGAAGGCCAGAACACAGGCTACAAAGTTGCAAGAGCTAAGGCT
AAATCCATTTGAATGGAAGCCGTTGTCCTTATAATCATGGCTTCATTGGAACCATTTCAA
ATACAGGAAGATTGTGCCATACGGCAAAAGATCTTATGATCACTAATCAATATGAGATGA
GTCACAAAAAGGAACAGAAAGAAACTCAAAGCTACACCATGAGAAACTTCTTCATACACA
TGGAAATCGCAAATTAGAATTTCACATCAGTTGTCCATGTACCTTGAACACTTGGGTGAC
GAGTCACATGTCTTGTCCTCAGTTTGATTACCTTTCTTCCCAATGAATTCCTTAGCCTGG
TTGCATGTAGAAGGATGTCTTCTGGATCCATGTTCTTCACACATATCACTCTCTGGTTTT
TGTTCTTATAGAATCCCTTCAGATGTGGATGTTGACCACGAATGAGTTCAGTAACCACCT
CCAATTGAGGATTCTTCTCCTTGAACGTTGGCAATTGCCTCTCCATGAAGGCCCTTATAC
CCCTGCTACTGCCGCCCCAGTCAGAATAGCTGACAATGAGCTTCTGAAGTTGCCAAACCC
CTTTGAGAGCCATCTGACTTCAACCGAAATATGAGTGCCAGATAACGGTGAAACGAGGAA
GAGAAGAGAGTTAGAAGGAGAGCACGACAGAACAGAATGCCGGTATGATTGCTCACAGAA
ACTCCGCCGGATGCCAAGAAACGAGGGCACCGAAAATCTGAAGATGGCGCTCACAAAGAG
GGGGGGG
>JCF44_0000006334
CGAAAAGCGCCGCGAAATGCGGCAGAAAGGCAGCACAAGGAAACGTCGGAAATCTTCATT
TTACCGGCGACACACCATGGATTCCGGTAGACCCAAGCTCACAGAAGCTCCTCTAGAGTA
TTGAGAAGAGAGGATGAACTTATGTGCTTTAGAAGTAAATCCTTTTAAGAATGAGTTGGG
AACTGTGAAATGTGATGAGAATACTGCCTTGGGCATATTTAATGTAATTGAGAAGGCGGG
CAATGATATATTGAGTTATGAAATAGTATCGGATTTCAGAAAATAGTTTGTGAGGGATAA
GACAGATCCTTATAGGACAGGGATGGAGTTTGTGAGGGCATAAGACTTATGGTTCGAACT
TTTGTCTTGAAATACTTTTGTTAATGTGGTATGATTATGTGAATTCTAATATGATTGTAT
ATGTGTGTGAATTACAATGTAACCGAGAAGTTGTGAATGACCAGTAGGCTCTTCTATTTG
ATAGTTCATATCTAGGTGGGTGTATTCCGTGATCGGTTAATTTACGGCAAATATGCCATT
ATCTTTGACTTGCAGGAGCTCTAATGTGAATGTATTTGAAAGGTTGTGTATGTGTATTTA
GATAATTGCTAGTCAAGGTATCACGTATGAATTTACTTTAGGCGCTTCTTTAGTTTATGA
GATAAATAAATTAGAACTGATCTATTTATCTGATCTACGCTATAGTTAGTTGTAAAAGGG
TAAGTACTCACTGAGTTATGCAACTCATTTGATGTTTATCCTCGTCACTTGCAGGTTTAA
TTTGATAACTCAAATTAACCTAATTCAAATTAAACCTGCTATCAGAGAAATCCAAAGTAT
ACAGGAGTTTGACAGTTGGGAAGGCTGGTGTCTGTCTTAAATTACTTTGAATAACTGATG
TATACCTTTGTAATGTTTTGCCATGCTCGAATTATGTTGTAATTATCTTGAGTGTCTATT
ATTAACCAGTCAGTTGGGTTATTGGAACTGGTTAATGGGCTCCATTACTGGTCACGATCG
GATTGGGTCAGGACGGGTTATCGGCCGAATGCATGAAGTTAATAGGCAGCATATTGAACA
GAGGAGGGATTGCCATGCCATCTGCAGACGGACCTGCAATGGAAGGTCTTAGGGGCCACG
ATGAAGCAGTGAAGCTCAT
>JCF44_0000006372
TATATAAAATAGAATATTGCAAATCACTTTACTTATTTATACTTATTACTCCTTCTCCCA
GTGCGGCAGAATTTCTGACAAAAACAGCAGCAGAACGCGGCTTGTTTCCGGATCTCATCC
CAGATCGGACCGCTCTGTGTCGCCGGCAAGCTGCTATGGAGAGGAAGCGGAAGCGGAAGC
GAAAGCAGAAGCAGGATGCCAGATCGGACCGCTCTGTGTGGAAGCTGAAACAGAAGCAAG
ATGCCAGAAGACGCACAAACAGCAGCAGCGAAAGCGGTGCTATGGAGAAGCAGAAGATGG
TTCCAGAGGGGCGCAGCAACAGGAAAAAAATATGAGCGCAGTGCCACTTCTCTCCTGTTA
TCTCCCCAGCAACGAAGAGAAAAAAATTTGGGTGGGACCCACGCCACAGCTCTGCATTTT
TTTTTCTCTGTTATTTTCTTCAATCAAACAATAGAAAATCTTAGAGTGTG
>JCF44_0000006386
AAAAAAGTCACCCCTAAACAAAGGCTCAGACACCAAAATTAAGCATTTTTTTCTGAGTAA
GGTTACATCTGAAGGATGTAGAATAATGCATGAACGTGCCTGAAATTGATGTACATTCTA
GATCTTAATAAAAGAAATTCAACCAACTGCTAATAGTTTTTTCTCCCCCTTCTTCTTCTC
GATAGAAAACCAGTTGCTAATAGTTAACAACAAATTCTTAACAGCAGCAAGGCAATAGGT
ATCCGAATCACATAATGACGGA
>JCF44_0000006412
CTTCTAGACTCAAACGCCTGCTCAGGAGTCAAATAATCCCAAGTCTTTTCCAATGCTTTT
CTAATCTTCAAATTGGTTTCCCCATCCAAATTAGCAGTCTCAACATAGCAAACACCATCT
GGGTTCGTACTAGCTAGGAAAAGCAGATCTGCAGGAAAGAATCCATCCTGGTTAACCTTG
ACAATGTCTCCAACCTGTAACTTTTTCCATGGTATAGGTTCCCACCTTTGATCTTGCAAA
ACATCTATCATATTATTGTTTACCGCCATGTCATTTTGAAAACGCTTCCAGTCTTCAAAT
GCTTCCTTAATAAGAGAAATAAGAAGCACCAGAGATAAAGGAAGCACATTTGTTATTGGA
GAGATGGGACTGATTGGCGTGGCTGACAAAATTGAGATTGTAAGAAAGTAAAGGTTAGCC
ACCCGCCTGAACTGTTCAAAAAGTCCTTTTGGCAAAAAGGTAAAAAAGTTGTATTTTGTA
GTTGATACTGAATTCCCCTTGAATCTCACGGGATAATTGGCTTCACGATCGTTGCAGAAA
ATGGTTCGGTGACCCGGAGCCTGGGGCTGGACGCGGCCGAGTCGAATGGATCGAGATGAA
GGAATATGCTGAGTCATCCTCGATCTCGATGAAGACGATCGATCTAGAACTACCTCATCC
GCTCATGACCCAGAAATTTCAACAGAAAACTTGTAGGCTGCTTCGATCGGCTGTAGTCGG
AAGCGTTTCACTGTACGAACGATCAAACAGAGAGACGAGGTGCTCAATCGATTGCCTTCT
GCTACCTCCTCTGCTACGGGAAATTTCGCTTTTCATAGGACAGTTTTGC
>JCF44_0000006414
GCATTATAGTTTCTATTAGTGTTCTTTATCTGCTTGAATCTCTCTATGATTGCATTGAGG
GATTGTGTTAAGTTCAATTACAGTAGTAACTTGACGAACAAATTTTGCTGAACACATTTT
GTTCAAGGCATGACTGAATCATTTAAGGGTAATGCAAGTTGTAGTGTTACATCACAAAAA
TTAAAGTGAAACTTAATGGACCCTCTGCTCATTCAATTCCTTTTTCCTGT
>JCF44_0000006417
AAGTTTCCAATCAAAAAGAACGAAGACAGACAGCTGAGTTCTCTCTTTGTTCCAAATTTC
ACTAAGTCGTTCTGCAGTAATTTAAACTACTCATCATAAGTTTACATATATTCACCTTTA
CAGTCCCTCTTCACAATCATATATATTCCAAAATCGTTTTTTGGTCAACATTTCATTGAA
ATTTGACAATTTAAACCCTTGCAAAGTAACAATTCCAGTATCATTCCCCTTTCGCAGATC
TCAAGCATTCCCTCTTTCCCCATTTACACTCCGATCCTCTTGAAAAGACACCTTTTCCCG
TTACTGCCCTCAATTCGATCATTTTCATGTTGCTTAATCCGATAACTCTTCCCAGAAAAT
AGCCTGGAACTTTCCTAAAAAAGGCTGCCGTCAAAGGAGCTTATAGAAGAAAAATCGATC
TTAAGAGT
>JCF44_0000006422
TAACATTTGATCCTTTGAGAACAATTTCACCTTACATTCACATTTACCAGCTTCATCCAT
CATTTTGACATAAGCTTAGTTACAGCTTGTAAAATGACAAAAATATTACCTTAACCAGAC
GTAACCCATGAGCAAGTAATGTATACATGAAGCGGCAGTGACTATGAAAATCGATAGAGA
CTCCCACCAGTTTAGTATAAATTACCGTTTCTGACAAACTATCAGCTCCGCAATTAAAAA
ATTAAAATCTTAGAAATTTAAACCAAATGATGCTACTAACAAACAACTATCTAATCTTCT
AATCCTACAAACTTTTAGTAGTGCCCGGAAGCCAAAATTGAGGAAG
>JCF44_0000006450
TAAAATAATTAATAGCCACCCGAACAAAAATTCTTTAATCCAATATACAGAGGAAATCAT
GGCGCATAGTTATTGGCTACATCCCTGGGTCTTCAATTCACATATTGCAATACAATGATT
GCTATTTTTGTATTGCAAGTCAAGGGGCGTCAGAAAATGTGAAAGATTTTTTTAAGTGAA
GATCTCTGGACTCGCATATATGAAA
>JCF44_0000006462
CCGAAATGTGTCAAATATTTAACACCTTTAATACCTCGTTGACACTTCAAGATGTACTTA
GTTAATAACGGACTCACAGATACAACTATACTTAACTGGGATATGTTATGTGGCAATTTA
TAACTTACTAGCATAAAAATGTACATACAACATACACTACAATAATGATATAAAATCTCA
ATTGTCTGTATAAGTATTTTAATAATTTTTAACCAAAAATAAAAATAAAAA
>JCF44_0000006471
ATTTTGGGGCACAAAACTTGAGAAAAAGAAAGCGTGATCAAATAGATTAATACTTTAAAG
ATTCTAATTCACAAACAGAATAACGTCCAAATTTAAAACAATAATACTAAAATGCATCGA
AACAGCGAAAAGAGAGAACAATACTAATCTCTGTTTAGCGAAAACAAGCTAACAGCAGAA
GAAGGCAAAACTAGAGAGAAGACTTGTTAGAGAAAACTACTTGGATCTCTGCCTCATCTT
TCGGCGCTTCCTCTTCAATCTCCTCATTCTCTTCTTCTTCCACTTGGCTCTCA
>JCF44_0000006509
GTAGCTATGGAGGTGAATACGTTAGACTTTCATTTTGATTCAATCAATCTCACTCACTGC
ACACTTTAGAGAATCTGATCAAGAGAGAAAGTGACTATCAGATTATGCCAAATGCAAGTA
AGTGAACTTTAGTGATTTAAAACTAATATGACTTGCATTGCTCCAAGGAGGTGGATGTTA
GTGCAAAATTGATTCTAAAATCCAAAATTCTTACCGTAATTGTAGAGCCCATGAATGGTG
AGAATGAAGACTTGAAGCTCTCACAAAAATTGTGGTAGACTTGGATTGGAGTCTTTCCAT
CAAGAACAGGAAGATCATCAATCGCCAGTGATAAACATTGCTTATAACG
>JCF44_0000006534
AATTCCATATCTCCGGTCCATGTCCGATCACCCGACGATGAGTTTTTTAAAGAGCCGCCA
CAGTTGATGCTGAAAAGATCAACTGGAATGTAAGCATTGACTGGTAAAAAGAGGCAGAGC
AGACACAAAAAGTAGAAAGAAGTGGTTTCTAATGCCATGGTCGTGAAACAAAGAGTCTTT
TGGGATTGGAGCTGATTTTTTGCAACCATATATGGTATGTTTGCAGTGGCGTAGACAGAG
A
>JCF44_0000006537
AAATAAAGAGAGGAACAAAAACCGTGTATCACAAAAACTGTTGAAACAATCACACACTTT
TATTGTTCCATGAAAACAACGTATTACACATTCATATGGATAACACCGAGGGGATAAAGA
TACCCTCATTTTAGTTCCAAACAAGCAACTCCCCTACACAGACGGAGACAAACGATGAAA
TCTAATCTAATATTAGGAATTCAAAATGCAGTTTAACCAAACAGAACGCTAGCAGGGTTT
CACATCTCTTCCCACTCCCTCAATCCACGGAGCGAGTGAGAGGAAGACACGTGTGCAGCC
TTTTATTTAATAGTGATATCGGCTGCACGTGATTGGAGAGCAACTTATATCGCCAGGACT
AAGCCGGGAACGGATTTCCCGACCCGATTGGAGACACTGCTCTCCCAAACGCAGGGGAAG
CGGCGCGATTCCTCGGAGGAGGAGGTGATCTCCGACGCCACAGACGAGGGCCCAGAAGTT
GAATCGCCGAAGCGGGTGACTGTGACGGAAGTATTGAAGTACTCCCTGACTTGGGTAATT
ATCCCATCAGTGACGGTCCACGCGTGCAA
>JCF44_0000006540
GATGCATTAGAATGAAGGTGGGACTTAAACCAGCTGCAGTTAGAGTAGAAGGATTTGATT
GCCTCAACAGGGATCGCCAGAATTCAAGTATCCCTGCTGTTGCTTAAACTCCATTCAGAG
GAAGTGTACATAGGAGCTGAATGCCACAACCTATAAAAACGTGACGTAGTTAGAGCGAAG
AATTTTGAATATTTGGGAGAGAATTAAGAAATTCTGTTACTGATGTATATATGAAATGTT
TTTGTCAGGTGATCGTCTCATTGCTAATATTTTTCACTACTAGTTTGAGGGATCTGCTAA
GAGAGAAAAGGGGGAAAAAAAAAGCACACCTTGTGTTGTTGAGGAAAGCTTTGATATGTA
AAGAGCATGTTGTTTTGTAATATTAAGATTCTGAGTCTTTAAAATTTTTTAGGTGATCAC
CATTAGGTTTCCTGTATAGAATTGGTGGTTTATGTTCAACATCCCTGTAAATTTATTCGA
GCAATTTAAGAATATGTTCTATTACTTTTAGTGATTGAGTTCTTATTTCTGGACAAGAAT
ATAACATGTAACCTCTATATATGGTTTATAGTTGTTG
>JCF44_0000006542
AGGTGACTGAAGCATTATCCTTTGAACCATGATTTTCTCCTCCAAAAATTAGCACAATGA
CTAAAGGAAGTGAACAAAGAATATGCTGCAACCAGTCCATGGATGCACAACCAAGGACGC
ATCCTCTCACATTGTATGGGCCCGCAATATGTTTCGGGATGTGTCCAAGAACGTGTACCA
CATTGTTATAATAAATAATATTTTAAGTGGAACTTTCTACAATCACAACTACTGCACTCT
TGGTCTAGTCTTGATGTAGGA
>JCF44_0000006544
TTTGGCCATCAAGCACATAGAATTTTCTGAGTTGATCATCCAACAAAATGATGTATCCGA
GTCAAATAAAAGAAAAAAAAAAGTGCAAATAAAAGCATTTCCCAGGAAAAAAGAGAAGCT
TCGTACCATGAGAATCTAAGCAGGCAACAGGACTGGTTAGCCTCAGTTTTCCAAAGAACT
CTGCCTATCCTTTCTTTTATGAGAA
>JCF44_0000006550
ATTATAAAAATTAAACCTGCTCATAAACATATTGAAGGACAATACAAAGCAAAGCTGTGT
ACATCAATCTGGCAATTATCCCCTGACCCATAATACAGGGTGGGAGATAAAATGGAAAGA
AAAAGCATAAATATACATTAGAGAACAAGTATCTCTGCTTGCAAAAACTAGCTCTGATGG
AAACCCAACTTATATATTGAACGGGATAAGATCTATACTTCCTCGGAACTGCGATGGAAA
TCAGCACACTGTACGGCCGTAGCACAAACAAGCAAGATAAAGGTTTTTTGACCATTTCTC
CTAGACACAAACAGAACCAACACAAAAATTAGTCCGTCCTTACACAACCAACAAAAATTG
ATTCTTTTTTCCCATCTCTTACCTTAACATGTGTGCTGGGAAATAGAGATGTTCGCAATG
TTTCCTGAGTCTCATCGCCAGGCTTGCGCTTGGGAATGCTTAATATAAGGGCAGCTTGAT
CCCACGTAGCAGCAGTTGCTGTTATCCTGTAACCACTGTCCCAACGTTTGTGGATGCCCT
CACTTGGATAGAGAAAATCAAGTTCAACAACCTGATCACTAAATCCAGCATTTCGAGACA
TAACAACTCCCCAGCGGCTTCCAGCTGTGGACATTGAGGTCACATGGAACCCTTCTTTCC
ATTTCTTGTTAATCCACTTGAAAGGGAATGATTCACTTACTTTGTATGATTGTTGAGTAT
ACTGTGTGCCTTTAGACATCACCACAAGCGAGCTCCCATTATTGGCCCCAGCAATACAAG
TGATGTAAAAGTTTTTCTCCCACTGCTCCATAATCCATTCCTTGTACAAGAAAAAAGATG
ACAACTTGTACACTTGATAGAT
>JCF44_0000006557
TGTGGCTAGCTTTCTGTGTTCTTGGATTGAAATGTGCTGAATGTGGCTTTGATTAGCACA
TATTGATTCTGTTCTCATAAATTGAAGATTTTGTAGAGTGAGGAAAATGGAGAATGTGGC
TAGCTTTATGTATTCTTGGATTGAAATGTGATGAATGTGGCTTCAATTAGCATATATTGA
TTCTGTTCTCATAAAAGTCGTGTAGTGTGAGGAAAATGGAGAACAACCTTGAGGCATGCA
TGATACTTGTCAATCTGATGCCGAGTACTTCAATCTTAATGGAAAATAGGCCTCTGTTGT
ATTTTTGATGATCTTAAATGCATGCTCATAATTCACAATTTCAAGTTGCAAA
>JCF44_0000006559
GGTAGGCTCAATCAAGACACTCTACACCATGGACAACAGTAAGTTTCATGAAATTTACAA
TTTATGGTCTTCAACTTGTTTACCGGAAATTGCAAGAACAAGATCCAACACAGAAATCTA
AATATACAGTAGTAGGTACAACATAAATCTCATTATTCAAGAGGGAGATGAAGATCTGGA
ACAAAAACTAACTTCACCCGGTGTAATAAGTCCCTTCTCCTCAGCATCTGCAATCATGCT
ATATCCTATCCTGAAGCAAAGGGAAGTAATATATGTCAATAG
>JCF44_0000006562
ACTTAAGAGAGTCACCCGAGAGTCACTGAAGAGAGAATTAGGAGTTAGTTATTTACAGCA
ATGTCCAGCAGAGAATGCATCAAATCAAGGGTTTTTAGAGGGATTTTAGAGGGATGTGGC
TCCAATTTTTTTATATAAATAGTGGTGTTTTCATCAGACATATCTAAATAGAACATTTGG
TCCAATATATGCACAATTAAAGCTTTGGCCATGATTTCACGTCCAGATGCATAACAAAAC
TTCTCTCCTCTCTTCTTTTTCCTTTTCTTCCCCCCTCTTCACATTAAATTGGCAAAGAA
>JCF44_0000006588
GAGTATTGACCCACTTTTACCCACGGACGGACAAAGAGCAATGCTATCCTTCGGACCAGT
TCTGCCTTCCAAAATAAACTCCTCTAAGATAAAGATTGCTAATTCCTAATTTGTCTTGCT
ATTTTCAGCAAGTCAGTTTGGATGCAACCCGGCTCATCTATTTTGTAAGTGACTCAAAAG
CAAGTTTATGTATCCTTGATGAAGCCTGAAGGAATTAACAAATCAATTCCTCATTTGACC
CAAATCACATCCACACAAAT
>JCF44_0000006598
TTAAAAAAAAATTCATATCCAAACAAACCTTGTAGCTCCAGGAAAGAAACTCCTATTACA
TATATTGAAGGATAATTGGACCAAAACCATTGGGAGGAGACATGAAAACATGGAGGCCCC
TACGGTTGGAGTTCTTTCATTTGATGTTTTTGCCCTTGCTATACTACCTGGAGAATGTCA
ATATCTTTCATTTTTACTCTGAGTGACAGAATTTCCCCCATTCCTTCACATATTGTGGAT
AAATAACTGTGAAATTAACACCACATCCATTATTCTTGATATTTG
>JCF44_0000006603
GATTCGGATATTTGGTACAGATGAAGCTTAGGAAAGTTTTCATCTTTATGAAAATAGGCA
TATTTGTACTAGATTCCAAGAAACCATATATAATTATATATTTCGGAAATCAGAGTTGAG
TAACAAAAGGAAAATTAGATCTGAACTCGAAACAAAATTTATGACTTAATACAAAACCAA
GCACCCAGTAAGATAAAAGCCGTACCCATCAAAGCGCGACCCAGATGCGTATGTTCCCCA
AGGAGAATACCAAAGACGGCAGTAGCGGCAAACGTCGTGGCATTGGTGACAGGCACGGCG
AGGGAAATGGGGGCGTCACTGAGAATGGCGAAGAAGGTAGCTGATGCGGAAAGATTTATG
AAAAATGGAATGGTGTACTGCCAAATAGAGAGAAGCTTGAGCCAATTTTTGAGGGTAAAG
CGGATTCTGTGGGCAGGACTTGAGAAATGGGGCGGGTTTGATGAGGAAGAAGATTTGAGA
GCTCGATCCCAAAGCAGAGCACCACGGCGCATGATAGCATTGGTGGCGCCCCATACAAGA
CCCACTGCGATCATCTTCTCTATGTCTCCCACCATGTCTTCTCTTCCGTGGACCGTCACG
GCGACTCAGAATCAGAATGGGGGGCAACTTCGAACGACGACGTTTTT
>JCF44_0000006606
TCCAATCAATTGATGCAATACAATCACGACTGCGATTGCAACAATAGTTTAGATTTTATT
CACTCTCGCATAACATAGTATTTATATTTACATCACTTTGTGATCTAACATTTCCCATTC
ATATACTGCACGAAATGAGTGACTAATTGATTGAATAACAAATAACTTGAAGAAAAATGA
TAGGGGTGCTCCATGTTGAAGAGCAGTAATAAATTGCTGTTTTGTGCCAACTTCTTACCT
TCTGCAAATCTTCAATTTTGTTCCAAAGAAACTGTCCCTCCACATTTATTCTTTCTTTGG
TGCATCCCCAGAAAACACTCTGAAGAAGAGAAATCTTCTCGTTATCCTACTTTTCACCGA
AGCCTGGATCGATGCCGAGCAAAATAGAAGCCCAAGATGGTGAAGCGGTAAGAATTGTTG
TTATGATGGTCATTTGG
>JCF44_0000006624
AAAATCACAGAGCTTAACTTGGTGGGTGAGAGGATCAACCAAAAGATTTTGAGGCTTCAC
ATCCCTATGGCAAACTCCAGGCACAGTATGGATATATGCTAGTCCCCTAAAGATTTGATA
TGTGTAAAGTTTGACATAGATGAGGGGCATCCTCTGGTTCATACTGCTGTAATATTTTAG
AACTCGGTACATTGTCTCAGGGACATATTCCATCACCATGTTTTGAAAAAGTTCATCTCT
GCTTGTTGTAGAGAAGAAGCAGTGCTTCAGGGAAACTACATTTGGGTGATCCATTACGCG
CATTAACTGCAGCTCGCGATTTTTGTACCGCCGATCCTGCAAGACCTTCTTTATAGCCAC
CATTTCCCCAGTCTCCAAGCACTTTGAGATCGGAA
>JCF44_0000006640
ATACACAATGAAAAGACAGTCGATAAATCAAAGGTACTAAATAATGAGTAAAGATCACAG
ATTACAAATATTTAATCACTCATCTTTACTTAGATATTTACATTCTTTGATCTCATCTTT
CTCTTGCTATATAATTCAAAGCCTTGATTCATTCTTGCAGACAATCGTCGCCACAAGACA
AGCCTCACGTATGGAAAGCAGCCAATACAAGGTCTTGAACACCTAATTTCTGAACTATCA
TAGAGGATCGTTTTGCCCATCAGCCTCATGAAGCGGCCATTTAACCCCGTTTCCATGCAA
TTATTAATTCTTGAATCAGAATAGTGCCGAAATAAATTACGGCCGACGCCGAGATTGTTG
TCTAAAACGTTGCCACTGAAGTCATAGTATTATAACCGTCAGATATTCCTCCGCTATGGT
TACGGCCCTCCGGTGAAGCAGAAAAATGCTTGAGATCTTTGGACATCTGATAAAAAATGA
CAGTAGTAAATGTGCAGACGGCCATAGCAAGGACATACAAAATATAGAACGGCCTTGATG
TAAGCGTATACATTTTATTACCGCCCCGTAAATCCATGGGATCTGCTACTTT
>JCF44_0000006652
AAGACCCAACAACAACTCCTTGAATTGATCTTCCTTCAATATACATTCACTTCCAAATGC
ACAGTAAATGACTGATTTAGCCTCAAATTTCTCAAGCCATTTTGCCATGTTTTCATCCAG
AGTGGAAGAGGGTGGTTCTGGTATATTAGGTCCTTGAAGAAGAACAGGCCTCCCAAAACT
CTCCAGAAATTCAATATAGGGTCCTTCAACTTCTCTACAGCCTCTATATGCTGCTGCATC
ACATAGCCTCAAACCAATAGCAGCGCGATCAAAGAAACTAATACCACCAAACTTTCTGTT
CATTAATATAGAAGCTGATCTTGCTTCATGGACATGAAGTGTGATTGCTGAATCAAGAAA
TCCAGGAGGAGGATTCATGAGGTCATGCTCATTCATGTTGCTTCCTTCCCGGGTTAGTAG
ATAAGATATGGTTACTGGGCTCATGGTCCAGTACTGGATAGACTTGATACCCAACTTGTG
AGTCAAGTTAGGTATCCAATATGCAAACTCAAAGAAAACAAAGGCTGGTTTCAAGTGTTG
AAGAAGAGATTCAACTGTATCTTGAGTTTGATCCATGGCCGTCATTAGAAGCGGGAACAA
AGAAGAAGGTACGTCTGAAGTCGTTTCAGCGCCGTAAGGAAGGCCTTCGACGTGAGGAAC
AGTGATAGGAACAAAGGTGATGAGATGAGGATACAGATTGAACTGCTGTAACTTGGATTG
GGTTGCATTGGGAACGAAGAGGGAGATTCTATGGCCTCTTCTGGCTAATTTGTTGGCGAG
GTGGAGATTTGCTGTGAGATGTCCCATGGCATACCATGGATACATAGCTATGTGTAAGGA
AGGTACATCCATGGCGGATTGGCCCCAGAAACTGCAGGGAACTGGAACTGATGGGATAAA
AAATTAGGTTCTTCTTAATCAAAGAAGATAGGCCACAGCGGGGTATGTTTACTATTTGGT
ATTAGTTTATTGGCCGGCCGCGGGCAGAATTGGAAATTCTCGCACAAG
>JCF44_0000006657
GGGAGTTGCCACCACTGAGATTTCTGAGCTTTCTCTCATCGAAGTAATCGAGGAGAACAT
GAGTGCTAATTATGGCCTTGATTGAATCTTTGGGTCTGCCCGAGATGGAGGAAAGCGAGG
AGTTATCGACGGCGAGGACGGTGATGGTACGGCGGCTGTTAACCTGAGATGCGAGTCCAG
TTTCAGTAATATATTGATTGAACAGGCCTAGTTCTGGGTACTGAGCTAGGAGCCTGGTGA
TGTTAAAGGC
>JCF44_0000006666
TCTCCCAGCATCATCCTCTGCTGCTCCGGAGTAGCATTTGCAAGGGCAGAAGCCAAAGGC
TCAATAGGAATTAGCTGAGACATAGCAGCATCATGCGGTGGCATTCCACCCACATCATAT
CGTAAGGAACAGAAAACATGCCTCCAGAAACCCGTGGCATGGGAACATCAGGCAGGCCCC
CTACCAGAAGTATGGTTTTAACAAACACATTCTCTATGCCATTTTTCCTTGCCTCAGGAT
TACGATTTGACCACATAACCCTAATCACTTTTCCCTTCACTTTAGTATGGTTATTCTCTA
TTGCACGCATTGCTGATCAAGTCCAAAATGTAATTAAGATAACCGGAACCAAAATAGCTT
AGCACGATAAACAAACAACCATCAACATTTCAAACCTACCATTTCAGATGGACTTTTATG
CTGCTCATCTCCAAATCCTAACCAACATTTCGGTAACATAACTAAAATTATCCTACAGGC
TAACCTTACACTCTTCGGCCTTTCGAAAAATTCTCGGCAATGACTCTTCGTTGCCCTGGT
CGACGTTCTGAATTTCGTCGGAAGCTGTCAAGTGCCAACAAAATGTCCTGCTGCTCATCT
AATTGCTTCGCAACA
>JCF44_0000006669
ACAGTACTTGTCTATCAATATAATCTAACTTTAACTGAATTCAAATCTAACATACTTCTA
ATGTTTTTTACACTTGTAAGAATGGTGGGAAGGTAGAAGTTCCACCTTATGCCTCCTATC
CAACCTTATCCCTCAATTTCAGCCTTATCTCACTCTTCAATATAATGACATTAGGCCAAA
ACTCCCCCACACGAATAAAATTTACTCTTTTTATAGGATTGCCCCTTTGAAGGGTTAAGG
>JCF44_0000006676
ATGAAAAATTAAATGAAAAATTAGGAGAAGATCGAAAGCGAGAGTGTGAGAATGAAATAG
CAGAAAAGGAGGGGACTAACCATAGAAAACGCAGGTGATTGGATAATACCCAGAAACGTA
ACCGTTTGAATAACGGCCACCCAGTAGATGTTAAAGCCGATTAGAAGAAGAAGAATGCGT
CTAAGAGCTTTCACATTGGCTGAGAGAGAAGGGTCTGAAAGAGAGGAAAAGCAAAATGGG
GCTAGAGTCTGAAGAAGATAGCAAGGAAATAGGGTTTTGTGAGAGAGTAGTACGCTGCGA
TGTGTTTGAGAGAGAAATGGGAGTGAGAGAGGTA
>JCF44_0000006692
TGTATTAGCTACATATCTAAAATCAATGGTTGACAACAACAATAACCAAGAGGAGATCCT
CAATCCCCATATTGCATGATCGCTTCCAAAACTTACAGAACTTGGCTATGCTTGATATAT
AATAACAGCCGATACTCGAACTCGTCCATAGATAAGCAGGATCTAAGCTATTAGATAGCC
AGAACTTGTCTATGAATTCCCCAAAATTGAACTAAAATTGGATTTCAAACTTCCAATACA
TATAACTTCGTTCTTGTGTTGATCCGATATCAGAAATCCAGGAAAAAAAATAAAAGACGA
CTTTTCTAAACAGATGGCTAATATAATACCATAAGAAAATTAGAAGGGAGGAAACCTGCT
GTTCATTGCGGGCGAGGCA
>JCF44_0000006695
AGAAAATTGCAATTACTGGTGACGTTTAATCTCAACCTAACGTACTCCAAAGTAATAAGG
AAACTGATATCATCTGGTTATTCAAAGAACTTTCTTTACACTTAAAGTACAAGCCATAGT
AGCACATTTTGTGTTTTTTTATTGATCAGATATCATACGTCTTACAGATGCTGGTTCTTG
TACAGGTAAGACATCATAAAGAGAGAGTAAGGTATTGGGGCTACAACCATGCCGGATTCT
TTAAAGGAGTAACAGCAGCCTTGACTTGCAGATAGTTGCTTAGGCTGTAGATTCCCCTTA
CTCTTCCTTGGCCGCTCATCTTATATCCGCCAAAAGGTATTGCTGCATCAAAGACATCAT
AACAATTAATCCAAACTGTCCCGACTCGCAATGCCCGAGTTACGGTGTTGGCGGTGTCCA
TATCATTGGTAAAAACTCCAGCTGCCAGCCCATATGAAGTTGCATTTGCTCTCCGTATCA
CGTCTTCAAGATCCTTGAACTTCAAGATGGACTGCACTGGACCAAAGATCTCGTCTTTCG
CTATCAGCATGTTGTCCTGAACGTTTGAGAAAACTGTGGGTTGGATGTAGTAACCTTTAG
AGCCAATTCTCTGGCCACCCGATTCAAGATTAGCCCCACTTTCAATGCCTGATCTTATGT
ACCTTAAGATCTTCTCAAATTGCGCTGAATCAATCTGAGGACCTTGCTCAACCCCATTCT
TGAATGGATCCCCAACA
>JCF44_0000006715
GCAGCAACTAAAGCAGAAGTAAGTTTGCTATTAAAGCAATATTCTTTAAAATCACATACT
TAAGGAAAAAGAAGTTAAAGTTAGGTCCTGAACTATATTTCTGTTTGTAACTAGTGTGAT
TAAACTAAGTTGATTTATAGCACTTATCATATCAACTCCACTCTATATCAAACTACAAAA
ACAAAACACAGTGACAGTGGAAGTTTATGAAGCAGAACCTGGATACATGATTCATCCAAC
TTTCTGACATGGTTAGGCTTCAAACTTCTTCGGTATTATCATTTGCACAGGGAAAAAATG
GAACTCTGGTTTTTAGCCGTTCAACACCTTCTTGGCACTGTCACATATTACTACAAACTC
CGCACGGTTTTTGGTGCCCAATCAATCAATTCCACGGCTTTCTTCGAATTCAACCTCATT
TCCTTCGCCGCAATCCGCTCATCTCTTGTAAGGCCAGCGCACTTGTCCTTCGCCTGCCAT
AAAACGACTCACCATCTCTCATGTTTATCTCTCCCTCCCATAAATTCCTCACCCATCAGA
ACCATCCAACAAGCTGGCTTGCACTTCCTGGAAGTGCCGATAACACACCCACTTCTTGCC
GCATCCTTGCACTGCTAAACAATTTTGTGCTTGCAGGGTACAAACAATACAAATCGAGCC
AAACATCTGCATGTTCGAATTCGAGATCGATAACATTAAATGAGCTCAAATTCGAGCTCG
AGCTTAAAATAAAATAATCGAGCTCTCGAGCTCGATTCGAACATGGATGGGATCAATCGT
CGAGTTTGTCGGATATGGATGGGATCTAATGCTAGCTAGATATAAGCGATTTGTTAGAAA
ATCAAATATTAGAAGCGGAGTAGAATTCAGGAGTAGGAGAAATTCTAGGAATGAAATTGA
AGAGTGATGAAGAATGGCCGCGCACGGCTCTGATGGCTGCGTTGCACGATGTTCTCCGCC
GCCATGTTGCCTTGCAAGTAACATGGAAACACTTTCCTATATCCGCCAGACATCGCGTGA
AAACAGA
>JCF44_0000006725
GCCAATGGTTAGTCTGAAGTGCTCGTTGCGTCGAGTGTACATGTACTGTTTATGACTGTC
AACAGATCAAGTGCCTAACAATACTATGACTTGAACTTCCCTCCACTGTACTATCTCCGT
CACTGCTTATTGAAATATGATTTGTTTCATGGTCTCCCACGCAGACTATAATCCTCTTCC
CTTGTGTATATATGTGATTGAAAGAACCAGAGATCAGCTCATTATTAAATAGCTCAATTT
CTATTACTCTAATCTGGTGCATGGCTGTCGAAGTCAATCTATTACGACCCACCAATCTCC
TGTTCGGACTGTGCTGATAATAAATCAGTGGAAGCTATGCCTTGAATCAGAATCATCTCA
AACGCCCGCACAAATTGCTCCTGATGACCAAGATGAACAGCAAAGCTTGCCCTCATCAAC
ATGCTTTACATCAAGTCCAATGAACCATGATCCAGCACTAACATCATCATGGGCATAGGT
ACGAAGAATAGACCTGTTTATTGATATAAATTTACCCAATGCTCTTGATATGACATACAT
CTCACCGGATGCATGACGAAAGTATGATTTTTTGTCACCAAATTTCCACCATTCTGGTTC
GTACCATCTCTTGTTCGGTTCGGAGAAAACTTCGCCTGATTTCATGCACCCAATATAAAC
ACGAGGTTTGTCCAAATGAGTTGCAAGAGTAGCTCCCAAGGCATCAATATTTACATAAAC
ATCATCATTGACTTTAGCATAAAACTCAGCATCCCATATATCTGCAGCATAAGCAAAGAA
CAACTTAGCCTTCCTCGGGAGCTGGCCATCTGCCTCCACATGGTTATCAAGTATTATAAA
GTCATTCATTTGCTTATTTTCATGATCAATGTCTCGGTCCATACTGTCTCCGTGGTTTGC
ACTTCTCCCAATAACAAATCTAGCAATTATGCCCTTTCCATCCTCCATTTTCTTTAAAGT
TGCACCACTTCCCATCCATGCCTTTCGGATTGCATCTCTATTGTGCTGGCGCCCAAACCT
TGTAAGTATACCTATCACTACCAAGGGCCTTCTCTTTGAGTAAGTGCCATTTGTCTCCAT
TAAACGATTTGAAACAAAACCCTCTTGTCTAGCAGCAGCCAGTTCCATCTCAAGAGTGTC
AAGTCTCTTGTGTTGTTCCCTGCAAGCGATGATTTTCAATGTATCATCCACTGATATAGC
AGATTGTCCCTGCCCAGTTATCCTATCAAGCTCTTTTATTAGATAAACCCTGTTCTCCGC
GTCCTGCCATAACCTTCCAGCGACGTAGATAGATGCGAAGGTAGCAAACATGGAGATTAG
GAGAGTTGGAACCCTTGATCGATTAGACATACTAGAAAGGCGGCTGCTTGATCCTTTGGT
CTGCATTTTTCACTGCGCTTTATGTGAATTGGATCCAATCTTTAGCTGATAGAATCTAGG
TAGACAGTGGTTGGGACTTGGGACTGAGAGAGGGAGATACAGATACAGATACAGAAGGGT
CGAAAATGGAGTTGCTTGTCGGTTAGTGCCTGTCAGACAGTGCTGGTGACCAAAGTAACG
GACGCGTTGACACTG
>JCF44_0000006739
TAACTATATTTATATGGAAAATAATTTTTTATCAAAATAAATGAAGCATTAAATTTCTGA
CCTTCGCTTGAAAGTCAGACTTTAAATATCATCAATCAGTTTGAAAGCTCTATTTGTGAG
GACAATATACATGCACATACATATTTTTATATGTATTTAAATTAGTTAAACATAAACATT
TAAATTGTAGTAAAATATTTGTTTATAGGGGGCAATTGCTTCCAATGCAACGCAAG
>JCF44_0000006754
AGTAAAATACTAACTCAATGACAATCACCAAGTGCCTTTTCTTATCTTATGTTCTATCTG
TTTGGGACGTCTCTTTTTTTTCCTCTTTTTCAGATTACCATCCTGGAAATTACACGAAGG
TAAAGAGTAGGCACTTCCATTTGATGCCGATCTCCTGGATGCCCAAGATGGAGACATGAC
GTGAGAGGCTATCATTGTAAGTTTTGGGTTCATTATGGTCACAACCAGTTGGAGTTAATA
AATGTAAATGCGACTGCTTTTGTTATTTTTTTCTGTCTCAATCTTATGATTCTCTTGTTA
GCTCTTTCCCTCTTCTATGACATTCGTGACAATATGCTTTCACACCTTCCTTGTAATTTG
TTTAACTTGTCGACTGCTAACCTGGTAGAAAGGAATAAATGTTCTCATTAAAGGGGTCCA
AACTAGACTTACTTTACCACCCATGTTTCTGTTTCTGCAAGTATGTAAACTCCCCGTACT
AAAGCCCATTTCTTTTGGTTGGATATTTTGTCACAATGGCTTCGTTGTTAAAGATAACAC
CTAGGAATTCACAATGGATTCCCCAGTCCATAATGAGGGTAAGGAGGGAGATGCTGCTGG
TTCTATTGATGAAGATGCCAAACCCGATGAGTGCCTGGCTGTTGTGCATAACTAGGCAGA
AGATCATTGGGGAGCAGCCCAGAAAAATTTAATTCAAAAAGGGAAGGAGGGAGGGTGAGA
ATATATTTGCAGATGCTGTTGCTGCTGCAAGATGAGCACAACTAGCTGTGAACACCTTCT
CTAAGGCTCCAGTAACAAAACACTAAGCCCCGCCAACACAAGAAAGCACAAAAATTTGGC
GGTTGTCATTTTTTGAAGGATAATATTCAGATTTTATTTAATAAAATACCATTTATTTGA
CTACAGAATTGTGTTTTCTTATTGTGTAATGACACGTATGTTAAATACCTATTCCTATTG
TATATCCAATTACATTTCTTATTGTTAACA
>JCF44_0000006771
AATAATAATGTTTTTAAATCACCAGGATCCCACCACAAACTGATGAAAGTATCACCCAAA
ACACTACACCAAGTAGGACGCCACAAGTAGATGGTAATCCTGATCATGCTATGGCAACGT
ACAGTAATTTTTCTTTCCGTCATTAAGACGGAACCTTATGGGAATAGCTAAACAATACCA
GCAACGTCAACTTTATCCACATTTCTTGCCAATGTCACGATTGAAAAATAATGAAAACGC
TCAGAAAGGTAACCTTAAATTTACCATCGGAACAGCA
>JCF44_0000006777
AGGGGATAGGAGGTTAAAAGAATGCTTCCCTTATTTTTATGTTCAAAAGATTATTCAAAA
ATTCCCAAATAAAAAATACAAAACAGTGAATGCCAAAGATTTTAGAAAATTTCAAAGAGC
TAGCCATAAACTTTTAATTGCTTTTCATCTTTAATCACGCTCCAAATAAAAATATATATA
TTATAACTGGCCTCTCCTCCCCTGTCCTTTCCCATCCAGATATAACATTAGGGTTAGAAG
TAAGTTCAACTTTTTTTTAGTATTATATGAAGAGTGGAAAGTTTGAAATTTTGAACTTTG
AACATCAATTTTCACCTAAAGTTTTAAACATACCACCCAACTCCCTTGTTATCGGACCGC
AGTTAGTGGCGTACCTGGTCCTCTAGCTTGTAGAAGGAATTGACAAGGATCCAATCCGCA
GA
>JCF44_0000006799
TTGTAATTATGTAATGTTGGCCGGGGCGTTTTCTTCATTATGCAGTCTAATAACATTATA
TACATGGATTCATCAGTATAAATTAATAATATCTTCAGGGGGCTTACATGAAAATAAATT
CACAATTTGTGCAGTCATCTGGGCTATCAGTAAAGCGTTTCTTCAGAAGACAGTTGCACT
GATCACAACCGATACAAGCTAATTTAGCATATCATGGAGGAGTTTATATCCACCAGCTAG
GAAGATCATGTGTCTGTTGCAGAGTCCAAGTCATTTGGGAATACCACAATCCAATGAAAT
AGAGTTTCTTGAATATAGAGGATTACTCCAACAGAAATTATTAGCAATCCATGGTATGAG
TGGCTGGATTTCTTACACAAGCTTCAATCTATCATCAGCACATCTTAATATTACCGGACA
GCGTGCTTTTCCAACTCCCAAAACCTTGGAATCCTGTTTCCCGGCGGACAATATTCAATG
GGA
>JCF44_0000006854
TAAATAAATTTCCTTCCACTCGCAATATTTCACCTTGCAATTACAATACACAAACAAAGG
TCTGCATCCTTGATCATAATATTTCTCTTCAGCATCTCTTCTGTCTGCGTTTGTCTTGGT
AAAAATGAGTCACTACAATCCACAGGATGCCCCTGTATCGTATCCTCCAACGACGGCTGG
AAATGGTCAGGGAGCCCCTGATGTCACCGCCCCACCCCCCATGGGGTATCCCTCCAAGGA
TGGGGCTGCTCAGTACCCTCAACGAACTGTCACCACTACTAGGGGTGATGGCTTCTGGAA
GGGATGTTGTGCTGGTCTATGTTGCTGCTGCGCCCTGGATTGGTGCTGCTTCTAATTAAT
CACCTCATGCCAAATATTTGTGCTTCCTCTTAGAATTAATTTCAATTGTGTCTGTGGTTT
TATGGAATTTTGAGGATATTGTTACTACGTGATATTTGGAATCCGAGCATTTACAAATCT
TGTGTAATTGTCGTACTTAAACCATAGAATAATTTTGATGACATTTATCCTCTTGGAGTT
TTATTACTACAAGATATTTATACTGCAATTGTTTTAAAAATTGG
>JCF44_0000006874
AAATGCACCAGGAACTGGGGGTGCTGATATCCACTCTCCAGATTGGTTTCTCACCTTTCA
ACAATTTTCCCAATAAAACATGGTGGAACCGAACAAATCAAAGTGCCAAATTAAATGAAT
ATAGCAAAAGAGAACATCAACAGTTCCTAAAGAAGGTGACAATAGGAGAATTTCCATTTA
TTGGACTGAAAAAGATTCTCAAATTTGACTTGTGCTGCTTATGAAAGTTGTCTGAGGAAC
AAAAAGATGTTGTTATGTTGTTTAAAGGCAATGCAATAAATCCCCTTTCTTTGCTAATGT
GGTTCCATCTCAGAAAAGTGATTAGAAGAAGGGAAGCGAAGAAGAGACTGCAAACTTACT
TCTAGATGTGATTGAGATTTAAGAATGACCAACCAGACTTGCTAGACCTTTTCATAATAT
AAAGATGAAGATAATACCATAATCAGT
>JCF44_0000006889
AGAGCCGGCGCGTGAGAGTGAATCGCGGCCTTGGCCATCAGCGAGGCTCCGCTTCCTCGG
TTTTGCAAACAGTAGAAACGAATCATGCCGAGGGTATAACAGGCCTCAATGTTTCCTGCA
TCGGCACATTGTTTTAAGAAGCGGTGCGTAGAGGCAGCCCAGTTTTTGGGTCTAACGGTG
AAAACTGCAGGCGAAGCTTTAGATAATACGAGCGAATGGAGGCCTAAACCATTTAGTCTT
TTACACCTGTTTCATAATATATCAATTTCAGATTTTACTGCAACACCAAAAATTCATATT
AAAGATAGGAACTCTGATTGTTGCAGAACAAAATAAAAGAGAGAAGCGATTGTTGCATAC
GTGATGAGAACATTTGTAAAATCAGAAGGGCAAGTGGCGGTGGAGCTAAGTTTGTAGAGA
ATAGAGAGGACAAGGTCGTCGGGCAATGACTCAAAATAATCATATTGGCCGGATTTCTTT
TGCCTTTTCCGGCATTTGTTGATATTCTTCTGTCTCTTAGCAAGCCCACCATCCGAAAAC
ATCATTCCTGTAACATCCTTCTCTGCAACTCGAGAATAAGACGGTACTCTCCTCCTTCTC
ATCTCAACACAACCCCTTTCTATCTGTTCATGTATTTATATTCGCGTGCCTCTGGAGAGA
TGAGATGAGGAAAGAAAACCCCCAAGGTGCAGAAATTTTGATTGGACAGCACAATTATAA
ATAAAGTGGGATGGACGGTCAAACCGCATTGACCAGATCCGTTCACTCGTCGTCTGTGTG
TGACTCACTGGCACTTTCGCCCCG
>JCF44_0000006910
TTAGAAGCAATGATGGGTGCTGCAGAGCAGACTTGGGGCTGAAATAGAAATTACGTAAAC
TCAGCGATTCCTTGGGAGCCGAGAATGTGAAAGACAACAATAGAAACAACAAAAGAAAAA
GCATGTCATTTCCGAGTGGGCAGACTAGGACAAATATCGGCTGGGAGGGAAAACCCCAGT
CTGCCAGGTGTATGCATCTATGTACGTATGAAATTATATACAATGCCGGGAAAAAATGTG
CCACTTATTATCTTCAGGAATCACCAAA
>JCF44_0000006928
ATTTCGGTTGGAGAGCCGTTGACCCGTGGCACCAGCCAGCCATCCATATCTGCTGATTCC
AACATTTAGAGTGTGTTGGGCCCATGGCTCAAACAGCCATGCAGTTTGCTGGGATTTATT
ATGGGCTAACCTCAGGCTTCAGTGTTATTGGAAAATGTTGTCTCTTATGTTTAATATACT
TTTGTTTCCTCTTATATGCATTTATTGCAAGGTGGTGGTCATTTACGGTGGTTAAAGCCT
GTTCCTAAGCATGATCACTCAAGGTGACAAGTCAACAAGTTAGTGTAGCCATTAGTAACA
AGACTGAAATTGGGTCCCAGACCTAGCCCAGTTGTAATATTGGTCACAGTTTTCTGCATG
AATCTAGGACAAAGTTTTAGTTCTGTCGTTCATGTAAGGTGTAGATGCACTTTTAATTCT
AGCTTTTTTTTATAATGTGGCTACAAAATTCATGTTGCGATAAGAGGGTATATCTAACTC
GTCAGGTGAGTAGAAGAAGACTATGTATTCTTTCTCTGA
>JCF44_0000006950
TTCCGATCTTTTCAAACAAGATCCGGATTGTCTGCTTCATCAAGGACCACAAATTGACAT
CTGGCTCAAAAAATGTGTGGCCCCACCTCAGCTTCTGATGTGCAACTCCAACCAGAATTG
TCGGTAGATGGAAAATCTATTTTCTTCATGTACCTTTTTCATAGTGAAAACTAATTTTTT
TGTTTTGATTTTATTTATTTAGCTTCATTATAATATTTTAAAATTAGTTATATGTTGACA
AGAGTTGTGAGACTGAGCTAATTATTTTTTAAAATATCT
>JCF44_0000006967
CAATGTTATGACCCTAATTTGCTCCTTCAGAACCATTACAGGATTGAAGAACCAATCCAA
CAATTTCTCTTTTGGTCTGTTCAGGTAGGTTATCTCAAAATCATCAAGTAGCAGTAAGCC
ATTAGAGTTGGCTTTGATGGAGAAGAGAAGTGTCTGAAGGAGGGAATAACAAGGCAAGCC
AAAACCAACAATGGCAGCTTCGTCGCAGTTCTTTCCCTTCAACCACTCACAGAGGTCAGC
AGCAGTTAGTATTTCTGCATCTAATAATTCCTTGCCTCTCATCTCACAGCACTTCATCAT
ATTTCCCCAAATCTGCACCATTTTCACCTCATGAATGGTCTCTCTTACTGATCTTGAATG
>JCF44_0000006994
CGGTTTTCCGAAGAAATCCTCTTTTTTGCAGCTGGTGCTCTTGCAATAAAATGCTTAGTA
ACCCTTGTTTTTGGGTTTATCTTGTAAAATTGTCAGAATATGACAAAAACACTATGCTGA
CCTAAAACCTTGAAAGCTGAGATATATATAGGCAGAATCCTGATCTCTTTCCCACGAACA
TGGTGCATAATTTACTCGCATCTAATGATAACTTTGTTTATTTGCTTATCTGA
>JCF44_0000007000
GAGATTTTGCAAACAAATAAAACCCAAAATTTTAATGACAAAATCACAGCAACCACCGAG
GTTCACTGAAGCTAATGCCGTAATCTTTTATTGATCGCAGTCAGTCTGGAATTCTACATG
GTATATATGCACAAACCAGCACTCGTATGGTCATCCGTCATTGGCGAGAAATGAGGAGTA
AAACTTGTTGGAATTAACTTGTTCATATCACAGTAAACAGGCCTTGAACCCCTTTTCCAA
TTCCTGGCCATCCAAGTTCTTCCCAATGAAAACAATTTTGTTTACCCTTGGTTC
>JCF44_0000007007
CTTCTTTCATTGTATTCTTATCCTTCATACAATCACCTCTAATTGCAGGAACTTGGAGCA
GGTTTCGGATGACACAGCGATTCTTGACATAATTCTGAACTCGAGGACCTTGAAATGGCT
CATTCTCTATGAATCTCTGCATGAGGACTTGAAAAAGTTGAAATTCACCTGCAATTATGT
TATACTGACGGAAACCTTGAGAGTCATATTCTTTTAGTTCGTGGGCTTTCTTGTGCTGCC
AACACAGTATTTCCCAAGAGAGGCAGACTTGACCTACATAGACCAATTCCAAATCTCTAT
GGAGTTCTTGTACAAACTTGAGAAGTGGGTCAGAGTTAATTTTGGCTGTTTTGCGTGGCC
ATAAATTCTGTGAGATTAGAGGCTTTGGCGTTGAGATCAATCTAAGAGGGTCTTTTAGTT
GGAGAAGTCCTATTGCATGCATGGTCTGGTAATTCAAAATATCGAGTTTCCGCATTTTCT
CTGCATAGCTTTTGTAAACTTTCTGAATTTCATACATCTGATCTCTGAATTCCATCTTCT
CCTCAATTTTCAGCGGCTTCAGATCTTCAACCAATTTCGGAGACTCTGTTTCTTCGTCTA
ATTCCTCCTCCTCTAATATTGTCGGCAGCCCACCTTGTCTGGCATTTTTCAATTCCATTT
TCATTTGTTCCACAACATCATCATGTTCCCAATCCAAGTCATCATCAAATTCATCATAAT
CTAATTCATCCAGATTCTCTTCTTCTTCACCTTTGCTTTCGCCTTTTCCATGAAAATTAT
ATTTCAAATCTTTCATATGGGGTTCAATTTCTATATATTCATCTTCAGCTCCTTTCTCCT
TAAGATTTTCAGTTTCAAATCCTTCCAAGCCGTTTTTATATTCCAGGAACTCGTGTGTAA
TAAAATCATCAAATTTTCTGCTATTTCCCCAGACAAGGCCACTCGAGTTAGATGACACTG
AATCTGAATCTGAATCATATAAAGATGAAAATTCCTCCAAAACCAAATCGTCTTCATCCG
ATGAACCGTTTCTGCCAAAATCCTCGCTTTTCGGACCAGATTCATCGGAATTGTAATGAT
CTGCCAACTTACTCTGTTTTGAATCAGATTCCTTTCTTTCTTCTTCATCAAAATGGTCCT
TCTCTGAATTAGATTCTGGAAATTCCTCTTCTACGATAACTTCGGAATCCATAAACTCAT
TGGAAATGGCGGAATCATTTGGAATTTCAGAATCAGTTTCCAGCGAATGTTCTCTGTTAA
CAGAACAATTTTCTTCTTCCACAAACTGTTCTTTCCCAAAA
>JCF44_0000007010
ACTTGAAACAAAAAAATAATTCATGACTTCAAGATGGTTTTGTACGTTAAAGTTAACGAG
CATATATGATAACCCAGGGGAAAAAAATTAACATTAGAGAGCAACTATGTGAAAGTGGAG
TAACAGAAAGCAGGCCCCTGACCTACATATTCAATGCATATAGCAATATTCTAAGCAATC
ACAATTCCATCGGACCATTAACTCTTGTCATATAGACAAGAAGAAGGGGGACTCCAAAAA
CTCATAACCATTTTCCAAAAAGTGCCATAAATCTATCGGATCATACATAGATGCAACTTT
TAACAGCAGCCCG
>JCF44_0000007037
GCAGAATAAAAGATGCAAATGTAATAGCAAATGGACAAATATCTAATCTTTATGGCTAGA
GGGCCAAGTTTATGAATGTGGTTAGCCACAACATCACCCGTGCTTTCTACTTAATAAATG
ACATTCTACAGTGAATTATGATAAATGCAGTTAATTTCTCTGTTAAGTAAATTGTCATGG
GAACCATCATCCAAGGAGTCGCCTTCTCTTCTGTCTACAATCACATCTTTAGCACTCCAA
AAGCTTGGCTGATTTGTGGAAGATAATAGCCTCGCCCACATTCTGTCTGTTATCACTACT
CTATGCGTTTCCTCTGTGATTTTATAGAAGGGTATGTAAGTTTGTCTTCCATTGACAAGT
CCGCTTGTGAAACCAGTGTAACCTGCCATTGC
>JCF44_0000007045
GAAGCTTTATTTACAAATGCAAACCAGGCCACATGCCTCGAACATTAACACCTTGGTTTC
TACATCTTTTCACACAAATCGCACTTTAACATCATGCATAATTCGCGACACATGCATCTT
TGGTTCCTGTGATCTGCATTAAACATTAATAGAAGATTTGCTTATGCTAATTAAGCCATC
ATTCGGTGAAACTCATCGAAATCAAGAACACCGTTGTGATCGATATCAAAGGCTTCAATC
ATGGCCACACACTCATCATAAGACTTGTCATCACCGAGGCGATTCAGCATCCGCTGCAAC
CCTTTCGGTGTAATACAGCCAGACCCTTTTTCCCACACAAACATCTCAAAAGCCTTTCTC
AGATCATCATCGTCACCGCCTTCTCTCTTCATCAGCCTCATAAAATCTTCGAACGCCAAC
AGATTGTCGCCGTCCGAATCCAGCTCCTTGATCACTCCGTCGGCTTCTTCGTGTGATAAA
TACTCTCCGATGGAACCGAAATATGACCTCAGTTCCAACGCCGAGATTTTTCCGTCTCCG
TCGCAGTCAAAACGACGGAACACCTCCCGGAGCTCGTCTTCCCTGCTGTTATATTTCGGC
GTGG
>JCF44_0000007059
GGGGAAGGCCTTGTGATATATAAACACCTAATTCACACAGAATATGACTTAAATGAGACA
GGAAACTAGAAGAGCAAATGCATGCCCAAATCTCGAATATTTTGGTGCTAACTAGAAAAT
CAATAGTGGCTTCTGATCACTATATATATCAATAAATAAAATTGATGCTCTTTTGATGGC
ATATTTATGGTATGTCAGGGAGTTAAGAGGTGAAGAGAATGCACGATAATGAGAGAGAAT
AGAGGATAAGGGAAGAGAGGAGGATTGATGGTTTGGAGCAAATTTCCTTTCCCTTGTCTG
GACATTTAGAAAATTCTCCAAAATCCCCCCAGATTGGAGGAACATACAACACTGACCAGT
GAAGAGTGTTGAAGGACCTTAGAGGATTAATCATAAACCTCCAATCTCTGAGGATTAATC
ATAAACCCCCAATCTCTGATCCTCCTTAATCAAAA
>JCF44_0000007063
CGGTGGTCAGTAACCCTATTATCCTTGTAATTATATGTGCGGATTTTTTCTGAACGAGCA
CCTGTACCAACCTGTGATTTCCGCTTATTTCTTATGGATTCTTGCTGCTCCCTTACCTTC
ATTTCATATCTGTACCAAGATCATCACCATTTTGAATGTAGCAGACTAAAGCAAAAATTT
GAAGAGAACACTCAAAAAATGCTTAATAGTTTTTGGTCAGATTTT
>JCF44_0000007065
TGATTATGGATTTTAAGTGAGAGTGCAGGGCAAAGAGAATTTATTCTTTTACTGTCAAAA
CCCGTTCTTACAAAATCTGGTAGCTTCAGCTGCTAAATACTCCTCATTACTCCTCTTAAA
GACTGGGGATTAAGCCTGCCCTATGCTGCCCAAAAAAAAGGGAAAAGGGAACAACTGTTG
TAGACAACTTGTTGAATAGTGGGGATG
>JCF44_0000007072
CAGAGTGTGGGAAGATTTTTCACGTTCTACTTTTTCAGTTAAATGAGATATATGTATATT
GCAAGATCTGTATCACAATATATATATATATATATATATAAATTATTATATGACTGCTGA
CTTGAAGAGGAAATCATCCTAGGAACATGTTTTTGATGACAAGTATTGACACACTAATCA
AGCAAAGCAGTCTGTTATTGTTGTAAATTCTTTTCTGCACAAGGTTTGCTGCAGCAATTC
TTTAAGGATACTTTCCACAATGTCTGTCTGAAGGCAGGAGAAAGAATTAGTGGGGGAATA
TATGGCTCCTGATGAGCTTTGGTCATATGTAACTATGATTTAGAATGTAATTTGCTTTTA
AATTGTATCGCATTTGTAGAATTTTATGATAAAAAGCAGCTCAGTGTAACAAATATTATT
ATCTATTTTAG
>JCF44_0000007082
GTAATAAAGTGAGAAGGCAAAACAAAAATTTGAATTTAGGCATATATGTACTGAATAACA
AGGAAAATAAATTCCATTTTTTAAAATGGGAAGTTACTTTCCTGATAAATAATACAACTT
TCTGATTGACCAAAATTTATTTTACTGTTGACAAAAATTTTTAAATGTCCAGACAAAAAA
AAAATAAAAAAATAAAATCCAAAAATTCATTTTTCCTCCATGGACCCTTTCTTTCTTCTG
GCATAATTACAAAGTGAGTTCCCTGTAGCTCCTGAACTGGAGCATAAATCAATTGCTAAA
AACACTAATCAACAAAAGGAAGTAGGACTGAACTTATCTCCCTTTTTTCTCCTTGTTAGA
GTTAACAGAACATCAGAAATAAATTTAGATTGACGGTTTTCACAAAAGAGTGAAAGAAAA
CTTGCACAAACTGCTTATATAACACATAATCTTTAACAAAAACGAGTAAATGTTGGTAAA
ATAGAATAGCAAGTGATATTAATCAAGAGTGAATAAGAAATTACCATGAGGAGGGCCTTG
AGG
>JCF44_0000007092
GTTGCAAGATTTTATATGAAAAATTTGTAAAACTTGTGATTTTTTTATTATTTTTATTAA
AAATTATAACTTTTTTAAGGGGTATCATGGTAGTATCTTAGTAAAATATAAAGAACGCGT
AATTTGCCTTGAGCATGTAGAAGTAGTAGCGTGGAGTGTTTAAGTGACCATTAGATATGT
GGATTGGTTGACATCTCATAGTTTCAATTATGATATTGAGTTATAGATTAGAGCTGTCGA
ACGAGCGAGATAGACCAAGTCCATATAGGTTTTGACCCATCACGAACTGGCTCGTTAAAC
TTGCACTGAAATATGGGCTCGTTTGTACTAGTGCAGGTTCAATTCGTGCAAG
>JCF44_0000007122
AGAAAATGAATCTCAACTTATTATTAGTTAAGAAAGAAGGAACATTTTGCACGAAATTAT
TAGTCGAGAAAGAAGAAGACGGCGGAAAATAAAGTTGCCACCCTCGTAGTCAACAAGCAG
AAAATTCCGGCATTTTTTTCAATTCATTGTCTCATCTGATTTTTCAAAAAGCAATTTGCC
AAATAGAACACAAATTCTTGAGAGGTGTCAGCCGCAGCTTTACAAAGCTGATGCGCCGGA
GAGTTGAGGGACATTAGGCAGCCAATCTTTGAAATAGGCATAACAATCTGGGTCCGCGGC
ACAACGAGCGGCAAGAGGAACAACAACAATATATCCTTCCTCCAAACAACTGTAGTCGGT
ATCGTCTTGATCAATGAGGCAGCTTGTAAATCCTGATCTCCTGAATAGGCGGTGAAGATG
AGTTCCTGTAGGTGGTGCTGTATCTACGTCCATGCTCAAATCCGACGTCGTTTTATCTCC
TTCTGTCCCAATATCAGGTGTGACTTGCTTCCATCCAATCTTGACGCTCCTTCTACCCTG
CTTTGTAAGTTTGTAACCCTTATTATTAGCAATATTGGTGGGAAAAACTACATTCAGAA
>JCF44_0000007140
GTATATGGTATAACAAAAATCAAAAAGAAAATGCATATTGTCAAAATCAAGAATACAAGT
TTAAGCTGGCAAATTGCGAAACATAAACTTCAGTTATGCTGGCTCTATATAACTTGAACG
CAAACCATACATAGGACAGGAATCATATCCATAGGAAAAGTTAAGTTACATGGTAAGGGA
CCTCTAGCTAGTTCCTCCATCTCAATATCTGATTCCATGACAGGGCGAGAAGATATGAGA
CCACCTTAACTAATTTGATCCTTGAAAAATCGTAGCTTTCTTGACATTTCTGCACACCGC
TTTACCTGATTGACAAATGTTCTCTCGAAGAGGCTTTTATTATCATTAAAATTTTAGAAA
ATGGTGTGGAAGAATGAGAACATATCCATTAGAT
>JCF44_0000007142
TTTGCATCTCATTTTACTATAAAGAAGTGCAATCACTGAAGTGGATTACTACTATTGATT
TATTATAGCAGAGCATATAAAATCCTATCTGTCTCAGGTGATGCTATGGTCATAGTAATG
GTGGCAAACTCCACCATATTAACGCAGGGCTACACACACAGTGACCACATAGAATTAACA
GATTGGAGCTGATGGTGACAGCAGATTGGAGGAATGTGGAGTCAAAAATGAAATATCTCA
CAAGTAAAATGACATATTGCTTTTCTATCAATAAAATAAAACAAAAGGGGACATATCTGC
TTGGCAAAGAGCAAATCCAAAGGAATCAAGAATTAGCTGACTACTAGCTTTCGAAAACAA
ATTAGACAAGT
>JCF44_0000007160
TGTGCGTGTCGTTGATTGTGTCAAATTAACAGATTAATTCCAAGGCTGCATCTCTGCAGT
TTGTGGCTCGGGGACTTTCCTGAGCTCAGTACCGAAAACAAGTCTCGGCAAGAGGCCCAA
TCATATTGCCTCGTGGTTTGTGTTCGGTGACGAGAATGGTGACGTGGAAGTGGAAGAGAA
CAAGAAGCTCGGTGAGCTTGAGCATAACGATTACATGGCCCTATAGTTAAAATTACTCCG
AATCTGACCGAGTTAAAATTACAAATTGCGGCAAAAAAATTTTGTTCGGGAATTTGTGAG
TTAATTTCTATAGTTTATAAGGAATTATTTTTGTTCAAGTATATATTTTTGTTTTGGAAT
CTTCAAATTTGATAGTATTGACTTCAAGCAGAAAGCATTCATACCCTTGGAAACATTCCC
AACCCAAAATACAGGTAATGGATGTCTTAATGTCT
>JCF44_0000007186
TCTCCATTTTCTTATACCTATAACCACAGAACAGAATGATTAGGTCAATGAATAACTTAA
TTCAGATCAAAGACAAGCATTGGTCAAAATTATGGGATTTATAAGATCAAAACATAAACA
CAGTTGAATTCCCCAAGACTATAGATAAATATGAATCATAATCTGGACCCGCACTTATAT
TACTTCTTATGATATTCTAGACAATGATAACATGGAGTTTCAATATGGGTGATAAGTAGT
CCCAAGGTGTTTCCTCGACAATATTGCAACCATGAGTTGCATTCTACTATAACAATATGA
ACAAGGCTGTACCAGACATCAACAACATCCGCTGATTCACAAATTTTTACACGAGAATCA
TCTTGTTTACGATGG
>JCF44_0000007190
CGAAGCAGCCCGGGTTTCAAAATGGGTCGCATCCGGATCGGAGGAAGAAACAGCTGGCAA
AGTTGTCCAAGGCCTGAATTTGAAAGAAGAAGCACCAAGAGACGAGGATCTCCGTGTGAA
AGATGAGGAGCATAACACATTGGTAGATAAAATGCTGCCGTTGGGCTTCGAGGAAGAAGC
AGAGAAATGGATTGCATCGAAGCGTGGGGAATTGTTGAAGCCATGGCCCCAAGGTCTGCG
AGGTTTGAGAAGGAGAGGTGAGTGGGAGAGAGAAAAAGCTGTGGACTGCATTTTGAAGAA
CAAAGTTGAGATCTGAAGCACCCAGAGAAGAGAAGAACAGGGTTCCTGAAGCTTCTCTCT
TTCAATGAGAGGGCATCGAGCAGTCCGTCTGAGATGTAGG
>JCF44_0000007218
GAAAATAGATGAGTTGGCCAAGCCAATTTTTTACTTAAATACCATAATGTATTTAAATGT
CACTATCCAAGTAAATGACATCATTCTTATATATATCTGATATAGTAAAAATAACAAAAA
TCTGCTGTACATGTACTCTGACTCCCGTAAGTGGTTCACCAGTTAGACTACGGAACACAA
TGAAATTCTAAAAAACAGTTCCAAATCCATACAGGACACGATGAACTGAAAAACTACGCG
TGCCCGGCATAGACTTTAAGGCTAAAAAAACTAAGGAGGAGTAGGCTGGTAGGTAGAGAA
AGCATTCCCCGACCATGGATTGAAAGCGCACTAGAAGAAAGGTTAAGCAAACAGCCGCCA
TTGGCAGAGCTTTCTAGCGACCAACTGCAGACAAGAATTTCCTCCTGCTCAAAGGTTCTT
CGTGCAATGCTACTACATCACTCACTTTCTCAAACAAATCCTCCAACTTTTCCACACCAA
TTTTCTGATATTC
>JCF44_0000007222
AATATAAATAAAATAATGACAAGTAGAAAGAAAAAGACAAATAACCATATTGGACTGGCT
CAGCAAAAACGACAGCACTTCGTGCAAGAACGGAAGCGTACTAATACGGCTAAGCCAACC
TTATTGCAGTGTCCCATCCAAAATAAACAAATTATAGTGAGATTGGAAATTGCAAGCCAC
GCACGCTATACTAATGCCCTTTATCGGTTTATCCCATGCGTATACGCACTTCCTTTCCTC
ACCAAAAGCACGACGTCGTTTATACGTCTCAAACCGCTCAATAATAATAAGATAATCCAA
ATACATATGTACACACTTTCCACCACAAAAACCTTAAATAAAAAATATTACGACAGCAAA
ATAACAAAGTGACGCAAACCTAGCCGCAATCCCACGGAGCCAGCCGCCAGCACCCACGTT
AGTCTTGCAGCTGGTTTAGCTCTGGCTCCAGCTCATCATGTATGAATTCCAGCGCAGCTT
AGCCACGGAGTCGCACTTTGTCCTTCATTCTCACTCTCAGGCAAACACTACAACATCCTT
GCCGGAGGTAGAGACCGCCTGAAGCGGAACCGACCCGGGAATCGAGGCGTACCGGCTCGA
AAAATTCCGAAACCCACCGTATTCTTCGTCTTCCAAATTTGCGTTTTGCCCCGGTCCCTC
GTCGAAGTTCAACGCGTAACTAAATGGATCGTATTGGTATCTGGCATGCCTACAACTACC
GCTTCTGTTCCTGTTGAATCTCCGAATAAAGGTCTTCCACCTGGGCCCGGCGACGATCTC
AGACCACTCTCGGAGTTTCTTGAGGGCTCTGAGCCCGCGCGACCACCATTTGTCCTCTGT
TTGGTGCGTCTGAGACCATGACGAGGTTCGAACGCGTTCCCACCATGCGACGCCAACATT
TGCTGAATGACGAGATCCGAAACAAGGGAAGCAGAAACAGCAGCGTGTGTTGGATAGGAG
ACTGTTTGATCTCTCTTCACCGGTCGATTGTTGTTCCATCTGGGACATAGCAGAACCTTC
TTCTTCTATTTAGACTTGCAGTGAAGGTGGAAACCGATAATAACCTATGAATGAATTTTA
GTGGGAAAAATCTTATCTTTCCCTGCCTGTGGATGTTACGAATCTTTTGTAGGAAATTTC
CTTGTATACGTTGGACTTCTCCGTGAAGGAGGACAACCAGATAAAAACAACTAATGATTT
CTGGGAGGAAAAATCTTGCCTTTTTTCTGTGGGCTCATGGTATGGACAATGCAGAAAAGT
CTTTGGAGGGAAGTGTACTATATACCTGTACAGAGAGACGTAAGGTTGGGACTCGTGACG
CCTCACTGAAACTGAAACCAATCATTCAATGCTTTGTTTACTGCCCAGCACACAAATTTC
CGTTTATCAAATAATTATGCGGGAGGGTGT
>JCF44_0000007226
GTCTTTTGAGAAACAGCTGGAGGCAGCTCGTCAAGCAAGTGATATCAAGAAATTTCTCTT
TGGTTAGTTCCTTTTCTTGTGAAGTCTCCATTGGACACAAGTTTTTGGTGGATATTCTCG
TGTATTTGAAGCTGTTTATAGTGTTATTTTTAAATATGGTCTTTAAACTTCACATCCCAA
GATTTTGACAAATTGGCATGATAATGATCTCTTCAGACGGAGCTCCAGCAACCTTGGGCA
GTTTAATT
>JCF44_0000007249
ACTTGATCTCAAGCCATTCTCACCATCCTGGAATGACCCAGAATCCCTGCCATCAACAAT
GTCTGACATGCTACTACTAATTGCCTGAATCACACCACTGCCATTTGGCAATCTAACAGC
TGGGTGGTCATCTGTCCCATGGGAGGTCGCAAGGCCACGGTTTTGCAAGTATAGATGAGT
TCCTTGAGATCCTGGCAAATTCTCCCCAGTTCTGTTTGGGAGAGACGATTCAAGTCCTAC
AGAGGCCATGGTATAGCTGCTAATTGACTCTTCTCGGGAGTGTTGATCCCCATTTGACTC
TGGATAGTGGATGCTGTTTGGCTCAAAACCATTTGGTACATAAGCCAGTCTGATATTCTC
GGCATCATAAACTCCTGGAGGAAGCCTCTCAGCCAGATCTTTTAGCTGTGCTGTGAGTGA
CTTTATGACTTCCTTTGCAGCCTTGGACTTAGCAGATTCCTCAGCAGCCAATGCCATAGC
TTCTTCAGTTTTCCTCGCTGACATTTTAAGCTCTACTTCTTGAAGTTCACATCTCTGTCT
CAGGCTCTCAACCTGAACCCGTAACTTCATCACTTCTTGATTTAAAAGTTCATTTGTTTT
CTTCAAACTATCAGTAATACTTTTGGAGAAAGAAAGCCCTGA
>JCF44_0000007265
TCAAATTTATAAATAATCATTAAATATCCACACAAGCATATATGCGTAAAACACCCATCG
CTTTACTTACAATACTCACTAGGGCCACAGCTAAATACCCCCTTAATTCAAAGAAATACC
AACATCAATAAACATAAAATATACATGCAAAAAGATAAGGTAAAAACATCACACTTCCAC
AAGACTAATCCACACCAGGAGAAATCAAACTACAATACCAGGCGCTATAACTTTATTTAT
GATTACAAACAAGATAATCTTATTTCATAATTCAACTAGCTAGGCTATTCCCCCACTTTA
AGCCAGCAACTTCAACTTTGTCTCGATGATTTTCTTCAAGAACCATTTACTAAATAATCA
ACGTCCATTTCCAATCTCAAATGGCACTTGGTTCGGTATGCTATCATAACCAGCTGAATT
CCCAATCCCAGCATCACCATATGAACCAGACACTTCACCGAGTAG
>JCF44_0000007280
ATAAAGTGACAGACATGAGATGATCATTGATGCATTCAGGCCGTACCCAAATATTATTAG
TTATGGCTAATGGGGGTATCAAATTCTCTGCTCTTCTTTTGCTTTATGCCTCAATGAATT
TAAAAGAAAAATCTCAAAGCAAAGTTAAACTAAGCTAATCCAAGCTAGCTTGCATCAGTA
AGCTACTGCCAACCTGGTGTGTGGTTTCCCTTCCTTCATCTATTTGCTTGCAGCTAGAAC
CATTCCCTGAAGGCAGGAAGAACTTCAACCATCTGAAGTTAGCACAGGGTTCTTTACTTC
CTTTTAGCTTCTCTTGCA
>JCF44_0000007294
GAGTGTAGAGGACATGGCAAAAGAATTATGGTCTAAATTGAGGAATCTACAAAAATTTTC
ACGAGTTCAGTAGACTCGTTAAAAGGGAATAGGACCTAAAAAATTCATACAATTTTCATC
CCACATTTCACAACATGAACGAGAAAAAACTGCCTACGTAGACAGATGAATGAAAGGAAT
GACAATTGATCTTCCTATGTTTTGTTTCCTGTTCGCACAAAGAATAAATCAATTGGGAAA
CCTATTGAATCATAATGTATGAATAATTGGTATTATTGAT
>JCF44_0000007317
AAAATATAAGTGCCATGAGTGCATATTTTTTAAAATAGAGAGAATGTGAATGTAAAGAAG
ATAAATATCAAGGAAAGTAAATGTAATTTGCACTTTTGAAAATGATCTTAACTAGTACAA
ACAACAGCAGATGCTCCTTGGAAAACTAGGCACAGCAAAATGACACCACAACAAAATCAA
GACAAATATGAGCCATGTGACAGACATCTACTAGCAATAGCAGAAAAACAAAATCAGCTA
AACATGACACCGATCTTTCAATAACTACTTTACTTATGTGTCGACAGCTGTAAAAAATTC
ATTAGGCCACCCCAGCCTTCTTTAAAAAG
>JCF44_0000007321
AAATCTTAAATTCTTTGATAATTGTCTTAAGAATAAACAAACATTATACAGCAATCCAAC
ATGACAAGGCATAATCAAATTCGTATTAACATCAATTGCACTATACACAAATTTTGTAAG
ACCGATATTCTGAAAAATTACAAATAAATACACTATCTTATGCGTTCATAAAAGACAACA
ATAACTTATAATCCGAAAAGAATAGGTACATGCCAGTGGTTCACCAGTCTAATCCCAGTT
CTCTTGAAAGAAAGAGTTTGTCAATGTACTGAATTAGAGGAGCAGATGCCGTAACATAAT
TTTGCATTTGGACCTTTGCCGACGGTTCTGAGGCGCAAAAAAAAATGACAAAAAAAGGCA
TTATATATACACACAACTATAGACAACTTAATAAAAATAGTTTGCAGAAAAAGGCTTCCA
CAACTCCCTTCTTCTAAAATGGATTTTACCAATAAGGGAGTGAGAAGGAATTGCAAGGAA
AAATAGGACTTGAAAATTTAGTACCTTGGGGTCCTCCTCCCTGTTTAGTATATCATTTAC
TACCACTGTAAATCTATCCGACACTTGACAGTAAATTAATTCCTACAATATAATGAATGT
GCTTCATCCAACACTTACCATCCTCATTGAGTTTCCTCAAAAGCTGGTGCTTTGTGGGAA
GGGCATACATCCCTACTGCAACAGCCTTTCTAATAGCCCAACTATGATAGGGAGCAAATA
CCTGTGCGTAAGCCTTGGAAGCTGCATCCTTAAGGGAATCTCCATCTGTAATTATAATTT
GCTCGAAGAGGACCTTAACCATGTCAAGTCCACGCTTTACCCTCAGCAAATTTCTGGTAT
GGCTACCTGCTTTCCTTACAGAATTAGCTTGTATATCCCGCTCAATCATAGATTGTAAGG
TTTGAATGGACTTCGATGCCTCTAGTAGATCGTCAACCTTGGCGACATAATCCATTTCAG
CAAACTTGAAGGCAATGCCCAAGCAGCCAAAGAGGGGCGAGACGAGGGCACAAGCCCTTG
ACAACTTAGCAATCTCAACATCTCCGTTCTGGGAATTTACAACGTTCGCAAGATCTCTAA
ACGACTCTGCGATTTTCCTGAGAAGCTTATCATCTGGAACAGTCTCTCCCATGGAATCGT
AGACGAAGGCAACCTTCCCCTCGATCTTCGATCAAAGACGAAGGCAACCTTCCCCTCAAT
CTTCGATCAAACTGCAATTGTTCTTCGCTGCGCATGGACGCCCAGATCGGA
>JCF44_0000007326
ATCTGAAAAATTTTAAACCCAATTGTATTAGCCCAACCCATTGCAGTAAAAATGGCGGAT
CGGCCAACTCGCTAAGATCATACGATCCCACCAAGTTAACCGATCCGTCACGACTGAATC
GGAGATTCTATCTCCTTACGATTCACTGTGCGTTTCGGCATGAATCGCAGAGGTGGAAAC
GCAGAATCGTACAATTCCATGAGTTGGCTGGCGAGTCTGACAACCCTACTGCGTGCTGGA
GCATGTCATGCTGAACCTGAAATGTTGTGGGAGGAGTATAAAATGTTGGAGGCTCAATCT
ATAATGTTGAGGGCTGAATCTAGAATGGCTGAATTTAGAATGTTGAGCGCTGAATATAGA
ATGTTGAGGACTGAATCTATTATGTTGATGGTTGAAGCAAAGATGTTGACGGAGATGGAG
ACAGTAGCATGCAAAAAATTGACTGAAGAAGATCTCAGGGGTAAACTTACACTTCCACAA
GGCCAATACCAAGCGTTTCTTCGCAGCATACCATCCGAAGTCAGATCCAGATACCTGGAC
AAAGGCTTTATTCCAGGCACCCTCCGAACCCAGCCAGTGAAAAGTCTCTACCTTGATAGC
GAAGTTCAGCTGGAACTTGTGGGCTTCGTTCCAAATACCGATTCCAGTTTCTTTCTTCAG
CTTCCCCG
>JCF44_0000007332
AAGAAGTCCTCTGCGTGCTGCTGATGGTAGGGTTAAGGAGATGGCTGATAATGACATTAA
AGAAATACGTGTGGAAAAGAAATGTAAGCAGCATCGAATCGTATGAGCACACCGGACCTG
ACATTATAAATACTGAGAGCATTCAAGCTATATCTTCACAACAATCTGTGACATCAGAGC
ATAGAAAATATAAATACAAAAATTGTCGCCATGAATTGTTCCGCCAATTCTACTTCCATA
CTTTGCATTTGGTGTCTCACATTACTACTTGTCGTTTTTGGTTTCTGCAGAGG
>JCF44_0000007343
TATTCCACGTCCAGGTACCTTTTTAAGATATTTTAAAATATGCACAATTGCATCCCAATG
AAGAGTTCTTGGAGAATTCATAAATTGACTTACTACACTTACCGGAAAGGCAATATTTGG
TCTGATTATGATAAGATAGTTCAATTTTCCCACTAGCCACCTATATTGCTCCGGATCATC
TAGTAACTCCCCATCTTTTAAGTCAAGCTTAACATTTGGAATCATAGAAGTATCACAAG
>JCF44_0000007347
AACAACCACAAAAAATCTAATCCGAATGTGTCAGTCTTAGGTACAAGACAGGCTAACTGA
GATAAAAAGAAAGAAATAATGAGCACTCAGATACAAAATTTTCACTGAGTCACACTGATC
GGGAAAGGTGTTGAACTACTGATGAATCCCCATCATGTAGCACCAATCAAGAGACTAAAT
AAAAATTTAGGGTGACAATGGTCTACTACATGGAAAAAATTCAAGTCAGAAACCTCTTGT
CCATCACCTCAGGTCCTCTATGACACATGTCTTAAGAATCGAAAACCCACTCGTTCTCAT
CTGTATGGCCATCCTAGGCAAGTGCAGTTAACTGTCAACAGATTCCACAATGAAGAGAAA
GCAAAAACTAGCATTCAATTGAAAAAATGAGATGGAATGAAACTCCAGCAACAGAAAGTT
CTTCAGAAGGAGATGACAGCAAGAGAATTCCATCTAATTCACAGACGATCTTACATGGTT
CACATACTTCTACAACATCTCAGGTATCAAGGAGGAGCAATTGCACATGAACACCTTCGT
CGATCCTCTCTACCTATTCACAGTCGCTCTTTAAGGTCAACTAATCTTTGATACTTATGA
TCTCGGTAAATCAGCATTACACTGAATAAAATTGGGATCAACGCCAAGCACAAGTGTTCT
AATGAATGCCCACTGATGATGAAGTTATTTACATGGTACATTTTCTTGTCAGTGAAAGCT
CCGAATTTTGCTAGCAAATATATTCCTGTTGACCAGAACCAGTAACTTGAATAAGTATAT
TTGGAACGATAAAGAAATGCCACTCCTGGAATAGCCAAGTGGGGAATCAACTGAAACATC
ATGCAGAACCGAATATCATTATAAATTCTAGA
>JCF44_0000007360
TGAGCCCCTGTCAGTTAGAAATGTTGAACGCAGGACTTCTCGCCATCTCAATGATTTGCA
GTAAGCTATCAGTCACATAGCCTAAATTTTCTCTTATTTTTGTTTCCAGCTATTCTCCTA
TCTACGTAAAAAGGGTTAGATGATGCCAACTCCTATTTTATTAGGAAAACTGATAGTATA
TATTTCACTTCAATCAAGGGGAATCTATTTTGCTAAAGCACTAACCAGTTATTTCTTATC
ATAGTATATGTGGATTGTTATGTGTTGGAAGTATAATGACTGGA
>JCF44_0000007363
ATTATCTTCCATAAAAAAGCTGATCTTTCATAGACATAATTATTGAAATATGTACCAGAA
CATTATCCGTAAGTCATTCATGGAGATTTATCCCACTTGGTTAATCAAAAATGTATTTCC
ATAAAGTAGTGCTGCCCCAACAGGAACATGTTGCAAAACTGGGAAAGCACAATGAACTGA
GTCTCTGCTACATGGCCACTATACTGAGCTGATGAGATTGGAAATCTACCATTCACAAGA
ACATTAATATCAAAAAATTAAAAGAAAAATCAACGTCCTAAAGAAAATAAACTCAGGTAA
CTCACCCAAAAAACCCGACATCCCCCCACCTCCTTCTCAATGCTTTTCAACTACAATTAC
TTTCACTTCAAACAGAATATAACCTAAAGAACTTGAATTCATCAAGCAGAAGCAGATAAA
CCAGCTGCTACTACTTTGGCTGCAGCATAAACAGCCAATCCACTATTTCGAATCGTGCGG
CCACCATTACTTCCCATTTGATCATTCCTTTGATTCCCGTTGCTTCCACGGTTTGGGAAA
CCACTCCGATTGCCATTCCTGTAACCATAATCGCCCCTACCATTAGAACCAGCACGATCA
TAGCCTCTGACATTTCCAGAGTTTTCACGTCCTCTCGGTCCCTCATTCCGATACGCAGCT
GCTGCACCCCTTCCAGATGAGAATCGTCCCCTGCTATTTCCTCGATTAGTAGACTTCTTT
TCCTCAACATAAACATTACGCCCTCTGATCACTACTGGTGAAGCCTCAATTGCTTTCTGC
ACAGCACTTGCCACTTCAAACTCCACAAATCCAAAAGAAAAACCCCTTTGGGTTCTAACT
TGGATGCCGTCACTCTTAATAGGCCCAAACTTCTTAAACTCATTCTCCAGTACATCAAGA
GTAGCATTTGCTGGGAGACCTCTGATATAAATAGAATAGCCTTCAGCTTCAGCCTCTTGA
TTGACTTCATTTTCATGAACATTTGCACTAGAATCAGTGGTTTCTTGAGGTGGTTGTGTG
GCAGTCCCCTGCTGATCTTGGATCTTAGGGGCAGATCTCACATTAGCTGTCACTGTGGAA
GGAGGAGTTGCATCCTCCTTCGTGACCTTAACAATGGAGGCATATGATTTCTTGGGCACA
TCTTCAATTGTAGATAGAGATTCAGACACCATATTTGAATCATCAGGAATTTCATCAACA
ACCTCAGGTACAGGTGCTTCCTCTTCCTCTTCCTCCTCCTCCTCCTCATCCTCATCCTCA
TCCTCGCTTGAATCTAGTCCATTCT
>JCF44_0000007384
GTTGTATTAAATAATTTTTAAAATCTATATAAAAGCACTTTTTAAAAGATTTCATTTTTT
CTCAAAATTTACTTATTTTATTTGTTCGATTTCAATTCTATAATTTAAATAGAAGAATCA
AATTCTTGGTGGAGGAGGGATGGGAAAACATCTTTGTTGCAGGACAGACGACTATCTGAA
ATCCAGGGGAAATTAAGAAACTAATCATCAAATGACCATTTGCACGCTTCATAGAGTGCT
TGGATGGCTTCAGCACAATGGCAAATTATAGGATAATACGATGTTGCATTTGAGATTTGG
GAATGATCAGGATTTCAAATTATTGAATAATGGTAAATACTTTGGAATATTTTCTGAAAT
CTGGGACGATTTGCTAGTTCTCAAGCAAAGGATGCAAGGGTGGCAAGCCACGGTAGGGTC
CGCAGACATAATCAGAGAAGTTAACCGCAGCTTTGTATCCTATGAAGCCT
>JCF44_0000007387
AATGATTGTCTAGAAATGATGTAGCTGTCCTTGATAAACTGTAACATTGAGCTGGTAAAC
TTTTCTAAAGAGGACATAATACATTATTCATTGTCTACGTTGTAGGTATTCATCAATTTG
ATCAAGTAAACTAGATACAACTACTGTCATTGACTTTATTGTAACATTATTTCAGAAGAA
CAAGCAAGCCCACATGATTGTTTGTGCAAGGCGGCAATGTTAATGGCGGCAACAGGTGGG
AATCAGATAGAGATTAGCTTTTCTTTTCACTGTTGCACCAAAGGCCTCTGCCATGTCCAA
TTCCTCATGCTTCATTCCCTTGGGAAGTTTCCAATCAAAATGATAAAGTAAGCTGGCAAT
TGGCAATACAACATTAGGAGTAGCAAATGTG
>JCF44_0000007389
TGGATATAATTTCCAAAATTGCGGTACTCTACACCATTATTCATGATGGAAGTGCTGTTA
CTGGTGTACCATTCAGAACCATCATTTTACCAATGATCCCTCTTCATTTAAGAACAGAGC
ACTAGAGGGATGAAATCATGCACCAGGCCAGTCAGGCAGGTGCTTGACTGACCAAGAAAT
AGCAAGATAGAGAAAGTTGATGCTACTGGATAGGACAAAAATGAAACTCTTGTTATGCCA
AACT
>JCF44_0000007390
TCTGGGATTTATAATAAGATCCTATCTTTCTTGTGAGGGGATACAAATGAGAAAGTGAAT
ATAGGGGAAGTGAAAGTAATATTATTAGGGAAAAAAAATACACTCTTGATAACCTGTCAC
CTGTTAGTGCAAGACATATTTTCTCTTGTCAAGGGAGAAATGATAAGGCTAGGGCTTTCT
TTTCTACAGCAAAACTTGTTAGAGTGCAAATATTTGGTGGGCAAGGTTGACGTAAAGCCT
CAGGTGACATCTGGGTCAAAGTTCTATGGAGCATTTTCTAATTTGACTAATGACAGAGGA
GAAAAGCTTCTTGG
>JCF44_0000007407
ATCTGTTCTTTCACCCTTTGCAAGTACTCAAAAGCCGGCTTTACTACAGCTATGACTCTC
TCTCACTACAATCTAAAGCCCCAGTCCCGCCGGGGACCTGACCGGAAAACTAGCCTCCGC
AAGCAGTGTTTTCTGATGATGAAGCAGCAGAAGACAAGATTGTACATCCTCGGACGCTGC
GTCACTATGCTAATCTGCTGGCACGACCATTCTGTGTCGGATTAGCCGAAACGCCTCCGA
ATTTCGTTTCGGATATGCAAAAATCCGAACTTGATTTCTTGTGGATACTGGGTTCTGAGC
TTCTCTCAGAAACCAGACTGTAGAGGATCTGCAAGGAGGCGAGAAGGGAGGATCTCGAAG
AAGAAAAGCCTATTGGATGCATGATTTCTGCTAATTTGAACTCAATTTGACAAAGTCTTG
AAGCACAATAGGGAAATCGAAATCTTCCGGGATGAGTGCGGTCTTGAATCTGGCAGTCTG
TATTTTTTTCTTGTCTGCCCAATGAAATTGCCCTTGTTTGGATGAAAAGAGTTTCGGAAC
ATGGGTTTTGATTTATGATGTAATTATTGTAATTACTTAATCTTATATCTGAAGAAA
>JCF44_0000007411
AAAACACTGTCTGTAAACGGAGGTACCAAGTGGTGTAGAAAAATCGGTCAATAGTGCGCA
TAGATACTCTAATGTTAACAAGCATAAAAGGACATCGAGAAAATATGCCTCGTGTCATCT
TTTCAACCACAAAATCTGACAACCAACCTAAACCATGTTGTTCTTCCAACTTCAATTCTG
TACACATTAATCAGTTATATCAACTCATAATCGAAACAGTAGACCATGACATGTTTTTCA
GATTACATTCCTATGTGAAACCAACGTCCTCCAGCTCAGCAACCTCAAAGATTTATTACC
AAGAAGATGCAA
>JCF44_0000007424
TGAAAGCCAAGCATAAAATCCAGAGACTAAGGTTGCATAAGATAATGATAAAAAAATATT
AACGATGGGTTTTCCTTCAACATAGACTCCATATCACTATCGACGGGGAATTTAACCAGA
AAATAATCATGATTAAGGTCAGTTACATCCATAGTTCATCTAACTTGTTCAATCTGTTCT
AGCTTCTTGCGGAGGATTTGATAACCCACAATTTTCTCTTACACCATAGTCACTAATGAG
TTGCGTCAGGATCTACATGGATCTTTAATTATCGCCAGGTCTACTGCCAAAAACCCTAAC
TTTGTTCCATTGGCAAAACGGATGTATGCACAGCGGCCTTCCCACACTTGATGCGATACT
TTGAAGCCTCACGATCACCATATGTCTAACAAAATGCTTCTTCTAACATTTCGACTACAA
TTCCACATTCAATATTTCAGATTATTCTATTGTAGGGAAGAAATGCGCAGAAAAACACAA
CCAGCATGAACAGAACTTCTTGTTCTCCCTTTGCCATGCATTCACAGTATAAAGGGGTCT
AAAAATTTAATTTAGAATACCGACCAATTGAATTTGTGGTTTAAGTGAATTGTACGGATG
ATGGCAAGAGCTTCTTTGATTCATGGTAAGGGCCCTTCAGTCTCCAATCCTCCGGACCCT
ACAAATTCTGGGCAGTGTTCCGCTTTCAATACTGAAAG
>JCF44_0000007427
GGAGCATCTAACGGTGGTGGACTCTGCATACAAACAAACGAAGTTGTTAATGCAGTATTA
ACCAACTACCAAATAGGTTTAGGTCTTGAGTCACGGAAACAATTTGCAAGGCAGTTTTTG
AAAACTAAAAATATGTTTCGAGTCATCATCTTAAAGAGAAATTCAACAAACTGCAACAGA
ATGCTACCATGGAGCGGATTAAAGGCCATTT
>JCF44_0000007442
TGACGACAGGTTGGTTGAGCGCAGCCGCGTCCAGTTCAGTTAGTGGAGAAAAGAGTAGTG
TATTGATTTTACTAGTTAATTTTTTATTTTTGTAATGCTGCAAATCTCTTCCTGTTGGTG
TATGTGCTACCTTATGCAGAACACTAATAATGGGGAACAGTCTCCTCTCTCAATCTCTAT
CTCTCGTTTGTTTTTCGCAGATGATGTCTTATTGTTTGTGCCAGATCGGAAGA
>JCF44_0000007443
TATTCACTTTAAACTTATTATCTTTATTTCAAGCATCATTCACCCTAAATGTCTTGAAAC
TTAGAGGCACAATCTTATATTTTTTAACATTGCCTTTCCATCGGCATCTTCTATGGCTTA
TTGGTTAATAAAAATATTCATTCCATCCCCTATTTTATGTAGTAGTTATGATGCTATATT
AGTATATTGGCCCATGTATCGTTGATGCTTTATCCTAACGAACTTTACAAATCCAGGGTT
GTCTTTCCAGTCTCAA
>JCF44_0000007473
ACTGAGAATGTTCTGTTGTCAGCCTGTTTATAGATTTACTCTATATTTTCCTCATTTGAC
TTGTAATTTATTTTCATGCCAATATCTCAAACATACTAATGTCTTAATTCTTTCCTTTTC
AGAGGTGGATTGTTTTGGTAAGTCATTTAATTTTAGTGCTGATAGCCTACCCTTACTATG
ATTATAATTTTGCTTGCAGGAAATAGTTTCAATATACCCTGTTCTTTCACCACCAAATCT
TACTCCAGCTCAA
>JCF44_0000007504
CAACTTTTTAAAGATAAAAGGAAATCAAAATCAAGATACTACGACAGAGAACAAGATCGT
CCACTTGACCCTTGTGCAGAAAGAGGCGCAACTCTCTTTACGAGCGGAGGCATAAGTGAT
AGTTGCTTAGCAACCGCTTGTAGCATTCCTCAAAATTGTATATTGGAGATTAAAGATTGT
CTCCAAACACTGAATCGTCAATTTTTTCTGCAACTGATTGGTATGAGTTGCCACTGATTA
AGCAAATAAATGTGATGAGA
>JCF44_0000007511
CAGTTTTATTTTCGTATTTTCTACAATTGATCTGATTGAAACTCTTCCCTCAGATGGATT
TGTCGCCACTTTAGCGTCGGTGTCACAGAAATTGGCACCACACCAAACATCATTGTCTCC
TGAACAAAATCCATACATTATGTAGCTTTGTTCAAAATTCTTTTTGATCTTCTCAAGAAC
TACCAGTGCATCTTTTACGTTTTTCCTTTCACTAGGCAAATCTTCTATGCAATCTAAAGC
CAATCCCATGATAGATACCAAACAATGTCTTTTTATAGAGAATTGCCATTGATCATCTAT
CAACAATTTGGGATCGACTACATTCATTATTGCATCAGGGT
>JCF44_0000007528
GTGTAGCCAATCAGTCACATTTAATGAAATAACACTTAGTTGCTGTTGTTATTATTGAGA
TCATTAGTGTTTGCATTGTATCACTAAAGAATAATCAATTTAAAACTTTTCTCCATTGTT
TAAGAACATTTCAACTTACGGCTAAAAATCGATTTCCAATAGGGTTGCAATTCTACTCCT
TTGATTTTGAGAGGGCTGTGAACACTACCTTGCAAATCACATCAATCCACGAAAAAATAT
CTTCTACCCTACACAAGTTTGCTACCATCAATTGCCTTTCGCTGCCGTTACTTTCGCGCC
GATGCTCGTTTCCCCTCAAGTTGGTATCATTTGTTAAGGAAGCACCCACACCAGTCACAC
TGCGTCTATGCTTGAGTTATCTCAACCTCTGTCCACCGACCATTCCTCTTCCAGAATG
>JCF44_0000007531
TTACACTTATAATTTATCCTAAAAAATGACCTGTAGGAGAAGAGAGGATGAACTTATGTG
CTTTTAGAAGTAAATCCTTTTAAGGTGAGTATATATTCTATCTAAAACTAGTGTTCTTAG
TTAATTTTCATATCATTCTTTATTATATAAATGTTTATAGAATATAAATTTATATATTCA
AATGATTTGATATAGGATGCCGTCAAAAACTCGCTATACTTGTGCATAAAGAGTAGTAA
>JCF44_0000007560
ATTTTGATGAGAGTGATGACGAAGGTAAATTATAAGCTTTTGTAGTTGATTTAGAGTGTC
TTAAGGTTACTTGCCTACTAAGCATGCTTTCTTCAAGAAATATGATGATTACCGAGGCCT
TTTGCTTGCTTGGGACTGAGATGGGCTAGAAGTAAGTTCTGAAAGTATGCCTTATAGGTA
GATGGTGTTATTGTTGGCAGTGTGTTCAATACCATGTAAACCAAAAGCAGATGGCGTTCT
AGATGGTATCATTTTTTGTAATCGCCTGATAATGTTTTTGACGTGCGAATATGTGAAAAA
TAAAAGTATCGGACGAACATGAACTTTTTGCTTGTATGTTGCGACAGAGGAAGAAGTTTC
AAAGCCTGA
>JCF44_0000007561
CAGATACAAGAATCCTCATCCTCATCCTCTGAGTCACTAACATCACTGCAGGCATAAGTC
ATAGATCATGTGGCAGATGGTATTGACTACATCACAAATCTAGGATTGTTTGTCGCTCAA
ATCTTTTTTGCTAGTCCGAATAATTATTAGCAAATGCTCTGAACTTGGATCCCTTGTACA
CGTGAAATTCTTTTTTTTTTTTTCCTCCTCTTTGGAATTTCAATTAAGCAGGTTGCAGAA
TTTATAAGTTACAG
>JCF44_0000007564
AGTACTTCGCAATCGTCCTACACAGTAGTAATAAGAATATAAGCTACAATAACAGGCCAA
GTTTTAAACTATTACAAACAAGCCGTTGTTTATGCAATTTGGCGTCATGAAATAATCACC
ACAGCACAAGTATACACTAAATACAAATTTAAATGATCACACGTCCGATGGACTTGGAAG
CTGTTCCATATGATCAAACATGTCAGCCTGGAAGTCATCAGAGAAGCTGTCAGGATTGTT
GGAGGTGTCAATCGTATTCGTATCCATTGTCCCCGGCCTGAAACTTCCTGATGGCTCCAA
GAAAGGAAACACAATGAGCACAGATGCATCCAGCTAGCCAAAAACATCAATAAGATTTAG
ATCATCAATTCTAGGCAAGAGGTGTTGGGTTTCCATTAAGAATGTGAGGTCCGATTGTGG
TTGGAAAATCTGAGGGAAAAGAATCCGTGAGCTTGTGCTGCAGCTTGAGTAAGTGTCGGT
GGGGGTAAGCTTTTGTTTAACATAATCTGTGTCAGAATCAAGTAGCTTGGAGTTTATAAG
ATCTAGTAATGGCACCATTGTAATCAATTCAGAATTTTCAATGCAGCAAGATGAGCAAGA
CTGAGCCTTGGTTGATGATTCTCCCTCTTAAGAAGAACTGAACTCCAAAGTAGATACTTC
ATGATGATTAGGAAATTGAGATTTGTTCTTCTGAGATTTAGAGCAGGTTGTGGGGGTATG
CAAAAATCCGAGCCAGCCTCTTCTGCCTGCTACTCCAGAAATTCTTCACATCATTGTCTG
TTCTTCCTGGCAAATATGAAGTAATCTTGGCCTATTTGTCCCCAAATTGTGCCTGCAGCT
CTATCACCACCCTCTCTTCCTCCGGTGAAAATTTGCACCCATTAACCCAAAACTCAAAAT
ACCCCCAAAATAGAAAACAACTAGTGTTAGAACAAAACCCCTCCCCATCATAATAATTCA
ATGAAATGCTTAAAAATATACCAGAGTTCTGATGACAACCCCTTCAGTTTCATTTTATCA
ACCATTAATAGTGACAGTGACACTCACTTAAGCTTGAAAATTTGCACCCACCGAGCAAAT
TCCCAAAAGCCACCCCCAAATAGAATACAGT
>JCF44_0000007567
CATTGATCAAGAATATACATGTGAGCAATAAATCCTCATCACTTTCTCTGTTGTTTTCTT
GTTCAATGCAGATAGATCAATCCCCTTTTATTCTGTTACCTCTTCCATAAAGCCCATAAA
GAAGTTTGAAAAAAAGGGCAATTTAGGAAATCAAAAACCAAAATATTGGCTCAATATTAC
TAATAAAAAACCATATACCATATAAATATTGAACTCCACAAGTGACTGTATACATTAGGA
AACACTGGAATAGAAACTAAGTATTTCGTAGGTTCTCTACCCCTGAAGTATGCAACCACC
TGCAGGTCTAAGTAATG
>JCF44_0000007581
GTACATCAGAAAAACAAGAACGACAGCAAAACCAGGGAGGACAAATCCTGCCAAGCCAGA
GCACCACAGCCAGGGGGAGCATTTTCCAACTCCACACAATTCGACTCACATCATGAGCCA
TACGAGTAAAACTAACATTGGCATAAAAATCCTTCTCCAGTGATTCCTCAATTCCCAAGA
TGAGATCAGAATAAAGATGGCAACTATTGCAACCATTAGTAACACCATTGACAGCATCAT
CAGAATCCATCTTAAAATGGACATTTTTCCAACCCTTTTCCCAAGCAATTCTCAGCCCCT
CAAGGAGGTTAATAAGCTCACATTAAAGCACCTGACCCTGCCCCAGGTTCTTTGTGAACC
CCAGAATCCAGGCCGCAGCTGAATCTCTGAAAACACCAGCACAACTATCACCTTTATCCA
TTCTGACAGAACCATCAATACTACATTTCAACCAGCCTTGATCTGGCAATTGCCAAGAAG
AGGAATTCCTCCCTGCTACGAAGCTAGAAAACATCCGACCATTCTCCTTGTCAGCCAAAA
AGCTGGTTTCTCTAGCATGGAAAAGGGTGAGAAAAAGACATCCTGGGCACTAGCCATCAC
ACCTTGAAACCCTATTTTATTCCTACTAAACCAATGGAGCCAGCAGGCAAAGCCAAAAAT
CAAACACAGCTAACATCCTCAAATCTCCCTGCCTCACATTTCAAACTCTCAACAGAATCA
AGTTTAAAGAAGTCTTCCCAAGAACCAGGCTTAACAAAGCGATCAATTTTTTATAATCAA
CACTCACAGGTAATTAATCTTAGACAACTCAATTTCTGGACAACTAAGTGCACCAATTTC
TTCTGAAGTAGGGAAGCAGCACCTTTTCTTGAGTGGGGCCCTCAAATTGTAACTAGAATC
AACAACCAACTTAGTGATATTGAGGCATCCGGTTTGACACATTCTGGTAGTCTCTCTCTT
CCCTCTTGAAGTGAAACTCTTAAGTGGTTTTACATCGACCCAATCCTCAAATGAAAGATT
CTTGAGATTGGGGTCTCTAAAATTTGGGCATCTCATGATCACAAGTTTAAGAAGTTTAAG
TCTGCTCTTGCCATCCTCCTCTGCAACTGAAACTCTGAGTGATTCCAGATTAACACAGCT
CCAGAAAGAGAGATACTCGAGATTGGGAAAGTGATCCAATGGGAAGGACCTAAGGGAGTC
ACAACTAACCATTTTCAAGGATTTAACTGATTGATAGCATTGATCAGCATTTTCGTGTAC
CAGAAATGATAAATTAGGACATGATACAATTCTAAGTTCTGTCAAGAGTGGGAGATTACT
AGGCAAATCCCCCGTTAGTCTACCACAATTCACTATATGAAGCTGTTGAAGGTGGCGGAA
GGCTCTGTGGCTCTCATTGTCAATGACAAGA
>JCF44_0000007604
TTGAGTACATTACTTGCATAAGACATCAAAGCCTCGCACACAAATCAATAACAGTAAATT
TTGGTAAAGAAGAAAAACCTCTCTTACTCTAGTCATCATTATGGTAAAATGCCCCCAATC
CCCAAAACTCACTGCTATCTACATCACTATGCTCTAACTTTCACCAAAAACAACTTAAAA
AGATAAGAATAGATCTAGGACCTTAAACACAACAATTTATGGGCACACAG
>JCF44_0000007631
CTTTGGCATGCTGCATTCATTAAATAAAATATTAAACAGACTGATCCATGTTTACACAAG
ATATTATGACCTTTTACGTCATCTCGTTTCCTACCCATCAGCATTTACAGGTGTCAGAAA
TACCCAGAGGTCACTCTAAGCTAAGTGCCATGTTAGACAATGCATAATTGAAGAACTTAG
AAAGAAACACCACGCCAATCCCACAAAATAAAAGTTGCCAGCTACTACATCTTCACCCAG
CTAATCACTTATCAACAAGATCTAATAAGACAACTTAGTCAAGCCAAATTACAAAATATC
AACATGTTGCCATGATCAGCGCCAACTATACTGTGATATGCTGTCACTGCAAGCCTGAGA
AAGTTATCAGGATCTCGATCTTCTGAATATATGGTGACGGCCCAAAACTTCTGGGATCTT
CAATACTGAAATGCTTTCACAGCCAAATAACTCTTGGAGCTTTGCGTCACATATTATTAT
CATGGGGTTTAGAGGATCCTCTAATTGATTGACCTTTATGTAATCCGAGAGACATCTTAA
AACTTCTGAGTGAAGCATCTCTCTTCCAGTAATCCCAAAAAAGTTAGCCAGTGCATCTGA
TATAATATCAGAAGGAGAGGGTTCAGTAGCCTTTGGTTCAGGCTCCACATCTACAGGTTC
AGTAACTTTTGTTTCAGGCTCCACATCTACAGGATCACTAGCTTTTGTTTCAGGCTCCAC
ATCTACAGGATCACTAGCTTTTGTTTCAGGCTCCACATCT
>JCF44_0000007644
ACGCACCACCATAGGATCCTGAATCGAAAAGAAAACCTAAGCCTAAAACCTTAATGCGCT
GCACTATTCCCATGCCCATGGTGATGGTGGAGCCCTTGCAATAAGCCTTAAAATCATTTT
TGATTGACACAAAACTAAACCATTGTCTGTTCCTTAATTTTATCCAATCGATTCTGATCT
TTGCTCTGAAATCTGGCTGCTGCCTTTCTAGTGAAATTGGTTATTTCCCTTCATTGCTAC
CTCAAATCAACACATTTACTGGCACAAGTTTGATGCCCTCCATACACTTTCTACTTCATT
ATGCATTTTACCATACGAGCGATCATGTCACTCTGGATGGATGATATTTCTAAAAATTCA
TATCAATTAATTAACGTTGTATGGCATTTGGACTTGAGAACCCATTTGGGCAA
>JCF44_0000007650
AACCAACAAGAAGAGAAACATATTATACTCATACTATGAATAACCAATTAATGCATTCAT
TTTAGGTCTTAAAATACAACCATTATGCGGAACCAATATTCTAGGCACATAAACTATACT
TAAGAAAATTGTCGTAGAAAGCTGAGTACCTAATACATCAGGACTGAATCAGGGTTCCTC
CCCATAGTTTTCAGTTACTGCCTTGATCTTGATTCTGCCCGTCTAGCTTCATCCGGTGTT
GATGGAAACAACTCCACATACCTTGACCCAATCGTCATTTTATCCTTGCACATTGCTCTC
TTGGCCTCATCTACAGAAACAAATTCAACATATGCTTCTCCTGTAGCCTTCCCATCCGGG
CGACATGCAATGTGTATCCTATCTTCAATCAGTTTGAAATCACCAAAAAATTCAACAATT
TCAGATTTCGTCACAGTGAATGGCAGTCCACGCATCTTCAATATCTCTGAGTATTCCATT
TGCTCCTTATCACTGAACCTTTTGGACCGTGAAGGAGGAGGGCTTCCATGGTAATCATTG
TCATATATCCCTTCATAATTTACCTCAGCAGCAACAGCATTGTAATAGTCCTGCCTCTTA
CACCTAAAAACTTCCACATATCTGCGCCCCATGTTTTGTCGATCTCTCTGTAAAGCAAAC
TCAACCTGCATGGCTCCCGCAAAAACAACAAAGGCCTCTCCTGAGAAACGTCCATTCTTG
TTGACCAGCAACACATCCACAATGTCCAGTCCAGCAAAGAACTTGAAAATGTCAATATCT
GTGCAGTTGAAGGGAAGCCCCCTTAAGCGAACCACAG
>JCF44_0000007664
CTGAGATTAGTTTTGCCAATCAGTAGATCAGATTCAATCAAAATATCAACTGAGTAGTAG
ATAAAGACCACTTAAGAGATAGTGTTTCATTCCAGATTAGCAGGGTACCCCAAACATGTA
ACAGGAAAATAAAGTAGCCCCAGCATATGCGCAAGACTAAAATAGATGAATCAAAAGCCA
GTTTCAGTTTCTAACAAGATCTCTACACCCATTGCAATCTGCCTTGGTGTTCCACACACT
GCTGAAGTTTCCCATCTGATAGGATTTGACCCTTCACTTTGACCGGCCTTGTAGTATGCT
TCACTTTAAACGTCGTCATTGTTTTGTGATGATCTACTGGTTGGACAGAGGTCGCTGCTA
CAGGAACTTCATCTATGAATTCGTCTGCTACATCTCCATCTTCATCTATCCTAAGACGCT
TTGCATACCACCTCAGACCCTGAACGCCGCCATCACCAGATGTACTAGGAGCCAAAACAG
GACCGAGGTTAGAACGATCGACAACAACCTGTTTTGTGACGCTAAACCCCTTTCGGGGAA
GCCCGGTATCTTTAAAACGATGGTCTAAACGAGATTGATCACCGGATTCGTCATCGGCTT
CGTCCTTGGATTCATGGAGGTCATCCTTTGAAAACCCTAGAAACCCAGCAATTTTTCTGA
AAATACCCATTCCCAATGGAAGGGCAATTGAGAGCGAGAAGGAAAGAGATACAGAAGGTG
CAACTGAGCGATCCACACTTCGAAGAAGCTCTCAAAAGCTCAAAGAACAGGGAATTGAAG
AAAGATTTTGATGGTGCAGAAGAAGAGAATGAAATCTGAGGCTTAAAGCGTAGAGAGAGA
CAGAGACGATGCACGGTATGACAGGGTCTTGGATTAAGGTTTCGATGTGTTTTGCACGGA
AAGAAAGAAAGAAAGAAACGAAAAAACATCACCTTTCATTTCCAACCTTTCGCTCTGGGG
GCGCTCCGTCTTGGCTGCGACCCTTTCAAGATCGGAAGA
>JCF44_0000007674
AACCATGAATATTTGGAATATTATTCTCTTTGCCAAAACTGCCGTGCCTCTTTGTTGACG
GCTTGGAGCATCAGAACCATATACACTACCTGGCACGGTGAATCCAGCTGCAAATGTGAC
GGTAGCTATTAATATGGCTACGAGCATCAGTGTGTTCACTAAATCCTTCATCCGATCTAT
ATCATGATGTGGTTGGAGTTCCTTATATCCTTTTTTAGTACAATATGCATTAGCAGAGCT
CAAGATCGCATGACAGAGAAGCTCTCGATATGTCTTCGGCCTATGACTTTGCTGCAAAAC
AATATCTCGAGCCGTTAGGCCATTCTTATTCCTCGCATTCAAATGAATCCGTTGATCTCT
AGTG
>JCF44_0000007686
ATATTAAACAATACGCTGCACAAAAATTGGGGCACTTTTGAGAGGAGATTTATTCAATTT
TATCTACCCTTTAGTTGCACAGTTGAATTTTACACTTGCATTCTACATAAGCATGTACAG
AATCTCACAAAACATTACAAGTAACATCACTTTCTCTTCTTTTCTTCATCACTTTCAAGC
ACAACAGGGGCTGCAGGTATGCTGAACCACCATTCCCTCAATCTTCTCGTCCATCTCTCA
GTGCTAGCTTTCCTTGG
>JCF44_0000007700
GTAGCTGGTTGATAAAAGTCCTTGGGGCAGGTGATGGAAAATCATTCTTCACACCTTCCA
CAGATTTAGCAACTGAGGTCCCATTAATCTTGTGAGGGGCTTGGGCATTTGCCTTAACTT
GCAAGCCACCAGAGGACCCAGATTTAGATTTGATTCCTCTAAGTTTCACAGACCCACCAC
CAATTTTGGTGGTCTTAGCAGCAGAGTCTTGTGACGGCGAAGTAACAGGGAAAAATGAAG
AAGTCGCAGCAGTAGCCACCATAATGTATTTTATGGCTTCCAAAACCAGAGAATAGAAAG
CACAGCACAGCGGTCGCCGAACACGAAAGAGCGACACCAAAAATTGAGGGAAAAGAAACT
CTGATGAGTGTAAAAAATGAATGGAAGGAGGGGCTAATGCGTCATTTAGGACGCGGAGAG
GGCCTATTTTCTCGTAGCTACCAGGGTCCGCTTGTCAATCTCTGCGATCTCCTCCTTCGA
CTCGAACCAAAAATTAAAAATGCCTACTTTTTTGGTGCTGGTCTCCGTTTGCGTTGAGCT
TCAAAAGCTAAAAGCAGAAGCAGAGAGAAGGGAAGTGAGGGTTAAAG
>JCF44_0000007724
AGAATACTGTGTTACTTTTTTTTTCACTCCTCATTATATGTGCTATGACGTAGAGTCTTG
TACATTGATTGAGTCAAAATTATTTAAATACTCTGATGGTTCATTTAGTAATCTATATTA
TTTTAAGCTACTATTGACTTGCTCCTGAGTTCTTGATACTTAATACTTAGCTGACTTATC
TAATTTGAAAGGTTCTTTCCGTTAAATCCGCCTTCATATCCACGACCCTTGACCACAAGG
AGAG
>JCF44_0000007726
TTCTGGCGCATTCCATGGATGATGTATCCACTCTGTTGGTAGTCTGGCAAGTTCTGGAAG
CCACCGTCGTACATATTCTCCATTAGGGTCAAATTTGTATCCCTCAAACTGCGGATTATC
TATTCGGTCAAAGTCACGACCATCAGGGAGAGTACCAGATATGTACTGCCAACCAAGAGC
ATCACTCTCGAGATCAGCATCCAATAGCGTATCCCAGAAATATTTCATTCCCCATCTCCA
AGGGAGCTGCAGAACCTTCACAAAGAAACTTGAAACTACGACACGTATCCGATCATGCAG
CCAACCAGTGGCCCATAATTCTCTCATGCCAGCAT
>JCF44_0000007731
GCAAAGAAACTATGAATATTTATGCTAACTCACAAAAAGAAAAGAGAAGAGAAGGCACAG
AGCAAACTTTAATGGAACAAAAGCTATGAATTTATGTTGCCAGCAAAAACATTTTTGGCT
CAGGCCTTGAAATGCCATTTTTTTAAAACTGATTTCTCATCTGCATAATATGCTTCAACT
ACATACAAATCACTTGATCAGTAATGTGCCCATGTAACAAGGAAATTAAAACTTCTTATA
CAATAATAATCAATGCTAGTAATGAGATTTTCCTTCTTAGCACAGCCTAAGTGGAAAAGA
CGATTTAGAAAGAAATCTCATACATTTAACAGTACACAAGGTATGCCAGCAAAATTAACT
CACCGACTATGGAAAACAGCACTCCAGAACCA
>JCF44_0000007743
AATAGGAGATCGTATAATGTGTTTATTCTCTCACAAGACTCGTATGAGGGCATGTTGACA
TGAATTTTTTCAAATATATTTTTTCAGAAAAAATAATCAACCTTGTGTGGAACTCTCATA
ACTCTGGCAACCCCAATGAATCCTCAGCTCTGATGAACAAGTTATACCAGAAATCCATGC
CGTCATCGTCCAATTTCGAACCAAAACCGTAGCCATTCTGGAAGGATTCCATGGAATTAA
ATTGGTATTCATTTGAAATT
>JCF44_0000007761
AAAGTCACAACCCATTTATTTTAAAGATAAATGTCATATTGCTAAATAGTTTACAAAAGT
GCAACAGAAGTAGAATCTGTTAAGGATGAGGTGAATTGGGATGACCTAGTATAGCTACTA
TTTTTTGAGGACTGAGTTATACTGTTCTCAATTTCAAATGAATAAGCATTAGTGGACAAT
GAAGATGATGATGTAGTGTCCAGAGGAGAAAGATAGGTTGGCACAGGCATCTTCTTTGGG
AGTATAGGCAATGAAGCTTCAAAAT
>JCF44_0000007773
TTCCGATCTTTGACAGGAAGTAAAGGCCTCCAGAGCGATGGTTGTTCTTCACAGCGGAAG
AAAGTGCAATGAGGGAGGAGGCCATCGTTCATCAGATTAAAAGGGTGTTCTTCGTCGAAG
GAAGAAGGCATCAATTATTTGAGGAGGAGGTCGTCGTTCATGGTCTTCGTTCGGCGTCAT
TCTTGGCATGCTTTGTTGTCGATGATGTTCTAAGAACCATATTAGCATTTTCCTACCTAG
CTGAGAAAGTCCTATGATTTGGGGTTTCCTGAAGCATTAACTCCTCAATGGCTATCCAAA
AAAGTGTATGCATAATAATTCTTTCTTCAATGTTAGTATGGTATCCCTCGTAGTAATTAT
ATATTATGTACTATATTATCATATGTGATTGTGTTTTGTTAAAGAAAATTGCCTTCTCCA
TGATTCTTGGTTAAGGTTGTGCTAGTATATCATTGTGGCAATGTTTCATGAAGCTGTTCC
CAAGAAATTGGACAAGACATCAAGTAATAGTCCTGCTCCATGATGTTGGTGCCCCTTTTC
GAACTACAGAGAGTCTAGGAGTGATGATAGAGATGATATATTCTCAAGTAGGAAGGTAGA
TGATTTTGGTTCTTCATGAAGCAATAGACTAAGGTAACTTCTCAAGCTGTTGAAATGGCC
ATAAAAATTACTTCTGGATCCAAGTCCATCAAAACTTCAGATCAAATTTCTAGTTTAGTA
CATTCAACTAAGTAGTCTCTGGTTTGAAGGCTAGTAAGCATAAAGGTGATGATGGAAGAA
TAAGATCCAGTCTGTCCGTGTCCCAGCTTCGAAGTGAATTCAAGGCAATGGCTGCATATC
CTTCAGTTTTAGCATTCGGAGATGATGA
>JCF44_0000007777
TAAGAAAATTAAATACCTCAATATGGTTTATCTAATCCGTTTCATCATAATATTTACAAT
GATGATCAGACTAGTGTACTGGTAATATTCTGGCACAAACAATAAATCCTACTCCAGAAT
TAAGTCTACATGTGGTTTTTAGTACCCGATAGTCATAGGCTTTGAACATGACAGGATTCA
CATCATCATTCAGATACAATTTTCCACTAACGTTGACCGTCGCGGTAGGGTAGATTCCGA
CTCCTCAAAGCAACATTAGGCCAAATGATTTTCAGTGTACCAATAATTAATTTGTAATCT
TGTTTCGCTGAGGATGATATTACCTCTCACAGACAGACAAGTACGAACTTACATGCTGTC
TATCATTCCACATTATGGGATGATAAAAAGTCAATCCCTGCCGCCTCTGGATACGAGGAA
TTTATT
>JCF44_0000007792
AAAGAGTAAACCGGTAATTAGATATAAGATTTCCAGGCTAAGTCAGGGTTTTAGATTGGG
GTCTTGCAGAGGATGTCTGTAGATGTACAACAACGCCTCTAATATTCAAACATATTTTTA
TTCCTCTTCTGATAATATACAATGCATATCCCCACTGGTAATTCTGTAGAAACATCAGCC
AAGGCCTTTGATATAAGGCAGCTTAAGATGATCAATAGTTTCGGTCTCCTGTTTGTGATT
TCTTAAACCACTTTCCACCTTATGTCGACATGTATCACTCCATTCTTTGAGTTAATTAGG
TTGAATTTATTGTTAATGCGACCATTGTGCACGACATCATTTAGATTAATTTCCACATGT
CCCAGTGATTCTTTTGACTGAAATCTGAAGCCCCTTCGCTTGCTCATAACCTCAATGTGT
ATCTTCTCCTGTAGAGGCGGCTCCTCGAGCATAAATTGGAATTCTTCATTCCAACGTGGC
TGACGAGTTTTCTTGACCTTCTTTGTCTCTTTCTTTTCACCTCTAAAGAGAAGCAATGCA
TATGGGTTGTTGTGATGTTCCCCCTCTACCTCTTCAGCTCCCTCAATCAAAACTGAAAGT
AAACCTGCTCCACCTTGCACCTCATCATCAGATAGCCTATCATTTAAGTTTTCCTTACAC
CCTTCCAATGGGCCACCAAACTTGCGACTGTCTTCTTTGAAAGGAACAAAATTCAGCTCC
AACAAAATCTGTCCTCTGTTCTTCATTTTTGGAGCCTCAATATTTGTATCCTCGAGTAAG
TTGAGTGTGAATTCCTTTTTCTCATAAGGAGTAAGCAGTTTAAGGGGAACAAATTGCACC
CCAAGCAAATCATGTCCACCAACCTTGTCCCAGTCAAAGACTTGCAACTGGAGAACTTGT
GATTGAGGATCCTTTACAACGAGCTTGAACTTTTCATTCCACTCAGGGTTCAAATTCTTC
CTCTTGATTGTCGTTTTCTTTGCAGGAAGTTTGTCTCCAGTTAGGCTGAGTTTGACATAG
GGATCTGAAGTTCCCAAAAAATCCATCTTCAAAAGCTTAAATGCCCGGACCACATTCACA
TGCAAGATTCCCACAGGCTTCTTTACTGCCACCGTTGATTCGTCAAGAACTGGAATTTCG
AGGGTATGAGGCCAGAGATAGAGGCTTGCGACTTGTTTTTTGATTGTTTCCTGAACAAAT
CTATAAAGCCCAGGAATTGACATGATGTCGCCACCTGATACTTTCATTCCAAAGTCTACG
G
>JCF44_0000007793
GTGTCTATAAGTTTCGATACAAGATCCAGGTATCAGAAACATCAAATTCAACTTGAAGCT
ACACAATATATGAAACAAAATTCGTAATACAACTTCATACAACATAGCGGACACGCATGC
TAGTTGAAAAAAATGTAAGCATGCCCTCTTTGAAAACCTTCCTCATTTTGTTTTTTTGGG
TTAGAGGTGAAGTTTATGCCCACCTATCTATACTGTTATATCCCAGACTGTACAACAGCA
GAAACAGACCCCTGGTTGGCTCCCACCCCAAACCAAAGAAAAAGAGAAAGTAGCAGCTGC
GATACATCAAGGAAAATCACTTCAAAAAAAAAAAAAAAAAAAAGGGAAGATAGTTACAAC
ACCAGACGAAACATCATTCACTAGATCG
>JCF44_0000007795
GGGGCTCTCTGGAACAGGGGTTGATAGTTGAGTTCTCAGAAACTTTGCTGCTTTTGGTCG
TTTTAAATTGGATTAGTAGGTACACACAGCATTCTTTGTTTTTGAAATCATGTTTGGAAC
ATCCTATTTCTTTCAATATCTTGGGTTTTGCAAAAGTTAGTTTTCTGGAAATCCTTGAAT
CTCGGATCATAGAACTAGACTCATCTCCGAGTTAAGAACCTAATGCTCGGAGCTGTATTT
TGCAACTGTTTCGATGTTGGCTGAGTTTTGAAGTCACAGGTTAATATTATGTTATGGATG
TGATAGGGATGGTGGTTATTTTCTAATTAGAGCTGTTGAAATTTTGTAAAGTTTATTGTT
CCTGCAGAAGCTA
>JCF44_0000007801
GATCTCAACTTATTCTTAAAGCTGAATCTCCATAAGATGAAAAAACTTGTAGTAGTACTG
AAAAACTGGGTACTATCACCTTTTGATTATTGACAAAATCCTCAAATTTTAATATCCAAC
TTAACCATGATATAAAAAAAACCTGACTCAAAAATCAAGATTCAAGACGGTAGTTTATAG
TTTTTCAGGACACTACTGTAGCACAAGAAAT
>JCF44_0000007803
AAGGAAACTAATCCAAGAAAGTCCTCTATAAGTTTGTTAAAAAAGATATGTATCAAACAA
ATCTCACTTGAAAACCTGAAACTCATTTCCACAATTGGGGCACTGCAAATACAACAGAAG
AAGACCATCAATGAAGGTAAAAGCAACTTGAGCGAGGATCAACCACTTATTCACAATAAC
CAATTATAGCAGATCAACAAATTGGCATTGTGAAAATGAAAATGAAACTTGGAAATAATA
ACGTCAGAAAACATTACATTTTTTCTCATTTCTGTTCACAAATTTATTTCTCAACAAATT
TGCCACCACCAACAGTGAAATTCAATTAAAAGAATTTAAATATTGCATTGTTCAATGGCT
TGAAGGGGACAGGAAACATATGGGAGCAATTTGGGTTTGGCCATGGACCTATGTTGGACT
CCTAGGTCATGAAAGATTTGACTTTTACACTGCATGAAACTTAATATCTTTGGTGCAGGA
TCAACTGGACTTAGGAAACTAGATTCCTAAAAGAGTTCATGATCATCAATGCAAAGTCCT
TCCTACTTCTTTATCAGGTATTCAGAGGATTTTGCAAGCCCATTAAGCTGATAATCCATT
TTCATTTGTTTCAAGCAACTTTCTCTATCTTAAGACGATTCCTGCTGCTTCTGTTCTGTA
TTAGTTCCCTTGTATTAATGAAGTCATCTTATCTCAAATCCCAAGGCTTCTTCTTTTCCG
TTTACTTAAACAAACAGTCTCCCATTGTTTCTAAATCTGAACAACCATCAAGAAATCAAA
GCACAAACCAAAAGCAGAATAGAGTTCACAAATTATATCACTCACAATGATGAGTTACCA
CTTACAAGTCAACTGTATCGCATGTAATGTGTTATAACTCACACATGCATATATAATAAA
TATTATAAACCAG
>JCF44_0000007812
TTGATTGGTAGCCGTTATTAGCTGGATTTTGGTATCACAGGCTTCGGAGTATTACCCTAA
CCAGTTTTTGTTACCAATGTAAAATAGTGTCCATTTATTGGATAGATAGCTTGTTAAGCC
TGCAAAAGATATTTGTCGACTGTACTTTTATTTTGGTTTGTAGTAGTATGTAACTTGACT
TATTTTACTTCTTTTTCTTAGTGATTATGTGTATGTAGTTAATTTTGTGTACCAAGATAA
TACATTTATTGAAATACATGAG
>JCF44_0000007816
GTGCACACGCGCACATGTGCCCAAGAGAGAGAGAGAGAGCATATAGTGTAGCGCCAATAA
AACCAAGGGTCTCCTATTTGCTGTAATAATCCAATTCCAGTGTGGGATGTGTCCAGAAGC
TTTAACTGCCCAAGTCTATATGCACAAATACCACCGCATAACATAATCCTCTTATCCCTC
ATCTAACATTCTAACCAACAATG
>JCF44_0000007817
GATGAGATTGTAAGGAAATCTAGAAAGGGTTTGGGAGCTGGAAAAAAAACCATACAAAAT
TGGAACTGAGAGAGAGAAACAAAAATTAGAAGTGGAATAAAGATTGGAGAGTGGAAGAGG
GAAATGACAATAAGGCGTCCTTCAGGTCGGAAGGCGCAGCAACCGCTTAATTTAGAGAGT
GGAAGAGTGAAACACTGAGCTAATGCGATTTTGTGAGATTTCAGA
>JCF44_0000007878
TATTGATAGCAATATTCTACTTTTAGGGCGCAAGATCATTATGAGGCAAGCTTTAGTGCA
TACAAGTGATAAAGAAATTCTTACTCCTATGAATTCGGAGTAACACTCCTTATTTGACAG
GAAAGAGAGTGATGCAATGACGTAAATGGATTTTACATCCTCGATCACTCTTTCTTCCCT
CAAAGTAAAATTGTATCAAAGTACCCCCCTCGCCTTGAAACCCCTCTTGACAAACCAAAA
GAAGTGGATTGAAAATGCGATGGTGACAATTCCTAATGTGTCATCATCTAACCCTTACCC
TATTCCATTCGCCTTGGAAATTCCAAGGCAATGGACTGACTGATACAAAATTAAAAAACA
AGAAGGTACAAAGGAAATCCTTACTAGTTAAGTCTTCTCTCTGTCACCTATCTTATAGCT
CAATTACCTTTTCTTTTGTTTTCTTCGGCATTCAAAACAATCAGTACAAGGCAACTTATT
TCTGCTTGAAGAACCTGCTTGGAGTTTGCTGGATGGTATTTTCAGGTCTTCCACTAGTAT
CTGGCGAAGCTTCTCATTCTCCTCCACAAGTTCATCAATGATTTGTTGGTGTTTTAAAAC
CATTCGTAGTAAGCTGTTTTCTGACTGCAATCGTCCATCCAATTGATCAAGTCCATTTCC
CTCTCCTTTCAGCAATGGATTTTGTAGAAAGTTGCTGAGGACCTTCTCAGTTCGGCTGCC
AAAATTAGAGTCAACTACATTGCTGTTTAATGCAATATTTTCAGAAGTTGAACCAATAGG
CTGAGACCTTGCCAGACCTTGAGATGCTTGGTTTAGAGAGTTTGTTGCCAATGGCATCAT
ACTTCCAATAGAGGATGGGTTTGGTGGAGCATTGACCATTCCTATTCCACTCTGCAAAGA
TGTTGGAAAGGCACTCTGACCAAAAGGCAAAATGGGAGTGACTCCAAACTTCATCATTAC
CTTGGTCATTGCTACTACAAGGCAAGACTGAATTTGATGCAACACTCCTGGTTTCACAGC
AAAGCCAACTCCAAAACCATGGCCAAAACCAACTCCACATCCAATGCCCACTTCAATATT
CTTAGCTCCCAACTTCCTCAAAGAACTGTTTACATGGCTGCTAACACCAGAAAAAGCATC
CGTTGCACCTCTGGTAGCACTCATTACTTGATTCAGCATCGGTATTGCACCTAAATTTAA
AGGGCGACCAACGCCGATTCCAACACCACAACCGACGCCAAAGCCTGTAAATACTTGACC
CACTTTGAAAGTAAATGGATTCTCGATTCTCATACCGATTCCCTCATTCCTCACAATTCT
GCTGCTGTTACTGCTGCTACTCTCACCCTCCATTGTTTTTTCTTCACTCTGAATTCTAAT
CAAAATCTAAAGACAGAAATTTGTATCTCCTTCGCTGTGAATTCTCCCTTCATGTTCAAA
ATGGGCTCTGGGGCACTTTCAGCCGAGACACGGAAGCGAAAGGATAGGAGGTACTTCTGT
ACGAACAGAAAAGAATAGTGTAACTTTACAGCCGATGGCGTGGCTTATCATGAAAGCACG
>JCF44_0000007883
AAATTGAAAATAATATTGTAGATATTACGCTAAAGATACAATCAAATTTTTCTTCAATTT
TATGGAATATCGGGAAGGACAATCTAATTTCTTTATATATTATACAAATAAAATTCTTTG
AAAAAGTCTTGTTGCAACAACTCCATCAAAAGAGTTACACTCACCACAAATTCTCATAAG
TTATACTCTCAAATATAAAAATAAAACTTACATAATTCGTATTACTCACTTCCTTCTTTT
TTGTATTTCACTAATTTTTTTCTCCCTTTCTGTCTTCTTTACTCTTTTCTTTCTTTCTAT
TTTTCCCGCACCTTTTCTACGAAACCCACAAAGGTCTACACAGCGTATGAACTTCATTTG
CTTCTATTTTCTCTGATGGATGCTTCTGGAAGGTTCTAGAATCACAAGATGGAGCAAGAA
GGGCCATATTGGCTGCCCGTCTCATAGATTGGAATTGAATAACTATAGTAAGGAGGGTTT
GCTCCGTATGGCCACCAAATGGGCTCTTCTTTCTTGTCTTCTTTCTTGTCCTCTTTCTTG
TCTTCCAGGGTTACTAAATCTGTGTGCCCAATCTTCTTTCTCAGCAGACGTGTGAGCTGA
ACTGAATCAAATTCCCCAGTTACTTCTATCTGGGTCTTCTCATCTCCTTTAAA
>JCF44_0000007884
TGGTAGAGATGGTGGCAGTCAATTTGGAGGAAGGCGGGGAGGTGGTAGAGGTGGCAGAGG
AGGCCGAGGAAGAGGAGGACGTGGTGGTGGTGGAAGGGGCCATGGGATGTCCAATAGGCC
AAACCTTGCTGCTGGAGGGACCAAGACAACCTTTGCTGATGAGTAGGGCGAGATGTTGAA
AATTGTTTTTATCATCTTTCTTAGGATAGTTGCCTTCTCAGTTTTGGTAGGTTTATATAT
TTATGACAATCAAACAGATTCAGTAACGTGTAATTGCCAGTGGACCTAGTACTCACGTAG
CTGTTCAAATTTTATATTGTTTGTTGAATGATTTAATTGGATGTCTTGTTCAATGGATCC
TTGTTACTCTTTATTATTAAGAAGAAAAAGCGAAAGGAATCATCGATTTCATTT
>JCF44_0000007891
GGTAATGCTAAATTTTCATATTTAACTCTTCACGCAACTCTCGCACTATTAAGAGGAGAT
ACTGCCAAGAACGGTATGTATGTACATTGTGAGAGGGTTGTATGAAGAATGAATTTGTGC
ATCGATTTGTTTTTTCTTCTAGAACTTTCTCCCTCGAGAATGTTTCATTTTTTATATTTT
CCCTTGTTGCAGAGTTATGGATATTTACTCAGCAGTTATTGGGCCAA
>JCF44_0000007904
GGAAATCAATCAATTTTAATAGAATAAAAGGTGTAATAGAAGTTACAAAGGGATTCAATT
ATTTACAAATAATAACACTAATAATCTAAATCTAAATATTGATATACATCTGTCTGCCTG
TCTATTATTTACAAGATTAATAGAAGAACAAACCCAGCATAATATCCACACTTTTGCATC
CTAATCCCGTCCTCCTACGCCTTAAGCTTCTCTATATCAACTCCGTTAATTAGGCCTCTA
ATCAGATTCATCGCCTTCGTCTTCACTATGATTCTCCATTTTCAGGCCTTCTTTTTTGCT
ATTTACAAACATGAGTTGAGCCTCCACATTTAAGTGCTCCCTATTATCTACAATCTCATG
CCTAGTATTTGGTTTAGGGTGGACATTGTTATTTACGAAGCCCTTTGCTTCAGCTGGCAG
CAGGTGAGCATCCCACTGGGATCCATCCATGCCACTGTTAAACACAGTCTCAGCACCGGC
AGAACTTGTCATGCAGCCAGGTGAACCAGAAAAACTAACGGGTGAAATCCTGCCATTTTC
GGGCATTACAGTGCTCTTATGTGACAATTGCCCATTTATCTTACAATCTGGGGCAGGAGT
CCTTGTGTGTGGGAATTTTGGTGTCTGAAAATAGTCAAAAATTGGAACAAGATGTCTTGA
CCTAGCTTCAATTGTGCGAGTAGGAATTTTTTCAATTTCAATTTCACCTCCAGAAGCAGT
TTCTTCATTCATAACAGCAGCTTCTTTCACCATTGGCTGAAAGTACATCTCAGGTTTTGC
CCACAGTGGAGTCCAAGCTTGATGCACCTGCAGCTCAGCTTCTGAAATATACAGATGACG
TTCTTCCTCAAGACCAGCATTTTCCTTTGCAGCTTTATTTGTGAGTTTGGATCTAATGAT
ATTCTCCTTCACTTCTTCAGGATATACTTTATTGCTGTCAGAAGCTCCATTGTCACCATA
TATGTCAATATTATCCTCCCTCTCTCTTCGATTATGTTTCTGACATATATTCCATTTCTG
GACAGCCTCAACTAT
>JCF44_0000007933
TTATCTCAAATCAAGGAAAAACAGCCATCTCCATGTTTTCAAGTAATTCCATAATTGAAT
GCATATAAGCCAAACAGAAAATATTAAAACATGGAGAATGAAAATTGTCTTACATCTTCT
CTTGCATAAATGCGCGCATTCTAAGAATTTCGGAGTCCATATTAATGGTTGGTCATGAGA
TGCCACCTAGATTTGGCATATGAGGAGGGAGAGTATTTCCATTTGGCTGAGACAATCCAG
GCAATTGGGGCCCTGCCGGATTAGCTACCTGTCCTGATATCTGTCCTGGAATATGTGCCT
GTTGTTTCATCTTTATCTTTCAGCCTGGTTTTACCAACCAATTATAGCATAGCTAAAAAA
TGTTCCGGGGTTACACCATCAGCTAGCACTTCAGCTGGACTAACCCACTGATGTTGGACT
GAATATGCGAAGAATTGGGTGCAGCCTCGACGCGAGTTCGGAATTCTGATACAGAATCTG
ACAGGACCACGATTGCGAACTATTGACCACCACGCCGACGACGATCAGCAAGTCTTTTGC
CGAGGATGAAGAGCTAAAGCTCCATAACTCCGTCCTCAACTAAAGGGCCCGAGCGAATTT
TGCCAAACGACTCTAGCAAAAGGAGGAGATGTAGAATAAATTAGACGGGATCCAAATTG
>JCF44_0000007934
AATAAGACAAAAAGATTCAGAATTTTTATTAGAGTTTGGGGGAAAACTGACTCGATGATG
TTTTGCAAATTGACAAATATCACAATTAAAGGATTCAACAGACTCTTTCAAAAATAAAAA
AGGAAGCATAAATTTAAGTAAGGTAAATGGAGGATGTCCTAATCTCTTATGTTGGAGCCA
AATTTGAGTAGTAGTGATCTCAGAACAGGAATGGTAACCAAAATGTAACACCTTCTGACT
AGATCCACTTGAAGTTTCCATATTAATAAAATGGTACAACCCTCCCTGTTCCTTAGCAAC
TCCAATCGTCCTCCCTGTAGCTAGATCCAGTGGCAGAATACACAATGAGAGCAATATCAG
CAT
>JCF44_0000007946
CAAATTATACCAAAATTTTCAGTTGCAGTATACACATTACGTGGATAGATAGATAAAATA
ATATAAGCTAAAAAATTTACTAAATTTGTTTCGAAATTTCAGAATTAAAATTGGGAAAAA
ATTTCATGTCAGGAACCCAAGTTCTGAGTCAGCTTCATCTCAACCCAAACATGGCCAACC
CAAAACCCAGGAACCTTGCTGGCAGCCACCGGATAGCATCGCCCTTACTTCTCCAAATAT
CGCCTGACGAGAAACAACCTCAAGCTACAAATCGATGACTTTCTTACCGACGGCCACTAC
CTCCGACGAAGAATGAGGGCATAGATTACCGACCACCACAGACTTCAATGCCAAAACGTT
TGAAACTCAGAAACACCAACAACAATGTAAATCCAACTCCCCAGAAACATACAAACGACA
GAGGAAATAGAGATTGG
>JCF44_0000007956
GATAAGATTTTTTTTTTCAAAAAAATATCTTGAAATGCTGGTAACTTAGTACCGATAATG
TGACTTGTCGACACGCAAACTTCCTCTGATATTTCCTTTGTTCAATGTTGGTAACTTGGT
ACCCATATCGCAATTTTGTTAGTGCATTCTTCAGCCAAGAGGCCAACACAAACAATTACA
ACAGAAAGTTAAGATCCTTAAACTCCCCTCTTTTTTGGGGGTCCATTTCTGGTTCATCTC
CTCCCCCCTCCCCTTTTTTTCCTATCTATGTGTCGATAAGAATTTCACATACTAAACACA
CACACAGAACAACAGATCATTTCACTCCACAGGGGGA
>JCF44_0000007979
GACTCCAAATCATCTCGCCGGCTTTGTTCAATTCCAAGATGAGTATTGCAACTTGCATAA
CGAGCAGTCCCTGTTAAGTTCTTGTTCTCCCTGTAAGGGATGTGCCGATGGGTTGTGGAG
TCCCTATATCTTTTTGCAAGGCCAAAATCAATTATGTAAACCTGGTTAGCCTTCCGGCCA
AGTCCCATGAGAAAATTATCGGGTTTTATATCTCTATGCAAAAATCCCTTAGAATGCACA
TATTCTATTCTGGTGATCATTTGATCAGCCAACATTAGTACTGTCTTCAAAGAAAACTTT
CTTCCACAATAGACAAAGAGATCCTCAAGACTGGGTCCCAGCAAATCAAGAACAAGCACA
TTGTCCTCCCCATCTATGCCGGACCATTTTATGCTTGGGATACCGCAGAGATGAACACAG
ACAAACAGAGTAAATGTTTTAACATTGCTAAACGCATACTTCCTCCTTGAAGGATATTGT
ACAATTTAGCCTCGTAAAGCAACTGTGGATGCTTTGTTTTACTGTTTTCGATCTTCACAG
CAACGATCTCGAAGGTGTCGATATGAGTTGCGAGATAGATTTCACCGAAAGATCCGCTTC
CGATCTTGCGGCCGAGCTTGTACTTGCCGGCAACGATGCGTTCCATGTTGAATATTAAAT
CGAATAGGTACTCTATCTGCACATGGAACCAAGAAAATTGAATTTTTTCAGGCTTCG
>JCF44_0000007988
GTTAGGGATGGCTGCAAGACCCTCCCTCAACCAATCCTCTGTTAGAATCCGTGAAGTGTT
CAGGGTTCTGGTTTCCAGGGGATTGAAATCCACTTTGTGTTGGGTTTGGTTTGTATTGGC
ATTGAATATTGTTTGGACATCTAGACTGAATGTCACGGTGGATTTGGCTACCATAAAGAC
AATTACTTTCCTCCAAGAACCTTGAATCCTCATGATGGTTGGGTAATCTAGTAGCTTTAT
CTTGTCCA
>JCF44_0000007990
GTCCAGAACTCTTGGAATTAAATGCCGCATAGCTATCTTGAGCTTCTCTTCAGGTGTATA
TCCAGGCAACTCAATTACCTCCATCCTGTCAAGGAGGGGAGGAGGAATACGCTGTGCCCT
ATTAGCCGTTGCCACAAAAACTACCTTGGACAGATCAAATGGAACGTTCAAATAGTGGTC
ATTGAATGTTTTATTTTGTTCGGGATCAAGAACCTCTAGCAATGCTGAAGCTGGATCCCC
ACGAACATCAGAACCTGTCTTGTCAATCTCATCCAGCAACATGACAGGATTGCAAACAGC
T
>JCF44_0000007992
AAACAAATGGTGCTCTTGAATTCAGATACTTGGTGCAAATATTCTACATGACTGGGTCCT
ACATGTACGAAATAGTCTGAAATGACTCGGGGTCCGGGAAACATATTTGGCACTATTTTC
TCAAAATAACGATGGACTTTGTGAGTCCCCTACCATGTGCATACGAGGGACTTCAAATTG
CATCCTAAGTTATTCCAGATAACTTTAGAACTAAATGATCGAGAGTCTACTGCATATATA
CCTTAACCTGGAGCCTTAGGAACTTCACATAATCCACAATTTCGT
>JCF44_0000008000
GAAAAGTGACATCCCCTAACACAAACATAATTGGTAATTGCTATGCTATTATTCATGAAA
TACAATGAAGAAAAAGTAGACAATTAGCAATCAGTCAATTACAATTGTTGCAATGAACAA
CACTTGAAAGCTGGTCAAAACACACATAACAGTGTGGTAAAATGGAATAGAATCGTTTGA
ACATCATCCTCCAACCAGCAATGCTATATATCAACATATTCTATCTGAAAATTTCTTGAA
TGTGGTTTGTCTCTCACCTAAAGCTTATCATATTTTACATCCTGAGAACCATGGATTTTC
CTCGATTTCCCCTCCAGCAATGGCAGATATAGATACGAAATTTTTGTATTTTGAGGGCCA
AATGACTTATATAAATTTGTTTTTAAAAATTTTTCAATTAATTATGAGATCTTAATACAT
GGTTTTAAAAATTTTGGCCCCCTTAAAAGCTCTGCCATTGCCCTCCAGATAAGAAAAGAA
AATGCCAAATGCCCTCCTGAATAAGTTCGTTCCAAGGAGCCAGAAGGTTGTGTATGTTGA
ATGCCTAATTTACAAGATCACAATGGTAAGAATACACTTACTACTCTAACCAACTTTTTC
CTCACTTTCTTGTCTCTTGGCAGGATTTCTCTGCTCAAGAGTCCCCAAATGCGAAGGTAG
AAGGGCCTTTTGTGAAGGCAATTCAGCTATGAAAAGAAGAGTTTGAGCCCAGCCAGCATA
TTTGCCATATTTGCTTACAAATGCCTCTGCAACACGGCTACAGAGCTTTGGAGTCAAACG
GGAACCTGCAAGCTCAGGTAAGAGATACTTTGTAGCAATCTGCCACACATGCGTGTCAAC
AGGAATGGCATGGTGTTGATCAAGAGAGAAGAGAGCTATGCAAGCAGCCACCTTAGGACC
AACTCCAGGTAACGTACAAAGGTTATCTATAACCTCTTGAAGATCTAATTTGCGAAGAGA
CTGAAGCCATTCTGCACCTCCAACAGGTTTTGCTTGCAAAGCATTTACCGTACCAACTAT
GTATTTGGCCCTGTAACCAAGACCAGCCTTTCTAAGCTCTTCCTCTGAAATCAGTGACAA
CTGGTCCAGATTTGGGAAAGCATGGAACTCAAAACCCCCAACATTCCCCAGGTAATTTCC
CAAAGATGATAAATAATCCACCATCTTGGTAATCCTTTGGATATTGTTATTAGATGAACA
CAAAAATTGAATCAAACACTCAAGTGGTTCTTGCCTGAGCACCCGAGCACCTCCCAAATG
GGAGGCTAACTGAGCAAACCTGGCATCTGAAGCAGAGAAAGCCTCCCAAATATCAGCCAG
AGAAACACTTGCATTGAGAAAATCAAGCATAGCCACCCGAGCATCATCCTCTGAGTCAGT
GTAGTGAAGGCAATAACAAACATCGCCGTTTTCAATGTGCCTGAAGGATACAAGGTGAGA
CCCAACAACGCCGGTGTACTGAAGAGGACCAGTCTTCTTCCATCGGAACGTTTGGCCGGT
GGGAAAAGTGAGAGGTAAAAAGAGCTCATTTTTACTAAGATTAAGGGGTACCCACTTCGG
AAAATCGGATTTTAGAGACGCTTCGAAGGAATTGAGGATAGTTTTTGGTTTTTTGGAGCT
GCAACAGGCAGAGATTTTAGTGGGTTTTGAATGGCGGGTTCTGTGGAGGGTCAGTGGAGT
TGGAGGCGTTGACGGAGGCGGGGGTGATTTGGTTGAGGAAGAGACTGCCGCCGCCAGAGT
GGATCTTGTTGATCTTGCTCTCTTCATGGCCCGAAACGGTCACAATGAGTGCTTGCATCA
AAGGCTTGAGATCG
>JCF44_0000008027
TTTGGCCTGCTCCAAGGGCCAAGGAAAAAACCAGGAGCCCAAACTACCCCAAAAAAAAAA
AAAAAAACCAACATTTACTGAAGCATATAAAGGTTTACAGTGGAGTTTTGAGTTTGGGGA
TTCTGTTCCAAATCATATAAATGTAATTTCAGTGTCTGTTTTTGAATTTATAGACGGACA
AGTTTTCAATCAGTAGAAATTTAACTGGAGACTTCCAGATTATAATATACACATATAATG
TATGTTCCCTCTATT
>JCF44_0000008055
ACGTGGTCTCATGATTACAAATAACAGTAATCATGAGACCACGTAGATCAAATATAGAAA
AATTGGAGACAGAAGTTGTTTTGTTTTTTTCCTTTTTTGAGTTAGTGCAGTATGGATGCC
TTGTTCGCTGTAGAAATCATTAAGTTTCAAACTTTTTGACTGTGCACCGAAATTTAAAAG
GTTTCTTGCTTTCTCATTGGGAGTGCATTTTTCTTAATGGGGAGGACCACTTCCTTGTGT
TCGTTGGCATCACACAGAAAACTTTCTGGGTTCTTGGAATCATACCTTGAATCTTTTTCC
ACCCTCTTTAGGATCTCTGTAAGCTTCTAATCATCTTTCTCTGGGATACTTTGACAAACT
TCTGCTAATTCTCTTCAACTTAAACTAACAAAATAGCCAAAAGAAAAGTATACAAATTCT
CCTAGCTATGGCCTTCAGCTAATTTGTCTATTTTCTATTTTTTTGGTTCCTTCTTAATCT
GATACTCAATAAGTTCAATGAAAATTCTCAAACTTTCCTTCTTACACAATTTTCCTTTTC
AATTAGTTTTACAAGTTTGTTCTGCTCTTAACTGCTCATATTCATGGCCGGATAGCAACT
TGACCCAATAGAGTCTATGTCTGGCCTTCAATTTCCTCGTTGGCAGTTTGTCCTGTCCCC
GGTATATGTCTTCATTTTAATTATCTTCTTGGTGGACCACCAAAAAATGAAAAATTAAGG
GCAATGACTATTCAAATCGCGTATTCCATACGTCCTTTTAAAATTATTTATTTGACGAGA
AAAACTC
>JCF44_0000008064
TACGCTTTTATTGACTTTGATGACCGCAGGGATGCACAGGATGCTATTCGTGAATTAGAT
GGGTTTTCCTCAACTTCGTATTTAAGTCTTCTTTTTCATTTGAGGAAGGCCTATGGGCAA
GCAGATGCTCTGTTTCTTCTACTTCTGCCTTGCACATCTCTTATGCAAGCAGGACTGCAG
TAATCGTTTGCATAAGTCTTCATCAAAGACTGCTTATTTGCACTGCTTTGGAGCTTATGG
CAAGCTACACATCTGTTGCATGTTGGGTTTGTTTTTGAGATGTATGCTACTGCAATTAAC
CCATGGGCAATGTGAGTGCTGCATGTGTTCAATACCTAATCCTTTGAGCAATATGTGCTC
GGACTTGTGGAAAGAATATGGTAACAGAGTTATTGTGTTTACTCCGAATGAAGAGCTTGT
TACTAGTTATCAAGCCACATTTTAATATTTCCTCCATGGTTGAATTTCTCTGGGCACAAG
TTTACCTGTATTATATGATTCTCTGACTTTATAAGTGATTCAAGTGATGCACATCTAATT
TATGTTTCTTATAAATTTTATTTTATTTTGGATCTGTTATTCATTCAGTGTGTGTTTTAG
TTATTTATTTATTTATAATATTTTTTGGGTATTAATAATCAGACTAAGATTAATTTGTTT
GCCAGGTCTATTGTTCCATGTTACAACCTTGCTTTCTTCCTTCTTCTTTTTTTTTTTTTT
CGTTCTTTTTTTTTTTTTTTTTTTTGATCGGAAGA
>JCF44_0000008077
AAATGCGCTATGGACCGATCAATGGGATTTGTATCAGTTTCGATATCCATGAACCCGGTG
CACCTAAATGGAGCAATGTGTTAAGATGAAAGCAAAAGAAAAAATATTAACCGACTGACA
CTATGCAAGCATGGAAGAAACTGCTTGGTAAGAATTGGTTCTGAAACTAGGAATTGTCCG
TGGTCATCCTCTGCCTTCTCTTTTGTATCAGTACATGTATTTCTAAACTAGTCACAGAAA
CGGATCATCTCGTGATAGAAAATTGATTAGTTTGAATAGTCTTAAGGTAACAAACCTTGA
CATAGGAAGGATTAAAATACATAGCTAAAGCCCATAAAAATGTATTTCTTTTTTCTCCTC
TCTCAAAACATGCAGTTACCTGCTTGTATCCTGTGCAGTTGTTGCCTTGCATGCTTCAAC
ACCATCTCTAATGCCACCATTTCTGTTT
>JCF44_0000008091
TAATGAAACGGGGGTAATTTGTCCCAACACAAACTTTAGATGGGAATGTGCATTTTTCCC
AATTTTCTATCACATTGGTGTGGTTCAATTTCATCAAGAATCATTTTAATGATCTTGTAC
CCTTTACTTGGTCATTCCTCACTAATGTCACCTTATCCAAGCAACCCTTATCTTATTAGT
TAAATACTAAATCTTACACTCTAAACCCTAAGTACTATTTCCAACATGTGAGCTGTTTGA
TGTATGTTCCAATACAGTGGCTCATTTTAGAACTTTTCAGAATAATTCATGAGAATAAAA
TATCCGATTTTAAACCTCAACAGGATACTTTGTCCCTGCACAAACTTAAGGGGGTAAATT
GCATTTTTCCCTTTTTTTTGGGGATGGGAACCCACCTTTATTGAAATAGTAGGATTTTGA
TAACCATAAAGTACTATCCAGGAAGAATGAGAATAATTACCCGGCGAAAAAACTGGGCTA
TTGACTATCAACATATGTGGGGTTAGGTCCAA
>JCF44_0000008110
AGAAGATAAAGGATAGCGTAGATGAAGTAACTAATCTGTTTGCATCACTTGCTGGAGCGA
TTCCTTTTGAGGACAAAAACCAAGAAATAGAAGTAATGTGCATGCTTAGGGAACTGGAAC
AACTTTCTTCTGCACTGATCATGAGTAAACCTGCTTTATTCTATGAGTGCTGTAAGAGGA
TCCTGGCAAGAATATCAAAAGCAAAGGACATCTATGATCG
>JCF44_0000008128
ATATTATGATGGCGGAAAGCAATTTACAACCTTAGTTTGCTCTGTTGATGTAATGTAAGG
AGAGAGCCAAGCAATGCATAACAGATACATAGTTCATGATAACAAAGGTACACAAGACAA
GTGGACATCAGAGAACTTCCTGAAGAAAGGAAAAAAACCAACAAGATGAAATAACAAGTT
TCTGACTATTTATTCTCCTGCATGCATATGATATATGTTTATCTCTTTTTGTGAGTTTAT
GTGTGAATTAAGCGAACATATCAGAGATGGTGGGGAGCTTGAATTCACCCTTGTAAGAGA
CAGGAATGGTGAAGTTGCCAACAACAGGAAGGTCTATTATCAGACCCAAATCCAACTGAT
AATCAATGTCCCAATCGGCACCGATGTCTCTTGCCAAGCTCAGCAATATGCTATATGGCA
CCTTCATTGGCACTTCCAGCACCGTCGTGTCGTTTGCCTTCAACGAACCCGGATCTGGTA
TGTTTCCTGATGCTATCTCCCTGTTAGCACTTTTGAGAGAGTAAGAGATTTCACAGATCG
GAATCGGAGCTCCATACGGATTACTGACAGAAACTTTGGCCAAATACTCAACGCATTCCT
TACTCACACGCTTGAAATCGACGTCGTCCACGGTGGCTTCCGGCTTCTTCACATTCGCGA
TCTTCTCTGCCACGAAGTCCTTCGCCTTATCCAACAACTGCGACATTTTCAATCCAATTC
CTAAGA
>JCF44_0000008130
AAAAATCCATTTCAAATCATCAAAAGATTACCAAGATGGAGTGTATATCTTAAGGGAAAT
GACCAACTAGCAGAGCATAACGAAGCTTACTTCAGTTGTGGTGCCCGAAAGCAAATTAGC
TCTCAGGAAGCACAAAAACGATACCCTGTTTCACCATCAACACAGCCGTAATTCACGGCA
GTTTTTCGAGCTTTCTACTGCACTAGAAACTGGTAGATGGTCAGATGTTAACTCGCTGAA
AGTTTTGCGTCCAGTTTATTGCTAATTTGTTAGTGAAACTTCTCTCCCCCACACCGTGAA
AGCACCGTCGGCTGAAGAGGAGCCACTACCGATAATAGCAATGCACTGTAGCTCGCACGG
CAACAAAACAAGAATGGCAGTAGGAGAGAGATCGG
>JCF44_0000008149
ATGATTAAGTTTTTTTCTATGAAATATTGGAAAAGATCTTAACGCCACACTTGTTTGATA
CAACCAGTTTCTCCACTGAAATTGTTTTGATTTGGTCTGTCTTTTCCACAGTATAGCTCT
TTCCTATCAACTGCTTGGCTTAAGTAGCAATTAGAATCCATTCTCGATATGGTGTCATTG
AGATGTTCTTTGGACCTAATCTTGAATAGGACTATGTCTTGTTCATATTTCGTCCTGAAC
TTGGGTAAAATCATATGCAATTTTTGAATTCACTGACATCAGACCAAAATTTGATTCATG
ATATCTCGCATACTGATTGCTAGTGCCAGGGTGCTCTTTCTGGCTTTTTTGATTACTTCT
AGCAGGCTTGGAAATTTCTTTGATCATGGTGTGAATGTGTAGTGTTGGTAGCAAGTCCAT
ATGCATGATTCTAATAAAATTTAGACAAATTTTGCTGAAAGTTACCTGAAGACATTAAGA
TTGATTTTCCTTGAATGACAGAAAGACTAGATAAAAGAAATCTACCAAAAATACTTTTCA
GTAATTTGCTTGAAAAGTTTCACCATCTTCACAAGTTAATTTTGCATCATCTCAATTAAG
CTAAATACTTTTCCACCTTTTCCACCTCTTCCACACTTCCAATGTATAACGGAACACGCT
GATGAATTTCTGTTGGTTGAATATCAAGTATTCTCTGATGTCCATCTGATCCTTTTCCAC
CAGCCTGTTCCACTATAAAACTCATTGGAGCACACTCATATAGCAACCTCAGCTTGCCAT
TCTTGCTCTTCTTGTCTCTTGGGTACCCATAAATTCCACCATATAACAATGTCCTGTGGA
AGTCACCAACCAAACTACCAATATACCTTGCAGAATAAGGCTTGCCACTAGGACCCGGGT
CCTTAAGATCATCAATATATTTCTTCAATTTGTCATCCCAAAGCTGATAATTTCCCTCAT
TGAATGCGTAGATTTTCCCTGATCTTGGTATCTGGAGGTTTTCCTGAGTCAGAACAAATT
CTCCATACATTGGGTCCAATGTGAATACAAAAACTCCCTTTCCAAGTGTGAGCACAAAGA
TAATTGAGCTAGAATACATGCAGTACCCTGCTGCAAGAAGGTTGCTTCCTGGTTGGCACA
CATTCACAACACATCTTTGTTCTGTTTTGCCAAGTGTGGGGTCATCTCCGATGTCTGCAA
GACATTCATCATTGGGGCTGTAGATACCAAAAATGGACCCGGTTGAAACTGCAGCATCAA
TGTTGGATGATCCATCAAGAGGATCAAACACCGCAATGTAATTGCCAGAATAGCTCTCTT
CTACTGCCACTGGCACATCTTCTTCCTCTGATGCTATAATTCCTGTCCTCCCACTTGATC
TCAAGCAATTTGAGAAAACCTCGTTTGAGACAACATCAAGCTTCTTCTGGTCTTCACCTT
GAACATTGAGAGCACCTTGAATCCCAGTGAGGTTAGAAATGTTAGCCCTCTGCACCAAAG
AAGCAATCTGCTTGCACGCCATTGAAATGCTTGACATTACAATGGTGAGCTCAGCATCGA
TAACTCCAGTCAGTTCTTGCTTCAGCAGCCAGCTGGTCAGCGTTTGAAGATCATACCCAC
TTTTCTTCTTCGTCACCGCTGCGGTTTCTGCCTCTACCGCCATGCATCTTACCCTAGCAG
CGCCCACTTGCTTTCGCTTGCAATTTGAACTTGAAAGATCGGATTTTGCGCCGAAGACGC
ATAATTGAAAAGGACAGAGACGAGACTGGGAAGAAAAAGATGAAGTCTTTGAGAAGAGTA
ATTGGGATGATGTTGTTGCTGCTGCTACTGTAACCATGGTGGTGGTAGTGGTGGTGATGG
TTGTTATGGCTGAAATTGATGATTTTCTCTGCCACTAGCTTGCTTCTTTGTTTTGCTGCA
GTAAGTGTTTGATGATATTTTTTGTTGATGATTTTCTCTGCATGGATTGTGTTTGTTGGG
GTCCCACTTATCTCATTTTCCAGTTTGTGATTGTAATTGA
>JCF44_0000008153
TAAAAATGAATAAAGGAGTTAGACCTGTAATTTAGAGATGCTCCGAAAATACCAAAATAA
GCCTTGTCTCCAAATCTCCATGTAATGTTGCGCCTTAAAACCAGCTACTTAGAATTAGAA
AGATTCCCTTTTATAAGAATTCATTTATGAGGCCGCTTTGAACACATGACCAGATTCAGA
AATTCTGCTAACCAGAAAACAGATATTCCAAACAAAAAAACTAACATGAAACTGCAAGGG
ACTCAGAGTTCTTTTGTATCAACAATGGCTTCTAGAATTCTCTTCTCCAGTTCAGATTCA
TCGATCCACATTGAACTTTGCCGGCCCAATAGCTCTTTTTTCTCGGTCTTCTTTTCTTCA
TGCGCCTTGACTTTCATCCTCCAATTTTCAAGCTTCTCTGCCCTTTCTTTTAACAGGGTT
TGTCTGAACTCTTCTTCAACAATTTTTCGCTCTTGAGCTCGAACTTTGGCAACCTCAGCC
TTGAGCTTCTGACGCTCTTCATTGGCAGCCCTAATAGCTTCCCTTCTAGCTTCATCTTTC
CTCTGCTTTTCAAGCCTCATGAGCTCCATTTCGCGAATATACTCCTTGCGGACCTCTTTG
ACCTGCTTGGCATAGTTTCTTCTTAGCTGCGCAAGTTTGGCCTCTGCCTCTTTTGGGTCC
TTCGGAGATTCCCAGCTGCCGATGAAGGAATTTGGTTCGAGAAATTTGTGGGTCTGCTGG
TGATTGTTGTGGTGTGAAGATTTTGTTGAAGTAGCAAATGAGCGAAGGGATTTGCAGAGT
TGAGAAGATGTGCGGAATAGGGAACAATGGATCGCCATTGTTGCGAAGGTCAAAGGGAGA
ACGACACAGCGAGACGGGCACCCCTAATGCTCCTGCTTCATAATTCCAAATGACCCAAAG
GAAGGAAAAAAAG
>JCF44_0000008154
TTCAGAAATATGTGCCCTTAACCAGTGTATCTGATGTAATATTCTTTATTCGAGTACACA
CGTAAAACAATGGAGATACAATATGAATGCATGTCTGTCTGATTGAGACATCTCAAAACG
TTCCACCGTAATTGTTATTATCAACAAACACAAGGTTAAGTTTCTAATAACAAATAGGAA
TGAGCAAAGCTATGTGCCGGAGATGTGCAGCATGTCTTAACTTCTGGCACATCTGCATAG
TCCCCATATTTATTGGTAACATTTATCACCTATTCTCCATAAATTGCACAAAGAAGACTC
CAAAAAATCTCCTGAGGAAATGCCTACCACATCAAAAGTCAAACCTTAAGTAGCCTTTGA
AACTTTTTCTGGCATAATATTATCAGGAAGGATAAGCTCCGGGGGAGTTTCCCGAACAAC
ACCTAGCATAGAATCATATTCTTCATCCCGACGGGCGAACTTCTTGCGAAGAACCTTCTC
AAATTCAATCTCATCAAAACTCTTTGCATTTTCAGCAGCATGAACCTGAGCCAAATTGGA
ATAGTTTAAAGCTGATTGTGAGATGAAGGCCATTTCTTCTTCTGTGAGCTTTCTCAAGAA
CCTTGCTGGATTACCTCCCCAAA
>JCF44_0000008172
GGGGGGGGAGAATGCCCGAACTGATCAAAAAAATTTCTAAGACAGAAAACAACCATCGCA
GCAAAAAAGCCAGCACCCAGTACCATGTAATTGAAGGCAGAAGCAAATGGTACCAATTCA
ACAGGACCTTATACTTTATAGTCAGCTCTCCCAAATTCCAACCATAAACTTAACCCTGCA
TAAAAACAACCATGTACGCTGCACGCAAACTGGTACATATTACAAATAACACGTAAACAT
CAAAATTAATTCAATTAACAACACAGTTCCCACTAAAAATGAAAATCTACA
>JCF44_0000008198
ACTTTGCATAAAAAATGGAATTCTACTATTCTTGTTAAAGGATGGATGATTCAATGAATA
GCTTAAGCGAGAGCTTAACCAATAATGCTACTTTGACACACTAAAAAGTGTTTAGACTGC
ACACCATAATCATAATTGATAAAGTCAACAAGTAAGTGGAATTCGATTTAACTCGATAGA
AAATTAAGTGCAACTAACGTCATCGGATTAGGTAAAATTATTCAAGCATTATCTATATCC
TTTATAGTATATTAACACTTAATATAATCATTAATTTTTTTTTATTGTCTTG
>JCF44_0000008208
ACTAATTGTCATGATTCATCCAATTTCAGTTAAAGGCAAAACCAAAAATCCATGACAGCC
ACAGATCCTGATTCAAAGCACAAAACACAATAATCCAACCTTCTAGTTCCAAGCATACAG
CTATTGAACTGACAGATTGGATCAACTCAAACATATTACACTAAAAAAACATCAATAAAG
CATGGAGATGATACAGAAAATTGCACTCCAATTATTCATCTATCGATTCAAAACGCTTCC
AAATCCAGACAGTCTACGGATAAACGGCTCGATCAGAATAATAACCCTAATAAAAACGAT
CGACAAAATTACATATATTCCAAAACAGTCATACGCCTAACCTAGTTCATCCGGAGTAGA
TTCGACAAATAGCCATTAATAATGGATCAAGGGAGAAACCAAAAACACAGAGATCGATAT
TGGATGCATAAGATCAGACGGGACTGAAAAGCTGGGAAAGGGGGGGCTTTGGATCGGAAT
TCATGCCGATGATGATCACTAAAGGAATGAAGCCATAGTGAGTGATGACTTTAGCTTTTT
TCATAGCCCATGTGCTCCACTCCTTCAGGCAGTCAGCCGTTGATCGCTCCTCCGATGGCT
TGGAGGCCTTTGAATTCTTGCCCTTGGCCTTCAGAGAAACCCTTGACGACATTGCTCTCT
CCTCTTAGATCGGA
>JCF44_0000008241
TTTTCCAAGATTTTGATTGTCCAATATAGCCAAAATCAGCTTCTTGTTCTCATCTAGAAA
CTGCATCATGTTCCACAATAAGGAATTAAAAAAATTGAATAATGCAGTTTGTAATGTATT
ATTAAGCATAGCCTATTACATAATTTTGATTTTTGAAGGAATGATTATCATGCAAAGCAG
GTATTAATAATGACATATGGTGAATAAAAGAACCACTCTGCAACTTCAAATTGAAATTTA
TTAATCAACCTGATACACTTAGATTTATGAAAATTTGACAATAGAACGTGTCTATGAGCA
TCAATTCAATTAGTATAGGCATTCTCAGACACCATAT
>JCF44_0000008252
GAGCTCTCAGGGTTGGCTGGTTTCACAGTAAGATTGCTTAAATAAACAGCCTTACGGGGA
AAATACTCAATCTAAAGGATGTGAGCCAGAAAGCAGCTAAGTTTGCTCATGAGAAAGCAA
ATTGGCAGGACAGTTTTCATTGACAACCCCACTGCCAAGTGAAACCAAAATGAATTTTTA
CCATGAAATAAAGAAGCGTCAGT
>JCF44_0000008261
ATGCTACTAGAAAGATACACAAAGACCACAAATGAAAATATATAAGATTGATACGAAACA
TAGCTTTCTGTAAAGCCAAAGCCACAAATAGATTGGAGTCACTGTTCACTAAGATGTAGA
ACATGCTCCTCCATCTTCTTAGCCATATGGTGGAGACTAGACTCAATGCGAGAGTGTAGA
TCCTCAAATCTCAAACCTTCCACAGGATCACTCACAAAAGACCACTCAATCTTGCACCCA
ATATTATGAGCATCTGCTTCATCAATCGGAGACACCTTCATGGTGGCCACATATGACTTG
AATCCCATGTTATTATCAACAATCTCGTATCTCAAACAACGTTGGATCGGATCAAGCAGC
AGCAGCTTCTCTTTGACCCACATGGTGATGGGTTCATCAGCATCAGATTTGATGGTGTAG
GCACAGTACCGGATCACTCCAGGCTGGCCGGGAGGACCCTCTGTATAGTAGCATGTGTCT
ATGAGGAACACTTTGTGTAAGTTGCAGAAATCTTCTAACAGAGGCCATGCTTGTTCAGCA
GTTATGGCTGATAACTTGACAGATGCTTTGCCTTCCCATTCTGGTTTGGTTTCCTCTGCC
ATTTCAGTCTTTTACTTCACAGTGTTTGTTGGCAAGGAGAGAGAGATCGGAAG
>JCF44_0000008268
AAATAACTACATGGTCAATAAAGAGCGCTAATTATTTTAGCTGATATTTGAGAGTAAACT
TTTTTGGATAGAATAACTTCCACACAGTAAACCGACATTCAAATTTTAGGTTGGTCATCC
AAATGCATTTTGGCTTGTTTCAACTGACTCTAATTACAATACATGTTTTTACTTTAGTCC
CACTCAATAAATGAAAACTGATTATCCGTTA
>JCF44_0000008269
TTGAAGAATACTTGGAACAAAATATCAATTCAAATGGGTCCTTATCACATGCCACATTCT
TCTTAATTTTCTCTAGTTCGCGAGAGAATAATGGCGCAATAAACAAGAGAGGGTGATTGA
ATTCTTGCACCCAATATGAACACCGGAAAAGATTAAAGGGTTTATTGGAGAAATCAGCTT
CAGGAGCTTTGCAGGTGAATTTGATGTCGCCTGTTCTTGTGAAATCTGGAGGCCCTTGAA
GGCCCAAAAAAGAAGGGGAAGGCG
>JCF44_0000008306
TATCAAATTCACTTTTATTTGTATTCAAACATGCAAAAGTCACATTGAACTAGGCCACTT
TCACGCAAGAACTATCTGGCGTGAAATCAAAGGCAACAAGTCTAAAGACTTGAATCTTTC
CCTTCACCAAACAAATTGGAAAAGCCTTACATGCAATTTGCAGTTTTTGCTTTGGAGGAC
CACAAATCTAAAACTGCCTAGCTTATTTTTACAAGAATTAATTCATCCATTCTAAACCAG
CAATGAATCAATTATGAACAAACAGGTAGCTGCCAATAAGGAGCTACCCAATCACTGCAT
GAAATCCATGAACTTGAACCAATTAAAGCCACTCTTGGAGATTTTGTCCGCCTGTTTGGA
ACACGAAGCAAACGGCGTCGTTACGCTACCCTCATTCCCAGAGCCACCAGCCACGGTGGT
TTTTGACTTTCTTGGGCACAGTAAAAAGTTCCTAGACCCAAGTTCCATCAGCGTCGCCTC
CCTATCCAGACTTTCTAAGCTAAACTGCGAATAATGGAGATCAAATTCGGAGGGATCGGT
GGTGGGCAAAACAGGCCGGCGGCCTTGCTTCACATACTGCCGCACCGCCGCCGACACCAA
ATCACCCACCGCTGACTCCTGCGTCATAATAACCTGCACGGGTTCTAAGCTCCCCAGCAT
CGTCACCTTAAGAAGCAATTTTGGAGGTTGCCGCGGCGTTACCTCCGGTAGTGGCGCTGT
ACCGACGAGCTTATGATACGAAACAAGGTCCGGTAGAGTCTGAGGCCGGCGAAGTTGAGC
CATCGTTCTGGCGTTCTGGTCGTCAAACGAAGAGGATTGCTCACCCAATCTTCCTCCCCG
GTGCTTCTTGAGGCCGGCCATTAACGCGCAGCGCCGACTCTATATCCAAACAATTATATA
CAGAAAGGAGAAAAAAAAAAGGCAATATTTCAGAATTTACTTGTCTTGGCTGGGCTCGAA
CGTTTACCTCAAACGGCGGTATCTCACAAATCGAAGCCAAGGGAAGCCGACAGCTGAATA
AGAGCTTCGGCTCAGTCGTCCACGGCCGGCGGAAGCTATCATAACCAGCTGGGTATAACC
GTTAATCAAGCGGACAGCGAATAGATGCAGAGAAAATTCAATGGCGATGTAGTTGAAGAA
TGAAAGGAGGAAGGCCCAGGCTCCCGGTATTTTATAAGGCCGATACGATTTTGGTGAGGG
>JCF44_0000008322
GAAACGATCAATATGACGTATTTCAGCATGTCTGTACAGGATCACAACTTACTCTATATA
ATCACTTTCTAGCATGAGATAAAGAAGCGCAAAAGTACTATCATTCAGGTGAAGCTTGCC
AGTATTGCAATTTTCATTCATCCATTTATTCCGTCAATAACAGCGCGGCAGTCTAATACA
TCTTAGGGGTACTCGTCAGAGTGACCTGGTGAAACCACTTAAATCGATCCACATATTTTG
AACTAACCTAACAGATAGTCAAGCCAGTTCT
>JCF44_0000008323
GTGAACATTTAGTTCCATGACAAGTTGAACCAATCCAAATTTATATGCAAATTCGTGCTG
GTTATCAATCTACAGATCTTCATGGCTTTTCAAATAAAGAACGTTCTTATTGACTCAGAT
TAGCACCAAAAAAGGCAAAAGGGTCTAAAAAGGCAGGCAAGCATTTGATAAGTTTCTGAG
TGGACAATCCACAAACAAGTGGAAGGTATTGAATCAAAAATAATTGTGGACCA
>JCF44_0000008337
AAATTTTGCAGAAAAAAATGAGGGGAGCTAAGTAGAGGGAAAGTAAGTGTATATTACTGA
AAAAAGAGAGGTGTCAAGTATAATTAGGTCTAACCACAGGGAAGGAGAGTGTAATTTGAT
GGAGTGCTCTTTAGTTTCCTTATTCTTTCCCACTATATGACCAAGCAACACCTGACCTCA
AAGAGACTGATTTAATGGTTTCTTTATTCAGATGGTCCAATCTGA
>JCF44_0000008357
AAAGTTTCAACAGCATTGCGAGACAGCTGCGAAAGTTAACTTTGCCAAAAGACATGGTGA
ATCACGTATCGATTTCAGGTAAGAGTAGCACGTCGAGCTGAACATTCTTGTCAGCAGCGG
TTACATCAATTGCAGTTCAATGTCCCACCCAGAAATGAAGCTGAGAAACCCATCAAAAAT
ACAATCACTGCTACTTCGTCACGGTACCACTACTTAATGGCACCAGCACTAAACCCGCAC
CAGCTATCATGCCCACATGCCCATCTTTATCATCAAATCTATGGGGACATGACGATAACA
TATTCACTGTGCGAAGGTACGAGAATTTCAGATCTTCAGCTTTGATTAAACATTCTAATT
CTGTCACTCAACTATCACGGAATCATGATTCAACGGCCATGTGGCCAACTCTCATAGCTA
TCCACTTTAATGATTCTTGGCCAATTGGCAAGATCGG
>JCF44_0000008382
GGATGGGCAATCAAGCAAGTTGTCAATATTATTCAGATGAAGACAGCAGCAGATGCATGT
GTGCTTTATGACATCAATGGAAAACAAAAGCATTGATGCTTCTTATGGCGAAAGAACAGC
ACAATATTCAATTTCTGTATTGAGTTTTTAACCATAAATTTATTACAAGCGTCCCCAAGG
CTGTAGAGCTTTATATTTTTGCTTTAACTGCCTAAATAACATGGAGATATGATTTTAGGT
TTGAAGTCTGAATGTTATTGTCTGTGATTTCGCGTCCAAAGTTATCTCCTAATGAGTTCA
CTGTACTTGGGAAGATACTATGGAAAAACTTGAGAGTCATGCTTTGTTGTTATGTAAACA
AAAGATTATGTTAAATTTTAC
>JCF44_0000008392
TCTGATTGTAAGAACTTGATCAGAGCAGTTGTAAATTGTGAGTAGTATAGCAAATAAAGC
AACTATGAACAATATTCCATGTATATGAAGGTTCTGATGTGAAGCATTTGCTTTACAAGA
TGCCAACTTGAAGCAGGGTTTCTCAGATGTAGAACCCATTCTGCAGTAATGTCCACTACT
GCAACGGATTTTTTTGGTGGTTGTTGGACAGTATGATCCTGCTGGACAAAACATTTCTTC
ACTCTGGCTAACATCAGCCCAGATGTTTGCCCCTCCACAAGTATGATTAGGCTGATTTGG
TGGCAGTTGGTAAAGATATGGTTCACATAAACCAGTTGTTTCATTGAGTGCTGCAAGAGG
GCAGTAGGATCCCAATGGGCAAGGTATCATGCAGGTAAGACCATGAGGACAGAAGAATCC
CTCACAACATGCCTGACACCTGGATGTTCTTGCGGGGATCTCCTCTGA
>JCF44_0000008398
TAAAAATAAATTATCTGTAATCAATAATTAATTGATGTTATTAAATATATGATCAATTAT
TTCAAAATTAATTATTTCAGTAATCAGTTATTTATATCACTATATCGAATAAGTCCTTGG
ATTATAAAGTTAATTAAATAACAGAAAAAATATTACACCATTGAATATTATTATTAAAAA
AGTATTATAAAATAAAATAATGCCATATACAATTCTTGTATATTTGCGAGTATTAATAGT
ACATAATGTATCAGAGTAATTTATGTTTGAAACAAATATGTATTAAGGTAATTAGAACGA
AGACGTTCTAGTTATTTGATTAAT
>JCF44_0000008409
GCACTATTGGCTATGCACCTCCAGGTATTTATAGTTATCAATTAAGAATTTGAAATTTGC
AAATTTTGAAATTTGCAAATTTTGGTTTGTGTTTATAGTTTAGTAGTACTATCAAACACT
TTCAACAGGTTCACTCTCTGACGGAAGGGTGATTTCCATAATTGTGTATGAGGCCCAACC
CTAGAGCAAGGCCATTGCAAACCAACTTGATTGTGTGATTATCATTTTCCCTATAATTTC
TATGTTTCCTCTTTGTCTTGATGTTGTGATGTCAAACTTTTAGAGCGTTGAACTATTAGC
AATATATTTCAGAATATGGAATGGGTTCTGAGGCGTCAATACAAGGTGACATGTACAGTT
TTGGGATTCTTGTTTTGGAAGT
>JCF44_0000008414
GTCTACATCAACCCCCTCCACATGACTCGTCTTAACAAAAGAGTAAGAAGTGAGTTTTTC
AGAAGTTACCCATTTAGCTTTCGGAGTGTTCCCGCCAACGTGAAGGTAGAGCTTAACGGC
ATTCTTCAAATTGGGGTTCTCGGATGATGAGTATTTGAGCTTCAAAGCCTTCAGCTTCGC
TTCGACTTCATCGAGCGATGACGGAGTTCCGAGTTTCCTCTCTGCTGATTTTTGCCGCTT
ATCTGCTGAACCTTCGGCGTCTTCGTAGTTTACTTCTTCTTCACTTCGCTCCTCGTACTC
CTGCTCTTCATCGGACTCGGATTCAAACTCTTCACGACTATGCGAGGCACCCATGTTTGA
AGATTCGGATCGAG
>JCF44_0000008423
AATTGCTTCACTGTCATTTTTGAAAAAGGACATTGTGAAATCTCAGATGTAAGTTTATGA
TCTCACACCAACAATGGGTTATTAAAACGCAAGTAAGCCTTGATATTACAAAGTATCTAT
TTAGAAAAGACAGAAACGCTGAAGTGTGTGTTGAAAGTAGAAACTTTAGGCGGACATATT
AGTGCCGGTAAGTTCAATTTGTGCCATTGCTTCATTTATGGCATCCACCACTTCCAGCTT
TCCTCTGCTCACTGCTTCATCCAATGGAGTCCTCTCATGACTGTTTAAGACACTAACTGT
AGCTCCAGCCAAGATCAATTTCTTCACCACCTCGATATGCCCATTGAGGCAAGCCCAATG
AAGAGGTGTATTCTTCTCCATATTTGGTGCATTAAGCTCCACTCCTTTACTGATCAAATA
CTCCACAATCTCAAGATGTCCATTAGCTGCAGCCATATGTAGAGCTGTTCTCCCCTGCGA
ATCCTTGGAATCAAGAGAAACGCCATTGTATGCTAAGCTTACAACATCATCCATATCATT
GTACCTTGCAGCCTCGAGCAAGGCGTCGACGCTTTCGGCCGACGCTTCGGTCACCGGGAT
TTGCTCCGCTTCTGCCGCCTCCGCTCCCATCTGCCGTTGTCTTAACTGATTGCTCAGTTC
AGAGAAACTGAGAGTCTAACCACAGAGTTTTTGGTTTAAGTAGATCGGAAG
>JCF44_0000008442
TCCTGGCCATGACTGCAATATATGTCAATTGATGAATATCCTACAAAGCTCCAAATATTA
TTTTCTGATTCAAAAGCAAGAACAAAGCATGGAATCTAGCAGAAACATCTTCATGCCTAC
TAATTATGTCTTGCTATAACCAGACACCATTGTAAATCATGGATCTGGCAAACACAATAC
AATGCTAGAATATAGGTCCTCTCATAATAGAAGTGAGAAGGAAACAGTACATTATCTATT
TATCTGCCCTGTATTCTTCTTCGTTCATTTGATATTCCTCATCATCATTGTCATCATGCT
CGTCCATGTCTTCATCATCACTGACATACAAGCTACCTCTAGGAAATTTGCTGAGCTCAG
TCAAACTGTCTTGCTCACTGAGGTACTCAAGTCCATATTTTACATCACGGTGTTTAACTA
GAAGCCAACGCAGTAGCCGGTCTTCTTTGTTTAGGTAATGCAGCTCCTGGTTGATGTTGG
GAGTAGCCATCATGGTCATTTGCATCATTTGACCCTGAAAATATCGACCATCGAGTTTCT
TAATACCATAGCCCAACTGAACAGTCCCAAAGGATTTAACATCAGCAACGACCCCATTTC
TTCTGTAAACGTGTTTCCCAACCCGAGCAACTAAATCAATGAGAGCTTCCTTCTTAACAT
GAGGCTTAAACAGAAGCATACAATCGTAAAGAGGCATTTTTGTATTCTATTTTCTTCTCT
TCCCTTCTGCCTTCCCTTTTGCTATGGTACGAGAAGAAGCAGAGCTGTGTTTCGGCATTA
ATCACAGAGATCGGAAG
>JCF44_0000008454
TCCTATTCGTACAAATTACTTGTAGCTCATTAGACCAAAGCCAAAATTTTCAGGCTCAAA
TATAAATCTATCTTATTGAAGCAAATATGCTAGAAAATGTAGAGAATGGACGGTGAATTA
CATTATCAGAATCAAACCAGTCATCATTAGTAACAACAATCTATGCCAAGAAGTGATATG
ATGCATCAGATAGCAACAACTTAGCAAATCATTAAACCAATCTAGAAATTCTTGTTGTGA
CTGACTTGGATCATGATGATCACTTCCATCTTCGACAGGGGCCAAGAGGATCTTTATATC
ATACCCCTCTCCGCGACTCCTTGTCATCCAAAAGCCTCTGAACCCTCTTATCCTTGCAGT
ACTGCCTATCGAAATGTTTCACCCAAGAGGTTCGGCATTGTTTGACAAATTGAGCCCTGG
AGTCTTTGCATTCAACCGGGTATAACAAACCAACGGAAGCGATTTCAGTGGGCTTCTTGT
CGGAATGTTTTTCCAGACACGCATAGAAATTATCACGAGCCTTGTAGCAAGCTTCCCTGG
CTTTTGCGAGAACGTCAACATGCACTTTGTCTGTATTTCCTTCTGCGTACGCTTCCAGAG
CCATTGGAAGGGAAAGAAAGATCGGAAG
>JCF44_0000008469
GAGTTTACTATAACTTCATATTGGATATACTATCCGTATGTTATTCAACTAAATTATTAT
TCACTCGATACATGTGCATAATATACAAGTTCTTGCTACTACATGGTGTAAATCCGTTGG
TAACCAGTGTGCTTTCAATTTACATACAAGAATCCAATTATGTAGGCTGGAGCTGCAGTC
CACATCCTATAACCACAAATGCCTAATTTTATGCCAAATTATTTTGGGTTCCGTCATGTG
AACTTTTTGTTTTGCATGATGCGAAGGAATTTTGGGTTTTGCTTGATGCTTACGAACTTT
TGGTTTTGCAGCATCATGAGAAGGAACTCCCGCCGCTTGACTAAAAGGAACTTCAGGTTC
AGAATAATGAGGAGGAACTTCTTGTTTTGCACCATGAGAAGCAATTTTTGGTT
>JCF44_0000008470
GAACTTGCAGAATGAACCCACTAATGCACGACCTTGCAACTTTCATTGGCCGCGAGGAGA
ACGCTTCAGTGGATCAAAAAGGCTACAGAGTACCGGAAAGTGTCCTTCGAGTGTCTTTTG
ATTTCCTATCAGAAATATCATTTGGCATTCCGGAATCCCTACTTCGAAAGGAACAGAAGT
TACAGACAATTCTTTTGCCTGCATCTACTCCACGCCGACTCCCGCATGAGGTGAAACTAA
CCAGATTCCAGTGTGGAGCAATTTTTTCAAGTT
>JCF44_0000008471
GTGAAATGCCCATTTACTACTATATCACAAAATATATTTCACTCAACCAATAAATCTATT
ACTATTCTTTAATATTTACACTCTATCCACAGTTCTTTACAAAATAACTGGGTCTCCCGG
GAAAATCCAATTATTTTGTGAGGAGATGCGGAAGTGAATGTGAATATTAATAAAGAGTAA
TATTTCACTTTTATACCTAATAATTAAAA
>JCF44_0000008480
AGGGGGAAAAAAATGTATAAGAAAACCTGTCCTTGTTTGATCATATCACAGCTCTAAAAA
TTTTGGCCAACATAAATCGACAACAAACTTAACTCAGCAGTCATGTATAGCAAGTTATTT
CACTTGAAAAAAAAAAAAAAAAAAAAAAAAAAAGCAGAGAGAGAGAGAGAGAGAGCAACA
AAAACAAATAATTTAATGATTAGATTTGATTGTAATTTTCTTTGGTCTTAATTGGATTTG
ATTA
>JCF44_0000008494
AAGATTGGTACTAAAGTTGCAATTTAAAGCCTAATGTTATCAATTTCCACTCAAAATCTT
TGCCTACCAACTCCGTGGGGGATAGAAAAGGGTGATTTATCTAAGAAAGTGCATCAGAGA
GGAAGCCATAATCAAGCTTTACCACAGCACACTGCCAAAGCCTAGCAATTACAAACTTGG
GGTGCTCTTCAAGACTAAACACATTGTTCTTAGTTTCTGAGTT
>JCF44_0000008539
ACCAACACTTCATTCTACCACCAACCATGCCATCTTTCGGCAAAGTTACCCAGTCTACAT
TATGCTAATAAAATTTTTAAGAAGCTTAACTACCTACAATGTGATGGAATAAATATATAT
ATTCGATTGACAAAACTGCATAGCACTTTACCCGAGCACCTTTACAACAAGTCACCAAGA
GTTCTTAGCACTCACCTGAATCTACAGATTTCTA
>JCF44_0000008552
ATTGATACATACTTCTCTCTCTATAAGCCTCGTATATATACACACAATTACAACATGAAT
GGCCTAAGATCTCAGGGATTCACTAATAATCCGTGTGATATGAACACAGTTTAAATTTAC
CATCTTTCATCTCCTACCCAGTTATTCTTCTCCTTTGGTCCAGTTGGCCCTTCCTCCCCA
TATAGCTCCACAGGAAGCTTGTTGAACAAGTTTTCCACTGAATTACGAAGCATGAGAGGA
AGAGCATTGATTATCTTATCCAGCTCAGTTTTCGAATCATAAACAATCGTTGGCCCCCAC
TCTCTCATGAACTGCAACCACTGTGGCTCACTAACAACAACATCTCCAAGATACTCAACT
GCAACGAGTTCATAGTTTATGCTTGAATCCACGTAGAAATTACTACGGGCAGAATCATTC
CTGATGCCAATCCCAAGTTTTGAAGACCCTTGAATATAGGTTCCAGCATGCGGGAAGCTT
GCATGTCCATTTTTTGATGAGTAAACAATGGCTTTGTTTCCGTCAATATACTCCAAGTCA
TAGGCATCCACCCAAAGGCCACCACTGTGCTGTGAGAAGTATATACTCCAGAGTTCTCCT
GTGAAGTTGCATATTCTAAGGGTAAAATGTTCCCAGTCACCCACATGCTCTCCAATCTTG
CTGAAAGCAATATTCATAACTCCAATCTTCAGAGTGGCCGGCCCATTGAAGGGGCAAAAT
ACCCACATTGCAATGTCTGTATAAGTTCCACCAAGAGCTGGTTTTACATGAACATAAAGT
TTCGCACTTTTTAAGTCTCCATGCCTGACAAAATCCCTTCGACCATCACTTGGCAAGTCT
ATCCAAAACTGCCCATCATTTGTTCCCCCACATGGTAAATTGGAGCCCATTGCATCAATA
CTTTCTCCTGTGGGTACATTTTTTCTGTACAAAAGCGCTCCATTGTTAAAAAACCAAGAA
ACAGAAGAGGGCAAGAAAGCTTCCTCAGGATGAAAGAAAACAGTAGGGCCGTAATGCTCA
ATGAGTGCATGTATTTGGTTGAGGTTTGGCATTGCCTGTAGAACAGGATTCAAGTTCTTC
AAGCATGCAATGGATAGCTCCTTTCCACCGTTCCAGTCACTACAGCAGAAAAAAGTCCCT
ACATGAACTCCTTTCCCCAACATGCCACGGTCACAAGGTCTCACACTCCACACTTGAAAC
GGAAAGTCTGGAATTCTAGAGCCAGCATCAAATGTTAGACGGTGAGGTTCACATTTATCA
GTGAGATCAGCTCTAACACACTTCATTTCATCCAACTCAGGCTTTTCAGGTTTGTTAGTC
ACCAAGTAGCCAAGGGCCTTGTAACCCTCAGGAAGCTGAGGTAGCCAAAAGTAACCACAT
CCACTTAATATTTCCTCACTTCCTTCGTAGGAACTCCAAATTAATGTATAATCAAGGGGA
TTTGTTAAAGCAGGTAACTTATGAGGCTTGGAACGCTTGGCAGTTTCAGGCAAGTGTGTT
TTTACTTCCCTAGCCACAAGAACAAAACCTCGTAAAGGCTTGTCACTAGGTTGACAATAG
TGGCCAAGGTTATGGAACCCATCCGGTATGCCCACAGGCTTAAAAAATGAAACAGATTTT
CTCTTGTCCAGTGTAAGATTGCTGCACCAAACAAACTCAAACCTAGTGATATTTAAAACT
TCTATTTCCCCAAGATTTACAATCCCTGAAGCAAAACCATGCCCTGGCGGCCATTCTGGT
ATCGGAGCCGGAAGATGGTAGGCTTCGGGGTCAGGGAAAGAGAAATCGGTGGTTGTATTC
CAATGGAAGCACTTGCAACCAAGCATCTCCAATACCAACAGTCGAAAACACAAAAGCAAT
ATCTTAATTATGGTTTTTGAGACTTGATCGATCAAGCCTCGCAGATTGATGATCATCAG
>JCF44_0000008557
AAATAAATTGCTTACATTTTACGATTTATGATTTAGGATTTAGGGTTATATTATAATTAT
AATTAATATACTCACCTAGTAAGAATCAATTAGTAACTTAACGTTTTCTTTACAAATTAA
CGATCATCAATATCTCATAAGCTTATACATAGGCTGTGGCCAAGGGAAGCATGTAAATTT
ATTGATTTAAATTTATAATCATTTTCCATGCTATTTGGACATTGTGCAGTTTGGTGGAGT
GTTCAGATATCTGTAATTTGATAGGCGATGGTGACGATGGACCTTA
>JCF44_0000008560
CCTTCTTTTTCCACTTTTTCGCACCCTTATCAGCCACTCTAAGAGTGCATAGAAACGAAA
CCAAGAAATTTTCATTCAAAGAATCACCAACTAACCCAATATTCCTATTCTTCGTCAGAC
TCAGAAACCGAAACGGATCAATGCGTGGCAAATCACAGTCATGAGGCAGCCATTTCCAAG
CATTGATCAAGCTCATATTTTCCCTCTTGTTTCTCAAACAATTCCAGGCGTTTCGATGAA
AGGGGCAGGTTTCGTCGTACAATTGGTTGCGATTGGGATCTAGGAGCCAACTGCCTCTGA
AGAGATTGCAAGAGGACGAAGATGAAACTGTGATTCGTCGTGAGGTTGGAGAAGAGGGTT
TATGGAGGGAAATAATGGAAGAGAAGAAATAGAGGGATACAAGGGTTAGAAGGATGAGCC
AAGGGAAAATCGGTGAAAGTGGCTTGGGAGACATTGCT
>JCF44_0000008584
GCCATAGAGATTGTCCTTTCCTATGCTCAGAGAACCCGACCTTTGGCCACTGTTCAGCCC
TCATCGTTGGTCTTTAAAATAGGTTCTTCTTCGTTTCTGTTATTTGGTATTTCTGTTATG
CAAAATTCAAGCTTCCCAATTTCATTGTCTTCTCTCTTCTCGGTTCAAACCTGCTTCTTC
TTCTTCTTCTTTATTATTTTGTCCATTTTCTGTGCCCCTCGCAGATTATTACTGTTACCA
AATCTCCCTGTTTTCAAAATTCAAATTTCACTATTTTATCGCCTTCTCTCTTCACCGTTC
AAACCTACTTCTTCTTCTACTTTATTTATTTTTATTTTAATATTTATATTTATATTTATA
TTTTATTTCTACTTACTTAATAATTAATTAATTATTTATTTATTTTTTATTTAT
>JCF44_0000008610
ACGGGACATGCCATACATAAGTATTAGGGTAAAAATACTGAAACCCTGGTGTACTTTGAG
TCTTGTGTTACACACGGACTTTGAAAGTGTGCAAATTAACCCACTAAACTTAATGTGCAA
CTAACTACCTTTTCTGTGTTAAATAGTGTAACAAAGCACCCACATGCCTATCATGTGGTT
CTTAGAATGCCAATCCCAACCTTCTGAAACATCCAAACATTGTGGTTGAGAACTTGAGAT
CTGTTTTCATGGAAGCTGAGCTTCATTCTAAACTCATGGCAAAGCTCCATTAAATCGTGG
GTTTCTGAGGTTCTTTTCAAATCACCAAGGAAGTTGTGCCATTAATTGTTTGCAAGGAGG
AATGGTTGGCGGTGAATGTTTGGATTGTGCAGCAACTCTGATCTTTTCTGAATCTTTTTG
GGCCACTTTTGTATATAATTCTATTTATGATTTTTTTTTAAATGTGAGTTTCTGAGAAGT
GGAGCATTTGTCTTTACAAA
>JCF44_0000008668
AAAAGTGGCACACAATAATAATGAAGGAGGAATAAGAAGTGATAATTTGCAAAATAAAAG
AAGAAATAAAGGAGCAAATGAGATGCCAGACTATTGGATCCCCAGCTTAAAATGCATATC
GGGTAACATGCTCTTGAATGTAGGTAAGTACCGATTTTTTTTTCTAAGACAGAAACAAGT
CTGTCAGAGAAATAGAAATGTACATAGAATGATATATAATAAAATCAACATACCAGGCTA
>JCF44_0000008684
TTTGAACTCCCTGAAGCTGAACAACGATCTGGGTGCCATTTCATTGCAAGTTTTTTGTAG
GCATTTCTGAGCTCTGAATCTGTGCACTCTTTGTCCAATCCCAGAACTGCATAGAAATCG
TTTCCCTCCTCTTCTCCATTAGCCATTTGCTTCAGTTCTCCAATAAAAACTCAAACTTTC
AGAACCTGCGAAATTTAAATACCACCAAGCACAAGCAAACGAGGAAGAACAGAAAACCAG
GCCCAATCAGCCCAGCGTCTTTCTTGTCGACGAATTGACTCAATCAACTCACAACAACCA
AAAGGCACGAAAATCATACACAGAGACACAACATTATTAATATTTTCATTAGAAATTTAT
AATAATATTATTAATAATTCAGAAGAGAAGCTGGGCTACATAATGTTGGTGAATATAGAG
AA
>JCF44_0000008693
AAAAAAATTCAATGGTTATGAAAAACTTTTCCTTCTTATCTAGTGATAATTCTATCATCA
CATCAGTTAAATGAAAACAATTATACTTCATTGTCTGTGGTTGTTCAAACTTGATTTAAG
GGGTAGGAAATGCATGATCACTTGACAAAAAGGCTTATAAATATCTCTATACCCAATCAA
CTAGCTTGGAAAAAATTGGATGCTCAATTACTATCTATTTTGTGGCAA
>JCF44_0000008707
AAGGTGCGGTATATACTCATCTTACGGATTCCCTCTTCTAGAATTCCCAAGTTTATCCCT
TCTCCCTCTCTTCTTCCTAACATCAGTTCACGAAATTTAGCACAACCATATCATCACTAA
TCATTTCCTATTACAGATTACTATTTTAAATGCTTCAGTCTTTCTAATATTTCCATTTTT
GATAGCTACTTTCTTTCATTTCAAATTTTATTTTCAAGGGTTCAGAATAAAGCAGATTAG
GGATTCTCTATATTTACTTCTATAAGCTAAAATATTAAAATATTTTTATCTAAGATCGCT
CATCTACCTCTAATGAAGCTTTCTTAAGCTCAGTGTCACCGGATTTTATGGTGACTTGTC
GGCAA
>JCF44_0000008724
TTCCGATCTTTTTGATTCACTAAAAATAAAGAAGACTGCAGTGAGTTGTCCTAGTGTCTG
TTTGCCCAAAGTTTATCATCTCCATGATAAATTACCTTCTGAACTGGAGGTAAAAGACAC
AAGTGACAGAAAGATAAGTTGTGATAATAAGTTATTTTATCACAACATTGGTAAACATGA
GAGAAGAGGTAGCAGGAGCAAAGTGAACTCATCATAGAAACTAGTTGTG
>JCF44_0000008737
CAAGGTACCATAGTCAAAAAAAGATATAACTTCTGTGCAGTAGGTATTGATCAACTGTTC
TATAAAGAGAAGATATTGACCTGCTAATTTTATTTAAAAATAAGTTCAATTAGTTGATGC
CGATGATACATTCACTTCAGAAGGGTTGGAAAGGTTTAGTGCATCGAGTAGGGTCCCTCT
GTGCTGCTTTCTTGGTTTCCCCTAGATGTCCTTAAGGTTTAGGAGGATGTCTTGTACTCC
TATTCATCTTTTTCATCTATTCTCTGCTTAATAGT
>JCF44_0000008748
AGTGTCAAAGTGAAATTTTCAATGATTGCACCCCACAAAACTAACAAATGCCCAAAAATA
GCTTTATCATTGGGTGAGAGCTGAGCTATGCATGTCGTGGTAAACAAGAGTTTGATGTAA
GGACAACAAACTTCTTTTAGGAAGGGGGAAAATAGTATAGGGCATGCTTAATAAACAACA
GAAAAAGAGAATTATAACAAGACATCAACCCAAAGCAAGCTGGACTCATTTCTGGAGCAG
CACTCGCAAGATTTCCAACACACTGAGATAGAAGTCGAT
>JCF44_0000008759
AGGTCCTGGAGCAGCACCAAACCCAGCTAATGCTTTCTTCAAATGATCTCTGAGAGAGGA
ACAGAAAGCCCGTGCCAAAGCATTGGAGTGATGTTGAGCAAAACCCTTGAATACCATGGT
GCTATGTAAAGCAATAGGCATGCCATCAGAGGATTGTGCAATGGTGGGTCGTAATAGCAG
CTTCAACAACGCATCAATCCCAGATTTCTCTACAAATAATCGACAGGTTTCAGAATTTTC
CATAGTCCTGTGAACCAATACCATCAAATGAAATATGCACGGCTGAAAAAACTGCGCATC
ACTTATCCCCTCAGCAGCTGAATCTGCAGTACGTACAAGGCTGCGATGACGTTGATTTCT
TTGTCATCAGAATCTGTTTCCATAGCAGTACCTCCACAAGCCTTTTCAGAAGACCCAGTA
CCATCA
>JCF44_0000008760
ATCCTTGGTAAATAAAGAAACCCAATATAATTTAAGGCAAAGATATCGTACTTTGGATTT
TAGCAGTGATCCCAAAAGCAGAACATAGTCCAGTAGTTCCGAGGGTATCCTTAATTTAGT
TGAAGAAAACACATTTGGGACTGTTCGTCCTTAGACAATACCAAATCAGATGCAAGTGAG
TTCTGGGTTTCGGAGAATACCAGGCAGTGG
>JCF44_0000008763
AGGCAGAACAATCCAAATCCAACAAAGTAGAAAATCTGTATGCAAAGCAAGGAAAATGGA
AAAAAAAAAATATAGTATTAATCATTCAGAATCAGAAAAAACTCCGTTCGTTTCTGCAAA
GGGTTGTGGCTCTCATGACGAATTTCAAATTAGTCTAGCAAACATCATGTTTTGCTAATT
GAAAATGACAATGCTCAATTAAGAGAGGCTAGCCACTAGTATACT
>JCF44_0000008769
GAAAAATCAAATTTCTTTTCAATGACCCCCGGCTGACCTAAACAGGTCTGTTTGAAGAAA
ACAATTACAACATGAATGCCTATAATTTATACAGCAAATATATATGAAGTAGAAGATGCT
CGATGTTCCTCCTGCCGGCTTTAACTCAGTAATCAATGAAAATTTTGAAACTAAAAGAAG
TTTGTCAGCCCTCTTTCTAAAATTAGCCATACGGTATCTGAGAAATCTACAAATATGACA
AAAACATAATATGCGCAGAGCTAACATCACCTTCAAAAACAAAGTATACTTGAGACAAAA
TTCTCCTGTCATTCATCATCATCAGAATCTGATCTTATATCCTCACCAACTTTCCCCCTA
TTACCCAGCTGTCTCTTGATCATTGCA
>JCF44_0000008772
TGAGTATCCAAGGAAGTTAAATAATTCTAGGTGGCTCTTAAATTTTCAGTCAATTTTTAA
GCTACTTTGATGATAAACTTTGACAGAAATAAGCAAAAGCAGGTGAGATGCAGATGATTG
TGCTCCTCCTTTCTCTGTCACTTTAAGGAAGCATTCCACATCGAAATGAGGCTCGTGACA
CGTTTGTCAAAGATCTCTTATCCACTTCTCCTGTATGATCTCCAATCTCAAGTTGAGCAA
CGTTGGCAACAGATACTCGTGGTCACAGCTCCGATCTCAAGTCGAGCAACATTGGCAGAT
TATTAACATCAAAGTATCGAAAGAAGGGTAATTTTTCATTCTGTTTCCCAAACAGACAGC
TCCAAAACCTTGAGGGAATCCCTATGGTACCTCATAAGTACTTGACCCGAATAGAAGGAG
ATCCGATTGTCCTTTAGCGGAAGCAGATTTGGATTTTCCAGCATTCGGCTTCTCTCTGCT
TCTCGAGATGTCAAATCCTGACAGCGTCTTGGGCGTTGACGGAGCTGCAGAAAACCCACA
CAAATCAA
>JCF44_0000008780
TCAATTGATGATTCAAAGAAGAGCAAGGTGACAGTAAAGTCAACGAGTAATGAGGAGCAA
GCTTTGATTTCTGGGTCTGTGTTCTCAGAGATTAGGGATCCAAGCGCCAGATAAAGCCTG
AAGACGTAATTTTTTGTCATCCAATTTTATGCAATATAGGCGTAGTTGTTGTTAATTAGT
ACAATAGTAATGTCAGATTTTGCAAACTCGTGTCTATCTTATCTTTGCTAAAATTGACGA
AGGAAAAGCGTGTATGGGTTGCAAGGCTCCCCCTAGGAGTCACTCAAGGTTTAGGTGTAA
CATTAAGTTGGCTCATTATTGTAGTGGGAATTAATACTTCGGTTACTTT
>JCF44_0000008802
ACACGAGGAAACAGCAAGGGGAATGTGAAATCACAACTATGGACTTATGTGCAATATACG
ATCCAATGTCCTTGATGAACACTGCAGCTTCTGCACGAGTTTTGCCGGTAAAAACTTTGC
ACTTGCTTCGACACAGCAATTTCTCGATGCTTCTTCTTCAGGTAGAGATGTAGAAAGGCC
ATGTTGCTTGGTTTTTGTTGGAGGACATTGTATTAGATTACATGAAGTGGTGTCCAGCAC
AACAAAAGCAAGTTTCTAACTTATAAACCATTCTCACACTTTGTCAGTACTCTGTTTCCA
AACACAGTAGATAACATATTTCAAGGTGTATTCTTGATATCAACCTTCATTTTAACTTCA
CCCATATTCTTGTTTTGGGGTCTTGTTGTGTAGCAATAACTAGACAATTTTGTACTCTTT
ATTTA
>JCF44_0000008804
GACTTATTTACAAACAAAATATTCGATTGTTACCTGTAACTACCAAGGGAAGCTTGAAGG
ACCTATCCTTATTATAGTAGTGGTGGAGGCACCTTAACTTGAGAATTTGCAATTTTAAAT
ATGGAGGAGTAAGTTTGGAGCTTAGTGAGTGAATATTCTAAAATGAGGGAATCATAAAAG
CATTTAACATTACAGACCAGATTTATTCTTCTTATATATACTTAAACTCTTGTATAATTT
TACAATCAAATTGTTAGTAATTGTAACATCTTATATGCAAAATAATAGTAACATCTTGTA
TCTCATTTTACTCGAGGGTAACAGCTCAATCTTATCTCAAAAGCAAATAAAATGG
>JCF44_0000008807
TCAGAACCTAAAGGAGTTAGAATAAAAGAATTCTTAAGCAGTCGGTGAATATATAAATTG
TGTGCTTACTACCAAGAGAAACAGTATTCGAGATGCTTGTAATAAATTGACTGATTATTT
CTAGTCTTTAATTAATGATTATATTGTAATAAGTTGACTGGAAAACGAAAATGTTGTCCA
GAAAAGCATGCAGAAATTTATACAGTTGCATGAGACTTTTGAGGTCAAATAATGAGTTTA
TGGTTGTTCGGATTCTGAAGTTTCCAGGAAGCTGTAGTATATCACTATATATGTTACCAA
ATTGTCTCTTTCGTTTAATTTTCTATTATTGGACTTAAGTCACTAATAGTTCGAAAGTAC
CCTGATTTCTTCTTTCTATTGTTGTGTTCTACCTAATTTTCTATTTTGGGTATGAAACTT
TAACTAATTATACATCTTCTGCACTAATAGGAAACAACATAAAAATGGCCATTAAATATG
GGATTTCATTGACGTATGCTATCAGAATAATTATCAAACTGCATTTAATTTA
>JCF44_0000008830
ACCTCTAAATTCAGAAATACAAGCGCATGCTGTATAGAAGGTAAGTGTGGTGCATCTTCT
TCTAGTTGATTTTGGTGCACCCCAGAAGCTGTCCTTTGCAGAATATGATGAATTGCAAGA
GATTGTGTTCACTGGAGATGGCCCTGAAACCATGCAGAATACGGTTTCACAATCTGGTTG
TTGTAACTATTCCCAGTTCTTGGCTTTTCTTCCTTGCAAGCATCAATACATCATGAAACC
ATGATCTAGCGCAGTATCCTCAGCCTTCAAGTCTAAATGCCAAGTCTCCCGTACATGATT
ACTGCTACTTCCAACTTACACAGTTCTCTGTCTTTCACCCGTTTTTTTACACCTCTCTAT
TCTAACATGTAGTGACAAATGTATCATGTAAGTCAAATTTTCATTTCTTTCTAGCTGCAT
GGGGGAAGACTAAATCAAATGGATATCAAACAATGGGT
>JCF44_0000008851
GTTTATTGCGAAGGAAGTTGAGATCTAAGCAGAGAGCAATGAAGTTCTTGTTTCAGTGTC
CCTGCTGCTCATGTTTCTGCTTCATGAAGCCCAAGTCAGGGAAGGCAAAGGTGAAGGAAG
TGAAGGAACAGAAAGAGAAAGAAGCCAAGGAAGAAAAGAAAGAGTGAAAATATGCAACTC
CATTGCTAAAATGGTGATCTGATGAAACTTTGCTTCATTGTTAGTTTTTCTTCCTCTCCT
GCTGCTTACTGGCTACTTTTCTCCGCATGTACTGAAAATTGTGTTTGCTTGGTACTCCCT
TTGTTCATTTGGCACTGCCAATGTCATTTAAATCTCAGTTTAAACTTGTAAAATGCCCTT
ACTAATATGCAAAAATAAAGTCTCAATTAAATAACTTCTTGA
>JCF44_0000008917
AGAACCTCATAGTTTAAGAATAAAAAGAATACAGCGTAAACAATGAGGCGTACATGTCTA
TGTTCGAACCACTTAACAATATTTTCTTAAATGTCTCTCGCTTATAATTTGCATGCACGG
TAGTGCATATACTAAGATGCTGAGAGAAAGAAATAGCGATTAGTTTGTCGATTCACTGGC
TGGTCCAGGTCGTGCATTCAACAGAGGTTGAAGAGCTTCGACTGCAATGCTCGTGTTTCG
TCTGAAATCAACTTCATATCGCAAGGTGTAGCAACTGCAGTCATCCATAATTAGCCAAGT
GTCACATTGTTATACAACAGTATTGAAAGAGAAAGTGTGCCTGAAAATATTATCCTTTTC
TACAATAATAGAAAATATTTTCCATCATAAATGCCAAGCAGTTGAAACATTCACTCTTCT
AGAGAATCTTCAGTTTGATATATTTTCCAACACCATGCTATTTCCTGTATAAGGAAATAG
AGGTGGGCTGGTCGGCTGAGGCACAAGTAGACAAATGCAACCACATTGCTCAACCTACTA
ATGATCAAACGATATTCAACTTCAAGGCTGGCCAGCTACAGGCCTGTGAGGTTTTGGAGC
ATGGGGATTCCCTCGTTCATAGAATGTTCGCAGAAGGAGGACTGCTTCTGATGCCATAAT
GCCTCCAATACATTTAAAACCCCTCCACGGTGAAACATCATTATTAAGCGGTGTAGTGTT
ACTCAAATGCAACGACAATATTGATCCACAACCTCCAAATTTATCATTTGCACAGCCATA
GTACACTTCCTTTATGCCTATAATTGATAAAGCAGATGCACACATTATGCATGGTTCACA
AGTCACATAGAGGCTGCACTTTGAGAATTTTTCAGCAACTTCTGACGTTGAAAGTCCCTC
TTTCTGCCACCGCACTAGAAGAATATCTATAGCTTCCATTTCTGCATGTCTTGTAGCATC
TCTTGTCTCATTAGGCCGGTTCCTGCCCGAGGAGATTGTCTTCCCATCCTCAACAATCAC
ACATCCAATAGGTACTTCAAGGGCATCCAAAGCTAACCTTGCCTGCTCTATTGCAAGCTC
CATAAATGCAAGAGCTTCTGACGAGCACTTTTCCTCCATAAAAGCAAG
>JCF44_0000008919
AACTATTGTCACAGCCATGGGAACTAATTGTACCATGCGTGCAATGGAAAAACCCAAAAA
AAAAAAAAAAAAAAAGGAAGAATGGACACCACAATGAAAGGAAAAAAAAATACATAAGTA
TGCTCCTTTGTGACTTGTTGTATGAAATGTCTGCCTAAGTTATGAATTTTCAAGTAAAGT
ACTTTTGTCACTAAAAAATTGACTCATAATG
>JCF44_0000008933
CAATCACTGAAATGGGATAAATAATCATTGAACTATGTCATAATGAATGAATTTTTGGAA
ACAACAATAACTACAAAATTTAGTATGAAAGAATGAACATAATAAGCAGCGATGAACTTA
ATGTAAACAATGAATAGGCTAAAGCCATCTCTGAATGTACGTGTTATGTAGACCAGAGGC
ATGTTGCAGAAGCTGGAAATTGATCAACAAATATCAATTGCTCAGAAGCTATTTGTACAT
GCATCTATGGAAGTCAAGACCGAGGCTTGTGTAGACGGGGTCTGTTGCAGAAAACCCGGC
CATTTGCCCTAACAAACACCGCAATAGCTACACTGATGCTTGCCCACATTAGTGAAAAGA
ACAAGTGCCGGAAATCATAGCGAACTTGCCTCAATGATACGGTTGCAAAAAGGAATCCAA
TCAGTACGAGTGACAAAGCAAGAGGAAAGGAAGCTACAGCTTCAAGGCCTCCTTTCTGCG
AAGAAGGAGCCATATCTCGCTTGACAGAAACTATGTAATGTCCTTGCAGGAGATCAATTG
CATCCTG
>JCF44_0000008956
TTAATGATAACAAACAGAACAAAAAGATTGAGATTTGGGAGGCAGTGAAGGTGGTGTGGG
ATGATTATTTAGATATTTTGACAGAGAAGATGTAGAAGGGCCTGCAGATTTAACACAGAG
AAAGAAGATGAAGATAAGCCATACAGAAAGATGTTGATATTATTGAAGAAGCTAGTTCTT
AGAGTGGATATTAACGAGACCCTGATCTGACGGAATAGGTTTTACAGTGAAGTCTTACAA
TTGTTTAATAGGATTTTATGAAAAAGTCTTAAAAAGATATTAAAGAAG
>JCF44_0000008959
AACAGATACCGCTAAGAAAATGGATATTATTCAACTAGAAAGTTTTTCTGACAAGTAGAG
AGCAAGATTTTCTCTCAAGTTGGAAGCAGTCTCGTCAGCAAATTCAGAAACTTGTTCTCG
ATACCCGGAATCATGCTGGTGGCACAATGGCATGTCGTCATTTACATCATCCTCCATATC
AATGACTATGTTGTGTAGAATACAGCATACCAGAATAATCCTTGGTAACCTGTGCTTATC
AGGCTTCCACATAACTCCTTGAATTATCTTCCACATCTCCTTCAACCTAGCTAGTGCTCT
CTTGGCCACAGACCGGGTTCCTACAAGCCGCCTATTAAACTCAATCTGATGATCTGGGAG
GCCCTTCCCTTTATAAGGGGTGAGAAGCCATGGCAAAAGTGGAAAACCAGAATCGCCAAT
TATGTGCTCTCTCAACATGGTTCCTTCTGAGAGTTTTTTCTGACTGCCATTCAACCTCTT
CCCTTCTTCAACAAGCTTGAAAAATGCAGAGCTTCGAAGCACAACTTCATCACTCAGGCT
ACCCGGCCACCCAGTAATTATGTCTCGGAATTTCAAATCTGGATCCACGATTGCTTGCAA
GATCATGCTGCAATTCTTCTCGCGATCCAGCCATACATCATTCAAAGTGTCTATGGAGGG
CAAAGTCATTGTTATGTGTGTGATGTCAACTGCACCACAACAATTTGGAAGGCCACGTAT
GTTCTCAAACTTGGACTTTATCTTTTCCATTTCCATTTCAGTTGAAGGCCATTGAAGATG
GCGGAGCCCTCTTTCTTCCATTGCCTCCACAAACCGCCATGTTATCTGGGATACGGTTGA
TTGGTTCATCCCAAATGAGTCACCAATAGTAGACAATGACTCCCCAGAGCTAAGCCTCCT
AAGAGCAATAGCTACTTGGTCATATAGACACAAAGGTTTGCCAAGAATATCAGTATAACT
TGAGGATCTAGCCAGCATATCCTCTCCCACAAGAGAACAAATGTAATCAAAAGTCTTTCT
TGAGATCTTGAACAGAGACTCAAAATTCTGGGAATCCTTCGATTGAGATAAAGGTCCTGT
AATTCTCTGAGAGAACTCCTGCCACCAATCCCAGTTGATGGGTTGGCACACCGATGGAGT
TGATGTCTCTGAGGCATCTTGTTCGTCCTTGTTCTCAGGCTTCTTCCTCTTTTTGATCCC
TCTAATGGAACCCATTTACAAAATGCTTCCAAGTCCAACAAACAATCAGAAAAATCAAAA
GGGTATTCACAGAAACCAACAGAGAAGAACGCCCATTAATCATAGGCCCAGATTTCAACT
CATTGGAAGTCAAATCGATGAAGCTGAAAAAGGAT
>JCF44_0000008963
CTAAAAATGAAAGAAATTTGAATATACACTCACTTTTGTTTCCCTCTGTATTAAACATAC
GCTCACCTCCCTTGCTCTAGAAAAAGGAAGGTAAGTGTATATTTCTGAAAATGAAAGGAG
TTTGAATTTAATTAGGTTAAACCTTAGGAAAGGTATATGTACATTGTCCTAGAAATTAAT
ATGAAACACAATCCTTTCAACAATCTAATCA
>JCF44_0000009021
ATTTGCAATCATAACCAGAAATGGTGTCCAAGGGAGAGACAAATGAACAGTTCAAGCATT
TATAGTACGATCCAAATCAGTGCTAAATGTATCACAACAGTCCTTGATGTTTGAAGAAAG
TTGACAAATTGATAAACAGCTGTAGTAGGTTAATGATTTTTCAGGAACATTTTCATTGTT
CAGGAGAAGAGAAATGGGTTTGTGAGAGGTTATATATATTTCCCAAGCAGTTAAATCAAG
AA
>JCF44_0000009026
GGCGGAAAACGAATCGACATCTCCGATCAATGTTGGATACAATAAAGGGCCGTACCACTG
ACCTCTTTTTTTTTTTTTAAATTGATTCAATACAACAGTTCCCTACCGAGACAACACTCA
ACGGATCCTCAACGCGCTGGGCATACATCTTCTGTGCATCTCTCTCGTGGCGGGAACAAA
ACAACAGGGAAAGACCCGGCCGACCTGCCTTAAATAAAGCTCGCTGAAGAGAGATTTCGC
CAATCAATGCAAGAAATGATGATTCCTTTCCAAAAACCCTCGGCAATAGGGAAACCATTG
TAGTTTCAGTAACAAAACCAAAAGACGCATAAAAAGAACAAAAAAGTAAATAGTTTACAC
TCAGAGGTACAACTACAGAGAGAAGCAAAACCGTCTTGATACCACCCTCGCACACCAACA
GACAGAGATTTGGTCAACAGCAACACCATAGTCCACACTAACAAAAAAAATTCAGCAATT
CCAACAATCTGAATAAACACAAATCAGACACCAGATTACAAATGCATCCATGAGCTGACA
ACCAGCATCCAACTAAAACATTATAACTCCAAAACTAGCTGTAAAATCTCAAGTTCAT
>JCF44_0000009040
AAGATCATCATCCAACGACAAAAACACTTCGTCCAGCCATGAAAGCTCCGTTCCCCTGTC
CTCTTCATCGTCATAGCACTCTATGCCTTGTTCCGAATCTCCTTCCCTTTCATAAACTCT
GCATAAAACCCATTTTCTTTGGCTTTCATCAGATTTTCGTCTTCCTCGAGTGCTTGTCGC
GTTGAACCCAGACGTGCAGAGATGATACTCCTGCATTACCCAGTTTGTTTCAGCACCACC
TGGCTTTTCTCCAACATTGAACACAAGGTATTTCTTGATTCCCACTATCTTGTCAGCAGC
TGAGAATATAGGTTCACTGATGCCTATTTCCTTCCAATACCCACTTTCTGTTTCTCTGTT
TTCCTCCTTCAATTTGGTGAAGAAATAGTACAGCTTTCCACTTGATAACGCCTTACCTGT
GAATGGACAGAAATACTCAGTCGAAATAAGTCAAAATGAACCCCAAAAATGACAGAGCTC
TAATCTATTAAATAGCTTGCATGAGATTTCAAATTGCCAATTGTAGAATCATACCGTTTA
GTAGCCAAGGATCGAGCAGAGAGAGACCAAGATCAGGGATGATATTGGATTGGCATGGTA
AAAGAGAAGCTTTTCGATAGAGAAAGTGAAGGATGAGTTCTTCATCTGTAGGAGAAAAAA
GAAATCCGGGAGGAAGGTTGATGCTTGCATCTGCCATCACAATCTAACTTGTTAGCTATT
TTGAGTTTGTTGAGAGGACTTTAGGACTAAGGTCAAGTTTGGGACTTTATATACTTAACG
AAGGAGAGTTTGAGTAACTTTTGATTATCATGATTCTAAAACAACAAAAAAAAAAGAAAA
AGACAATGGTTGTTGGAAGAAAGGCGGCGATACGCGGAATGCCATCATAAGAAAGTAGTG
CCATCGAGAAGAAAGCTAGCTGAGAGAGCCAACAAAGCAAGTTAGCTTTAATTTGATCAT
TTACATTAAATTATTATTATTATTATTATTATTATTATTATTATTATTATTAT
>JCF44_0000009061
TAAGATAACCAAATATAGCCAAAAAAAATATTAGTAATAATTAAAAAAAAAAAAAAACCC
TAAAGATTGAACCAATAAAGACTTAAGCAAGGCGATAGGAAGAAGAATCAAGCAGAAAGA
GGAGCACCGCCGGCAGCTCCACTAGGTACCAGCCCAGAAGCTTCTTCTTCATCCAAGAAC
AAGTCATCGGTCTTCCTGAAGGCGGCGTGCAACACCACCAACGCCAATCCGATCAGAATC
GATCCCACAATGTTCCACGTTACGTGGGTCAACAGCAGCAGCACGATGGTCAGCACCGCC
ATCACGATCAGCACCACGCGGTCGTCGATCAGACGGCCGAAAAACACCAGCGGCTCGTCA
CGGAGGAAGTACAAGAACAACCAGGCCGCCATCAAAATCACGAACACAATCAGCGAGATC
GGGTGCCAGAGCAAGCTCAAGAAGAGGACTAGTAGCATAACGATGGCGTAGTTCATGCGG
AAGAAAGCGATGTTGATGCGAATACGGGAAATTGCGTCGGAGAAATTCGAGGGAAGTCCG
AAGGAGCGAAGATTGAACATGAATTTCCATGGCCGGCGAGCTCCGAGACCAGCTTTGATT
CTCTGCTTTGCGCGAGAGATGTACTCGAGGTTTGTGGAAGAAGGACCCGTTGGAGAAGAT
GAAGTAGGGATTGTGCCATAGGTGGTCATGGTTTTCTCTGGTTTGGAAGAATGGAGGGTT
TGGGGATTTTGACAGGAAGGTGAGGAATAGAAAGA
>JCF44_0000009066
TCATAAGACGAGATGCATACGAGACCGTGGGAGCTGAGAAACAAGGATGAGAGTAATACA
AGCAACAGGATGAGAAACAACACAATGGCACAAGGCCAGGGAGAACCCGAACCCAATCGA
GTAAGGTAATGGGAAGCCCTTATGGTGTTGAAGATGTGCTGGTTCTTCTTGGTCTTATCA
TTGACGGCGTCTTCAATATCGGCCGCACCGGCGTCGCCGTGAGCGGTGCCACGGCGGGAT
GACAGGGCTCTCTCCGACATCTTAAGTGGATGACAGTGAGGAGGCGTTGGGCCCAGAGAC
TGAAG
>JCF44_0000009072
ATTTTGATACAACAGGGAACTTATGAAGATGAAAAGTGATCTCCTCGACTGAAATAGTAA
TATCACTTGGAAGTCCAGCATTGCAGAACCAGTCATTGCCTTCGCGACGAAATTCAGAAA
TCTTCCCTGGAGCCATAGTTGAGGGAAGGAAAGACCCCTCTTTTTCTCCCTGCTACTCCG
CCACCAACATTTTATGGGTAGACCCAAAAATTCTGGCTTTTCAATTTAAAAATTAAAAAC
GAAAACAAAAAAGAACGAAAATAGCAAGTAGGAATCAAA
>JCF44_0000009077
GATCTCTTCAACCTCTTTCAGATTACTATTAAAAGAGGTGTGGATAAGTTAATAGTTAAA
AGCTAGTGTGTTGTTTCTTCATGATCGTAATTCTGGCTACCTGTCCTGTTGAAACCAAAG
ATGGAGTTAAATTGCTGTCAGATGCATTTGATTGATAGCCATTTGACATTAAAAATCATG
CTAAATCTGGAGTTCCATTGATTGGAAGGGTTTTACATTTGTGGCCTCCTATGCAGATGT
TTAATTTGCTTTATGAGGGGTATAGTGTTGATGACGAACTGATGAAAAAATTATTAGATA
GGTGTAGATAATTGTTCATGGCATCGTAGGAATGTAGTAAAGAGTTTGTTTCTTTTCCAG
TGTGA
>JCF44_0000009080
GTTTTTTGAACATTGATAGTTACATGGATTACTCAAAATTTCCATTTTCTGAGGATGATG
TCAAGGTTTTATCTCAGATAACATAAGTACTCATTATTGTTGTCATATATATGATTCCCA
CTTTGTAGGGGACTTGTCTGCCTTCGGAGTTTGCCCAAAATTGTGATAACGGCCAACTTG
CCTGCTGTCTTATATTATGTCCCCTGTTATGACTCTTAGATGAATGTTGGCTGATAACTT
TCTGAGTTTTGAAACTGACCAGTGCCTAATACATAGTAAACAAAGTCAAGTATATTATAA
TAATTCAGGTCATTAAGAATGTTATTTTCACTGGTACATGAACTTTTTTGTAACTCTACA
TATGTTTGTTCCCCTCTAATTTTTGTGTTTATTCATTTGTGTTTTCTTCAGTACATGTGC
TATAGAAGTGCTAGAGAATCTGGCCCTCTTATTTTCAATGGAATTTGATGTTGTTGGTTA
GGTAGTTGACTCAGGCTCTAACCACCGACCAACTTGGACTGC
>JCF44_0000009094
TCCTTGATTAAATTATATTGCTATAGTTTTAAGCAAAACTTTCTACACACACATTCATAG
GGGCAAGATTGTTTTCCTTGCCTCGATGTGGATTTCTTTCTTCTCATGGTTTGAGGTGCT
GTTTCTTTGACTTGGTAGATGATGGGAGGACTCATTTGAGCTGACGCACCATGTTTTTTT
CCTCTTTCTTTTTTCAGTTTACCTTTGCTGCATTTCTTCGATCCGGTTTTAACTCTGATT
ATCCTCTGATAAAATCTTTCATATAGACTGACAATATGGAAGTAAAGCCATTTGACTCGG
[truncated: 8,111,484 more chars]
