# Supplementary material for: Copaifera langsdorffii Novel Putative Long Non-Coding RNAs: Interspecies Conservation Analysis in Adaptive Response to Different Biomes
Source: Noncoding RNA. 2018 Oct 8;4(4):27. doi: 10.3390/ncrna4040027 (PMC6316758; doi:10.3390/ncrna4040027)
Supplement: Supplementary file 1 [file ncrna-04-00027-s001.zip › Table S2.xlsx]

## Sheet: 565 above 5-fold
Copaiba lncRNA regulated above 5-fold between ARF and CER populations
ARF	CER	RPKM ARF	RPKM CER
JCF44_0000048876	JCF45_0000090780	1269.38	4.83663
JCF44_0000024268	JCF45_0000119587	322.833	2.62096
JCF44_0000012812	JCF45_0000093849	360.062	3.23719
JCF44_0000034625	JCF45_0000138237	421.195	5.00465
JCF44_0000015319	JCF45_0000047969	676.781	8.50366
JCF44_0000039348	JCF45_0000129049	854.553	11.2997
JCF44_0000012478	JCF45_0000022646	432.745	5.86207
JCF44_0000021675	JCF45_0000103694	102.485	1.46328
JCF44_0000027142	JCF45_0000123887	271.782	3.97067
JCF44_0000065767	JCF45_0000084043	114.113	1.92484
JCF44_0000080736	JCF45_0000104910	252.064	5.10095
JCF44_0000034234	JCF45_0000025430	266.133	5.53084
JCF44_0000006598	JCF45_0000046241	393.405	8.64825
JCF44_0000013127	JCF45_0000139128	97.5171	2.40732
JCF44_0000061237	JCF45_0000001210	149.628	3.75544
JCF44_0000022438	JCF45_0000119906	132.624	3.5226
JCF44_0000043565	JCF45_0000082680	470.804	12.9203
JCF44_0000066239	JCF45_0000045835	101.371	3.05836
JCF44_0000057865	JCF45_0000041727	1206.44	39.0306
JCF44_0000010831	JCF45_0000061642	99.1091	3.22377
JCF44_0000015091	JCF45_0000056964	124.772	4.09734
JCF44_0000037630	JCF45_0000074270	160.875	5.38604
JCF44_0000046349	JCF45_0000133784	286.172	9.83557
JCF44_0000046295	JCF45_0000063534	541.493	19.2064
JCF44_0000029439	JCF45_0000078683	192.269	7.01641
JCF44_0000021616	JCF45_0000120089	80.4121	3.17854
JCF44_0000041906	JCF45_0000057106	90.1082	3.75251
JCF44_0000052383	JCF45_0000073472	138.94	6.26964
JCF44_0000033519	JCF45_0000122816	130.743	6.0165
JCF44_0000067468	JCF45_0000133774	196.43	9.04995
JCF44_0000012462	JCF45_0000120826	57.9264	2.67173
JCF44_0000071933	JCF45_0000041743	53.2861	2.51941
JCF44_0000020184	JCF45_0000102532	79.5365	3.76155
JCF44_0000088255	JCF45_0000001628	138.134	6.64525
JCF44_0000084798	JCF45_0000069276	50.384	2.45588
JCF44_0000010386	JCF45_0000099269	56.4169	2.84157
JCF44_0000071779	JCF45_0000102720	103.379	5.5973
JCF44_0000027393	JCF45_0000069991	55.4647	3.02796
JCF44_0000083529	JCF45_0000102534	41.662	2.28695
JCF44_0000022153	JCF45_0000043374	108.608	5.9739
JCF44_0000050736	JCF45_0000093963	813.768	45.6148
JCF44_0000021397	JCF45_0000049164	48.9179	2.78582
JCF44_0000007063	JCF45_0000096118	75.7884	4.31868
JCF44_0000033163	JCF45_0000124965	102.343	5.84746
JCF44_0000071183	JCF45_0000130478	49.2532	2.84643
JCF44_0000067202	JCF45_0000082077	63.1534	3.67565
JCF44_0000025936	JCF45_0000128098	34.5594	2.05714
JCF44_0000069969	JCF45_0000054257	156.737	9.72429
JCF44_0000052082	JCF45_0000035236	119.654	7.47771
JCF44_0000042924	JCF45_0000115905	135.811	8.49285
JCF44_0000010003	JCF45_0000000045	104.393	6.772
JCF44_0000039011	JCF45_0000015867	59.9582	3.90246
JCF44_0000040917	JCF45_0000052201	66.7011	4.40493
JCF44_0000071569	JCF45_0000048009	32.8355	2.20427
JCF44_0000030498	JCF45_0000112225	40.7716	2.74554
JCF44_0000063460	JCF45_0000057942	62.898	4.28811
JCF44_0000070512	JCF45_0000135805	32.728	2.26349
JCF44_0000064317	JCF45_0000081363	33.7616	2.34402
JCF44_0000091937	JCF45_0000099625	942.049	65.6377
JCF44_0000084075	JCF45_0000057196	234.647	16.5376
JCF44_0000056269	JCF45_0000084927	149.643	10.5479
JCF44_0000083412	JCF45_0000056415	32.4459	2.32278
JCF44_0000040866	JCF45_0000116137	123.86	8.87965
JCF44_0000001761	JCF45_0000020996	39.7271	2.85882
JCF44_0000094447	JCF45_0000055332	77.8017	5.618
JCF44_0000082239	JCF45_0000002354	14.549	1.06834
JCF44_0000070695	JCF45_0000055125	39.844	2.9637
JCF44_0000066937	JCF45_0000085656	20.2292	1.50603
JCF44_0000019662	JCF45_0000102285	41.758	3.11839
JCF44_0000028572	JCF45_0000090926	103.128	7.71351
JCF44_0000061190	JCF45_0000044192	22.396	1.6909
JCF44_0000076457	JCF45_0000106858	80.6008	6.12848
JCF44_0000043623	JCF45_0000050093	24.5633	1.87189
JCF44_0000080312	JCF45_0000070196	39.6259	3.05393
JCF44_0000018209	JCF45_0000130735	59.7441	4.60903
JCF44_0000087401	JCF45_0000099874	89.4672	6.9459
JCF44_0000030767	JCF45_0000055751	64.7096	5.0801
JCF44_0000088152	JCF45_0000048529	37.4693	2.94333
JCF44_0000003933	JCF45_0000033060	33.9377	2.68429
JCF44_0000041768	JCF45_0000059467	31.5571	2.52196
JCF44_0000031783	JCF45_0000082067	18.3945	1.48142
JCF44_0000079068	JCF45_0000101313	16.5914	1.33752
JCF44_0000010969	JCF45_0000006164	199.32	16.1418
JCF44_0000070942	JCF45_0000019185	41.3406	3.35685
JCF44_0000039014	JCF45_0000113981	12.931	1.06733
JCF44_0000052000	JCF45_0000060806	16.0496	1.33544
JCF44_0000046676	JCF45_0000095343	247.074	20.6606
JCF44_0000008268	JCF45_0000028072	17.3886	1.47954
JCF44_0000084269	JCF45_0000084091	30.9529	2.64913
JCF44_0000006100	JCF45_0000014822	24.6614	2.11139
JCF44_0000001543	JCF45_0000041168	25.5324	2.19176
JCF44_0000078716	JCF45_0000106487	37.548	3.2336
JCF44_0000074652	JCF45_0000036937	19.5655	1.69645
JCF44_0000084936	JCF45_0000013167	16.8723	1.47728
JCF44_0000065402	JCF45_0000062382	15.5215	1.3928
JCF44_0000047447	JCF45_0000040108	33.9553	3.08373
JCF44_0000039541	JCF45_0000011284	19.3	1.77575
JCF44_0000021295	JCF45_0000114001	40.686	3.77253
JCF44_0000021265	JCF45_0000001978	11.8792	1.10213
JCF44_0000087854	JCF45_0000128616	55.3188	5.17353
JCF44_0000055643	JCF45_0000129726	53.3719	4.99433
JCF44_0000030656	JCF45_0000011438	12.2817	1.15399
JCF44_0000080231	JCF45_0000048947	21.8114	2.06352
JCF44_0000091531	JCF45_0000086503	14.5335	1.37896
JCF44_0000072754	JCF45_0000122782	294.939	28.1453
JCF44_0000013992	JCF45_0000067032	14.3278	1.36747
JCF44_0000093511	JCF45_0000093950	19.4905	1.87253
JCF44_0000071887	JCF45_0000110315	27.2119	2.61534
JCF44_0000004115	JCF45_0000014163	37.0465	3.57604
JCF44_0000023693	JCF45_0000064927	62.9988	6.09098
JCF44_0000073141	JCF45_0000081698	23.5587	2.30865
JCF44_0000068289	JCF45_0000110901	270.015	26.4829
JCF44_0000029590	JCF45_0000020711	121.223	11.8968
JCF44_0000037656	JCF45_0000083908	47.5362	4.67811
JCF44_0000060947	JCF45_0000004781	15.3067	1.50696
JCF44_0000014043	JCF45_0000050212	43.3116	4.27558
JCF44_0000019050	JCF45_0000075366	36.8478	3.63862
JCF44_0000032923	JCF45_0000024353	31.1486	3.08467
JCF44_0000076227	JCF45_0000132095	13.5188	1.3481
JCF44_0000049727	JCF45_0000018611	43.1934	4.31757
JCF44_0000044094	JCF45_0000050538	23.7745	2.38715
JCF44_0000062267	JCF45_0000085599	33.193	3.33756
JCF44_0000068526	JCF45_0000112497	11.3685	1.14854
JCF44_0000003688	JCF45_0000013795	63.4605	6.41381
JCF44_0000080415	JCF45_0000068750	89.0664	9.02965
JCF44_0000047152	JCF45_0000046872	14.0933	1.44445
JCF44_0000020633	JCF45_0000094745	17.2846	1.77996
JCF44_0000033965	JCF45_0000099941	260.217	26.9311
JCF44_0000094255	JCF45_0000026771	13.4308	1.39079
JCF44_0000063376	JCF45_0000116730	16.5367	1.71318
JCF44_0000043841	JCF45_0000123420	375.562	38.9966
JCF44_0000029564	JCF45_0000055539	115.552	11.9998
JCF44_0000010471	JCF45_0000007549	13.1655	1.36747
JCF44_0000000164	JCF45_0000066394	33.855	3.53339
JCF44_0000079316	JCF45_0000001021	21.9376	2.29311
JCF44_0000071877	JCF45_0000027936	72.5072	7.59973
JCF44_0000001202	JCF45_0000096569	12.7926	1.34991
JCF44_0000062376	JCF45_0000027107	18.8104	1.9889
JCF44_0000054029	JCF45_0000051601	28.3237	3.00616
JCF44_0000003311	JCF45_0000083160	27.3098	2.89968
JCF44_0000017443	JCF45_0000014546	10.0254	1.06515
JCF44_0000047337	JCF45_0000118432	38.9854	4.14998
JCF44_0000079074	JCF45_0000095066	12.2817	1.30783
JCF44_0000068033	JCF45_0000036793	13.3224	1.41947
JCF44_0000077114	JCF45_0000063028	32.2107	3.43382
JCF44_0000036516	JCF45_0000007594	13.8635	1.48571
JCF44_0000088124	JCF45_0000025340	33.4892	3.59058
JCF44_0000064266	JCF45_0000034611	61.0443	6.57998
JCF44_0000093247	JCF45_0000108182	94.2041	10.161
JCF44_0000089312	JCF45_0000045834	67.6332	7.30017
JCF44_0000038624	JCF45_0000125075	28.8941	3.12509
JCF44_0000033122	JCF45_0000011495	53.3576	5.79614
JCF44_0000071448	JCF45_0000003518	31.7675	3.46057
JCF44_0000032331	JCF45_0000025693	151.232	16.4831
JCF44_0000062815	JCF45_0000132155	17.3595	1.89838
JCF44_0000062709	JCF45_0000034472	30.3427	3.32257
JCF44_0000056559	JCF45_0000003615	15.1715	1.66401
JCF44_0000087957	JCF45_0000074090	34.7977	3.85497
JCF44_0000062706	JCF45_0000061807	33.8268	3.76031
JCF44_0000064169	JCF45_0000077867	19.9931	2.22263
JCF44_0000048012	JCF45_0000062938	115.045	12.8281
JCF44_0000064076	JCF45_0000088463	10.0567	1.12157
JCF44_0000076206	JCF45_0000080867	17.0402	1.93943
JCF44_0000051459	JCF45_0000061450	46.0755	5.24558
JCF44_0000035535	JCF45_0000080377	32.5651	3.74257
JCF44_0000033664	JCF45_0000076241	11.1069	1.27734
JCF44_0000049497	JCF45_0000001778	35.9749	4.14472
JCF44_0000011368	JCF45_0000026191	9.94412	1.14867
JCF44_0000075223	JCF45_0000116239	9.01539	1.05558
JCF44_0000025974	JCF45_0000021984	85.7175	10.0547
JCF44_0000004758	JCF45_0000060732	13.9992	1.64485
JCF44_0000076369	JCF45_0000101206	323.678	38.0537
JCF44_0000032918	JCF45_0000013759	14.0567	1.65454
JCF44_0000002834	JCF45_0000066840	67.1738	7.90876
JCF44_0000017766	JCF45_0000121910	18.0003	2.13106
JCF44_0000011559	JCF45_0000042016	38.9512	4.61559
JCF44_0000091084	JCF45_0000033406	84.2045	10.0374
JCF44_0000029784	JCF45_0000043524	30.7112	3.66379
JCF44_0000064979	JCF45_0000105608	53.5968	6.4241
JCF44_0000046784	JCF45_0000136291	79.8406	9.60825
JCF44_0000017871	JCF45_0000077649	20.5451	2.47602
JCF44_0000050402	JCF45_0000042301	30.0397	3.62103
JCF44_0000046718	JCF45_0000018238	8.36763	1.01961
JCF44_0000086835	JCF45_0000128050	13.8918	1.69619
JCF44_0000074013	JCF45_0000053084	40.4126	4.93714
JCF44_0000030780	JCF45_0000110200	95.1964	11.6389
JCF44_0000045421	JCF45_0000125673	113.268	13.9
JCF44_0000090748	JCF45_0000005278	15.6704	1.9255
JCF44_0000064120	JCF45_0000103510	14.4366	1.77703
JCF44_0000034847	JCF45_0000107147	10.5799	1.30426
JCF44_0000018073	JCF45_0000112012	8.97182	1.10986
JCF44_0000080782	JCF45_0000106172	38.9528	4.83791
JCF44_0000063559	JCF45_0000046034	18.7245	2.32986
JCF44_0000045934	JCF45_0000026570	86.8311	10.8124
JCF44_0000050558	JCF45_0000081622	18.2362	2.27811
JCF44_0000022210	JCF45_0000069222	53.3576	6.69011
JCF44_0000035756	JCF45_0000062588	12.0774	1.51587
JCF44_0000044200	JCF45_0000006610	15.8939	1.99967
JCF44_0000051253	JCF45_0000028152	34.4241	4.33262
JCF44_0000035005	JCF45_0000057229	11.596	1.46214
JCF44_0000069906	JCF45_0000104002	37.5935	4.75062
JCF44_0000055873	JCF45_0000124423	17.9395	2.26699
JCF44_0000082072	JCF45_0000084179	16.2107	2.061
JCF44_0000045549	JCF45_0000059340	15.0121	1.91237
JCF44_0000071001	JCF45_0000083738	21.8643	2.81429
JCF44_0000045946	JCF45_0000001010	15.9215	2.05127
JCF44_0000060791	JCF45_0000133665	23.7745	3.06738
JCF44_0000084756	JCF45_0000087878	28.779	3.71876
JCF44_0000030713	JCF45_0000000711	160.276	20.7236
JCF44_0000059845	JCF45_0000076031	27.5938	3.5736
JCF44_0000085517	JCF45_0000025872	9.91833	1.29168
JCF44_0000025922	JCF45_0000037866	21.1721	2.77604
JCF44_0000094738	JCF45_0000043240	14.9072	1.96535
JCF44_0000018778	JCF45_0000063624	24.2612	3.2176
JCF44_0000089309	JCF45_0000132048	10.4293	1.3859
JCF44_0000061803	JCF45_0000074805	9.8604	1.31942
JCF44_0000060413	JCF45_0000000379	23.7039	3.17947
JCF44_0000008480	JCF45_0000049286	16.512	2.21521
JCF44_0000047631	JCF45_0000101500	26.0806	3.51078
JCF44_0000041605	JCF45_0000000564	10.8588	1.467
JCF44_0000043092	JCF45_0000122734	22.9298	3.10099
JCF44_0000011622	JCF45_0000105806	13.7266	1.85865
JCF44_0000084492	JCF45_0000008184	18.0613	2.45581
JCF44_0000071243	JCF45_0000111942	13.9299	1.90086
JCF44_0000016388	JCF45_0000042981	26.3395	3.59652
JCF44_0000065040	JCF45_0000002651	12.4803	1.70849
JCF44_0000072943	JCF45_0000137267	11.596	1.58906
JCF44_0000029079	JCF45_0000012618	65.6887	9.01889
JCF44_0000064736	JCF45_0000005813	15.6002	2.14407
JCF44_0000084647	JCF45_0000019440	64.3804	8.84887
JCF44_0000061373	JCF45_0000108670	7.3391	1.00902
JCF44_0000026361	JCF45_0000070642	24.3149	3.34863
JCF44_0000002673	JCF45_0000075341	8.75083	1.20637
JCF44_0000008357	JCF45_0000042509	25.5975	3.53118
JCF44_0000083328	JCF45_0000018349	17.953	2.49505
JCF44_0000085996	JCF45_0000097441	15.0939	2.11022
JCF44_0000073769	JCF45_0000106283	64.0384	8.97111
JCF44_0000035663	JCF45_0000139206	24.6819	3.46057
JCF44_0000011820	JCF45_0000076618	28.898	4.05251
JCF44_0000033346	JCF45_0000009593	8.36115	1.17326
JCF44_0000084419	JCF45_0000093281	67.6986	9.54617
JCF44_0000059630	JCF45_0000052595	11.9127	1.68739
JCF44_0000079228	JCF45_0000109160	77.6673	11.1023
JCF44_0000086210	JCF45_0000044512	17.5856	2.51814
JCF44_0000028145	JCF45_0000001338	28.0528	4.03049
JCF44_0000013734	JCF45_0000139449	11.7942	1.69645
JCF44_0000027371	JCF45_0000122195	30.5763	4.39922
JCF44_0000026296	JCF45_0000098702	13.3043	1.91532
JCF44_0000075884	JCF45_0000060906	22.2349	3.20489
JCF44_0000035748	JCF45_0000114113	12.6924	1.83992
JCF44_0000041947	JCF45_0000022404	130.274	18.8881
JCF44_0000085451	JCF45_0000062624	17.2635	2.50667
JCF44_0000054448	JCF45_0000130221	14.449	2.13294
JCF44_0000008469	JCF45_0000050757	211.339	31.2206
JCF44_0000072400	JCF45_0000073025	74.0755	10.9531
JCF44_0000082313	JCF45_0000016770	17.1556	2.53748
JCF44_0000090772	JCF45_0000030150	42.1856	6.28854
JCF44_0000093806	JCF45_0000086915	10.0731	1.50696
JCF44_0000014242	JCF45_0000079882	24.5619	3.67576
JCF44_0000066948	JCF45_0000070896	12.7784	1.91505
JCF44_0000032032	JCF45_0000015062	23.9833	3.59486
JCF44_0000077532	JCF45_0000095758	11.0711	1.66981
JCF44_0000012380	JCF45_0000094387	17.3388	2.62109
JCF44_0000032937	JCF45_0000074320	14.4366	2.19459
JCF44_0000066059	JCF45_0000045582	18.2861	2.78147
JCF44_0000066434	JCF45_0000101867	18.8676	2.87977
JCF44_0000045083	JCF45_0000066831	21.2563	3.24511
JCF44_0000048356	JCF45_0000035155	131.349	20.0622
JCF44_0000026346	JCF45_0000053633	14.8059	2.26195
JCF44_0000053100	JCF45_0000103400	8.01281	1.22525
JCF44_0000043559	JCF45_0000132423	8.13897	1.24487
JCF44_0000043028	JCF45_0000052561	11.0595	1.69351
JCF44_0000015500	JCF45_0000019746	34.7421	5.33518
JCF44_0000001647	JCF45_0000052207	12.7264	1.96032
JCF44_0000040598	JCF45_0000091328	34.4505	5.32851
JCF44_0000017080	JCF45_0000101866	27.0375	4.19668
JCF44_0000030682	JCF45_0000128790	24.9895	3.87913
JCF44_0000087712	JCF45_0000091849	12.3307	1.91711
JCF44_0000050334	JCF45_0000018347	7.54236	1.17288
JCF44_0000053992	JCF45_0000010510	26.1738	4.08343
JCF44_0000024361	JCF45_0000090921	7.06817	1.10664
JCF44_0000082000	JCF45_0000095875	45.8474	7.17921
JCF44_0000087724	JCF45_0000133967	12.0987	1.89711
JCF44_0000023173	JCF45_0000021399	12.3741	1.94952
JCF44_0000041517	JCF45_0000099632	13.8573	2.1857
JCF44_0000018496	JCF45_0000008057	31.1486	4.91799
JCF44_0000018606	JCF45_0000017916	663.172	104.75
JCF44_0000072322	JCF45_0000069524	32.7679	5.18721
JCF44_0000058819	JCF45_0000096571	22.6565	3.59058
JCF44_0000018941	JCF45_0000078148	24.7679	3.92594
JCF44_0000043555	JCF45_0000094955	13.0041	2.06462
JCF44_0000069205	JCF45_0000084380	7.16394	1.14019
JCF44_0000013446	JCF45_0000054350	22.0757	3.52717
JCF44_0000050008	JCF45_0000012424	11.5477	1.84729
JCF44_0000090315	JCF45_0000092966	14.0872	2.25626
JCF44_0000010372	JCF45_0000072683	29.9175	4.79274
JCF44_0000037779	JCF45_0000105963	13.1242	2.10577
JCF44_0000072013	JCF45_0000046914	11.3685	1.82989
JCF44_0000072594	JCF45_0000040282	98.0558	15.7836
JCF44_0000036150	JCF45_0000119639	13.9378	2.26549
JCF44_0000094358	JCF45_0000006966	29.7265	4.83952
JCF44_0000073097	JCF45_0000043406	19.0355	3.10129
JCF44_0000073083	JCF45_0000044580	81.1843	13.2812
JCF44_0000055512	JCF45_0000124200	30.4103	4.97656
JCF44_0000068875	JCF45_0000100133	9.54249	1.56619
JCF44_0000015840	JCF45_0000011974	39.2295	6.45295
JCF44_0000050634	JCF45_0000020619	27.8778	4.5947
JCF44_0000059340	JCF45_0000019052	9.92714	1.6414
JCF44_0000034777	JCF45_0000100382	17.3476	2.87297
JCF44_0000024731	JCF45_0000078121	11.0472	1.83029
JCF44_0000065076	JCF45_0000135986	12.2689	2.03315
JCF44_0000067266	JCF45_0000106621	7.60277	1.26024
JCF44_0000014812	JCF45_0000061520	11.1501	1.85026
JCF44_0000084335	JCF45_0000088393	38.1178	6.33076
JCF44_0000010319	JCF45_0000104368	22.2407	3.69451
JCF44_0000065506	JCF45_0000124923	8.84901	1.47631
JCF44_0000018627	JCF45_0000093476	8.53129	1.42571
JCF44_0000024540	JCF45_0000099296	159.259	26.7253
JCF44_0000049800	JCF45_0000029530	21.4916	3.60801
JCF44_0000002367	JCF45_0000071528	19.1644	3.22214
JCF44_0000046672	JCF45_0000103387	19.9647	3.36589
JCF44_0000092362	JCF45_0000117972	10.3419	1.74358
JCF44_0000054878	JCF45_0000017285	13.8573	2.34084
JCF44_0000087130	JCF45_0000117459	15.0645	2.54627
JCF44_0000057917	JCF45_0000031153	35.824	6.05915
JCF44_0000031245	JCF45_0000071467	13.5245	2.29215
JCF44_0000018607	JCF45_0000014472	16.0868	2.73131
JCF44_0000019224	JCF45_0000016364	6.26565	1.06625
JCF44_0000064190	JCF45_0000063685	13.2754	2.26063
JCF44_0000071112	JCF45_0000020121	26.6866	4.5444
JCF44_0000002722	JCF45_0000054094	14.4366	2.4625
JCF44_0000005549	JCF45_0000069627	16.8145	2.86944
JCF44_0000060972	JCF45_0000122232	16.5311	2.82188
JCF44_0000033262	JCF45_0000051650	12.829	2.19459
JCF44_0000019631	JCF45_0000000204	8.00341	1.37318
JCF44_0000055443	JCF45_0000014001	20.8614	3.58454
JCF44_0000034267	JCF45_0000027694	17.8578	3.07633
JCF44_0000066279	JCF45_0000115149	14.5917	2.51695
JCF44_0000034705	JCF45_0000104787	17.4236	3.00553
JCF44_0000093411	JCF45_0000133996	36.812	6.35088
JCF44_0000029159	JCF45_0000125507	34.7486	6.00351
JCF44_0000032885	JCF45_0000009226	15.2393	2.63335
JCF44_0000030356	JCF45_0000017849	98.1863	16.9945
JCF44_0000017064	JCF45_0000126099	60.2501	10.4287
JCF44_0000020995	JCF45_0000107252	7.3391	1.27062
JCF44_0000015400	JCF45_0000073424	11.6672	2.02215
JCF44_0000008963	JCF45_0000127545	12.2364	2.12251
JCF44_0000078786	JCF45_0000108176	21.9507	3.81003
JCF44_0000021222	JCF45_0000011303	108.187	18.7857
JCF44_0000053056	JCF45_0000033424	6.34312	1.10213
JCF44_0000017477	JCF45_0000120175	14.9764	2.60742
JCF44_0000090319	JCF45_0000038759	10.8148	1.88743
JCF44_0000068878	JCF45_0000093851	11.3789	1.99508
JCF44_0000049685	JCF45_0000040535	16.0629	2.81844
JCF44_0000022118	JCF45_0000063208	21.2107	3.72212
JCF44_0000009424	JCF45_0000121356	22.2349	3.90695
JCF44_0000004825	JCF45_0000135682	28.4867	5.01365
JCF44_0000018064	JCF45_0000075527	15.9177	2.80581
JCF44_0000013243	JCF45_0000006142	19.8902	3.50626
JCF44_0000053906	JCF45_0000041816	8.17093	1.44211
JCF44_0000056040	JCF45_0000079518	180.356	31.8467
JCF44_0000037166	JCF45_0000064634	18.6319	3.30086
JCF44_0000011621	JCF45_0000047891	10.8566	1.92731
JCF44_0000074849	JCF45_0000033275	78.9417	14.0219
JCF44_0000043838	JCF45_0000038217	40.5735	7.22729
JCF44_0000008337	JCF45_0000098583	15.097	2.68931
JCF44_0000077408	JCF45_0000129327	14.5822	2.60027
JCF44_0000077064	JCF45_0000097390	9.8993	1.7692
JCF44_0000044994	JCF45_0000020446	12.2689	2.19365
JCF44_0000068228	JCF45_0000102610	11.8455	2.12155
JCF44_0000073760	JCF45_0000029893	761.797	137.221
JCF44_0000056533	JCF45_0000001493	8.44752	1.52166
JCF44_0000017492	JCF45_0000139642	16.527	2.97915
JCF44_0000008392	JCF45_0000075001	8.53072	1.53861
JCF44_0000023320	JCF45_0000010346	8.83194	1.59311
JCF44_0000042272	JCF45_0000020775	32.2334	5.82428
JCF44_0000091708	JCF45_0000119435	495.558	89.6055
JCF44_0000069822	JCF45_0000129927	26.6091	4.81445
JCF44_0000065942	JCF45_0000037682	12.614	2.28336
JCF44_0000073730	JCF45_0000009924	21.5986	3.91013
JCF44_0000011768	JCF45_0000061569	15.4566	2.80543
JCF44_0000026429	JCF45_0000055880	215.137	39.0833
JCF44_0000064031	JCF45_0000123916	55.6091	10.1178
JCF44_0000052164	JCF45_0000081983	16.6395	3.03748
JCF44_0000051485	JCF45_0000077769	22.3951	4.09633
JCF44_0000019510	JCF45_0000018082	17.468	3.19529
JCF44_0000064236	JCF45_0000098060	5.83048	1.06853
JCF44_0000009303	JCF45_0000105462	9.10149	1.66816
JCF44_0000000539	JCF45_0000107649	46.6795	8.56473
JCF44_0000008130	JCF45_0000048881	8.231	1.5134
JCF44_0000038205	JCF45_0000093881	14.8698	2.73618
JCF44_0000032768	JCF45_0000063146	12.3696	2.27767
JCF44_0000029171	JCF45_0000086494	11.6382	2.14722
JCF44_0000045878	JCF45_0000080865	21.5401	3.97587
JCF44_0000022787	JCF45_0000019887	166.082	30.7842
JCF44_0000047056	JCF45_0000055113	18.3064	3.39601
JCF44_0000029383	JCF45_0000089325	8.52285	1.58139
JCF44_0000020543	JCF45_0000004408	68.1613	12.649
JCF44_0000053902	JCF45_0000076526	7.67467	1.42513
JCF44_0000027774	JCF45_0000135510	12.2937	2.28661
JCF44_0000077638	JCF45_0000114069	26.0656	4.85278
JCF44_0000046175	JCF45_0000028681	39.7344	7.39808
JCF44_0000041654	JCF45_0000139127	16.8723	3.14626
JCF44_0000051556	JCF45_0000079047	58.4529	10.902
JCF44_0000048064	JCF45_0000054795	17.0684	3.18498
JCF44_0000061767	JCF45_0000125880	80.1496	14.9656
JCF44_0000040211	JCF45_0000065566	7.44814	1.39073
JCF44_0000070130	JCF45_0000023759	34.4505	6.43521
JCF44_0000039713	JCF45_0000072074	15.9758	2.98492
JCF44_0000067418	JCF45_0000105284	8.15748	1.5258
JCF44_0000050746	JCF45_0000105256	12.904	2.41412
JCF44_0000086000	JCF45_0000124742	14.0434	2.62969
JCF44_0000065811	JCF45_0000039583	94.4125	17.6915
JCF44_0000057197	JCF45_0000097929	17.2176	3.22732
JCF44_0000029074	JCF45_0000120326	16.8873	3.17043
JCF44_0000046492	JCF45_0000071726	12.1814	2.28855
JCF44_0000015073	JCF45_0000025136	24.4736	4.60598
JCF44_0000043446	JCF45_0000097461	27.9778	5.27131
JCF44_0000012756	JCF45_0000049269	68.0699	12.8331
JCF44_0000070184	JCF45_0000131018	14.6613	2.76918
JCF44_0000081964	JCF45_0000030818	15.8389	2.99368
JCF44_0000080084	JCF45_0000125794	21.0463	3.98498
JCF44_0000041123	JCF45_0000121550	5.50501	1.04353
JCF44_0000054347	JCF45_0000103693	20.3845	3.8751
JCF44_0000000819	JCF45_0000070632	12.7662	2.42799
JCF44_0000006544	JCF45_0000091320	27.7597	5.28441
JCF44_0000076097	JCF45_0000117079	13.0041	2.47573
JCF44_0000010114	JCF45_0000021702	121.597	23.1592
JCF44_0000066998	JCF45_0000026529	24.2288	4.61546
JCF44_0000018674	JCF45_0000049259	10.5144	2.00387
JCF44_0000085299	JCF45_0000063914	15.7851	3.00923
JCF44_0000011638	JCF45_0000113026	8.0453	1.53403
JCF44_0000082314	JCF45_0000085002	7.74897	1.47954
JCF44_0000021290	JCF45_0000078185	64.5468	12.3605
JCF44_0000055730	JCF45_0000052562	19.1022	3.6582
JCF44_0000044272	JCF45_0000115732	13.1472	2.51814
JCF44_0000021390	JCF45_0000119159	19.6026	3.77076
JCF44_0000028537	JCF45_0000057124	11.58	2.22856
JCF44_0000011950	JCF45_0000049369	21.1307	4.0669
JCF44_0000076096	JCF45_0000041893	5.84278	1.12492
JCF44_0000001228	JCF45_0000081276	10.8253	2.08614
JCF44_0000043327	JCF45_0000044337	9.10149	1.75521
JCF44_0000052117	JCF45_0000120046	6.71986	1.29605
JCF44_0000015383	JCF45_0000036809	8.75398	1.68982
JCF44_0000040926	JCF45_0000050788	22.7758	4.39802
JCF44_0000011501	JCF45_0000083435	25.7285	4.97158
JCF44_0000041897	JCF45_0000020760	1408.97	272.508
JCF44_0000075342	JCF45_0000087261	7.38452	1.42904
JCF44_0000051177	JCF45_0000059948	17.8261	3.45494
JCF44_0000079091	JCF45_0000068894	6.00445	1.16426
JCF44_0000040934	JCF45_0000095072	17.2252	3.34303
JCF44_0000035945	JCF45_0000081867	21.9366	4.27477
JCF44_0000060178	JCF45_0000092016	42.4885	8.29186
JCF44_0000082218	JCF45_0000007845	299.742	58.5872
JCF44_0000043376	JCF45_0000095186	11.7658	2.30198
JCF44_0000092565	JCF45_0000133330	12.0267	2.35958
JCF44_0000035822	JCF45_0000031029	41.1421	8.07218
JCF44_0000072774	JCF45_0000078536	24.0874	4.72694
JCF44_0000015470	JCF45_0000014471	10.6997	2.10034
JCF44_0000078476	JCF45_0000102083	12.0452	2.36722
JCF44_0000048348	JCF45_0000003897	9.61692	1.89419
JCF44_0000035640	JCF45_0000099726	7.79038	1.53601
JCF44_0000064593	JCF45_0000077739	6.78393	1.3387
JCF44_0000011851	JCF45_0000134060	9.97422	1.97025
JCF44_0000076788	JCF45_0000032390	18.7476	3.70639
JCF44_0000004897	JCF45_0000011638	13.1286	2.5969
JCF44_0000074772	JCF45_0000123642	10.2241	2.02486
JCF44_0000080959	JCF45_0000128301	8.6056	1.70583
JCF44_0000011895	JCF45_0000063322	18.2737	3.62426
JCF44_0000032284	JCF45_0000008872	7.88529	1.56484
JCF44_0000024153	JCF45_0000034413	12.3866	2.46082
JCF44_0000083658	JCF45_0000088201	13.0268	2.59007
JCF44_0000004840	JCF45_0000106365	25.8716	5.14568
JCF44_0000030912	JCF45_0000055200	5.45207	1.08479
JCF44_0000083137	JCF45_0000128772	599.347	119.277
JCF44_0000066486	JCF45_0000061534	8.42024	1.6813
JCF44_0000082945	JCF45_0000132490	9.98357	1.99582
JCF44_0000093973	JCF45_0000100538	6.10114	30.5521
JCF44_0000060514	JCF45_0000011843	21.7438	109.089
JCF44_0000039414	JCF45_0000079449	1.88223	9.5935
JCF44_0000068846	JCF45_0000008689	40.0142	205.162
JCF44_0000075673	JCF45_0000098071	71.416	366.318
JCF44_0000082384	JCF45_0000003177	42.1304	217.779
JCF44_0000082327	JCF45_0000013023	3.45395	18.2401
JCF44_0000061229	JCF45_0000087490	2.48767	13.1813
JCF44_0000088224	JCF45_0000134103	16.4064	88.7087
JCF44_0000072490	JCF45_0000131151	9.10392	50.141
JCF44_0000074998	JCF45_0000134751	5.38432	30.1196
JCF44_0000086634	JCF45_0000044417	48.49	273.708
JCF44_0000018362	JCF45_0000099753	6.62134	37.5332
JCF44_0000080451	JCF45_0000088910	7.40391	42.2296
JCF44_0000058978	JCF45_0000016401	18.9623	109.208
JCF44_0000045647	JCF45_0000091422	6.79944	39.2812
JCF44_0000044495	JCF45_0000004344	8.25305	47.9535
JCF44_0000031737	JCF45_0000096697	7.94177	46.9478
JCF44_0000022101	JCF45_0000102854	2.82551	16.7738
JCF44_0000040645	JCF45_0000114811	4.71358	28.1145
JCF44_0000020533	JCF45_0000051371	140.893	840.986
JCF44_0000069707	JCF45_0000132295	16.6016	99.2895
JCF44_0000073442	JCF45_0000058142	4.60195	27.8036
JCF44_0000007674	JCF45_0000091700	16.1421	97.545
JCF44_0000093405	JCF45_0000012172	8.85894	53.9722
JCF44_0000085688	JCF45_0000099651	8.0359	48.9932
JCF44_0000020409	JCF45_0000016278	4.81922	29.8003
JCF44_0000079126	JCF45_0000040311	3.65461	22.7218
JCF44_0000051070	JCF45_0000042983	63.7957	404.749
JCF44_0000049147	JCF45_0000136570	4.20446	26.9019
JCF44_0000033608	JCF45_0000051003	8.4696	56.3773
JCF44_0000085417	JCF45_0000025753	15.2057	102.276
JCF44_0000058997	JCF45_0000045338	4.60635	31.1422
JCF44_0000064351	JCF45_0000040900	9.7017	67.2242
JCF44_0000081870	JCF45_0000138297	2.283	15.8356
JCF44_0000039374	JCF45_0000101101	62.7431	437.991
JCF44_0000052741	JCF45_0000057294	3.80755	26.5916
JCF44_0000085394	JCF45_0000037852	3.3519	23.5126
JCF44_0000093526	JCF45_0000122178	19.6707	138.719
JCF44_0000088618	JCF45_0000048536	21.4963	159.282
JCF44_0000073571	JCF45_0000116270	7.42862	55.3143
JCF44_0000076491	JCF45_0000087479	8.14909	61.0713
JCF44_0000062757	JCF45_0000116725	9.34086	70.2381
JCF44_0000092213	JCF45_0000073298	6.89422	52.1816
JCF44_0000082332	JCF45_0000118894	15.6383	122.274
JCF44_0000062438	JCF45_0000103959	3.69866	28.9867
JCF44_0000081889	JCF45_0000022337	4.45746	35.6444
JCF44_0000074578	JCF45_0000101824	4.63912	38.925
JCF44_0000077251	JCF45_0000110385	22.4682	188.65
JCF44_0000084690	JCF45_0000054034	23.3123	198.844
JCF44_0000070198	JCF45_0000042145	16.7447	144.866
JCF44_0000051943	JCF45_0000002562	6.75801	59.9015
JCF44_0000072670	JCF45_0000101672	4.46689	40.2846
JCF44_0000018003	JCF45_0000070181	46.3969	420.831
JCF44_0000080845	JCF45_0000081242	37.4805	340.201
JCF44_0000035497	JCF45_0000039595	9.14666	85.7427
JCF44_0000004567	JCF45_0000030167	24.1515	227.815
JCF44_0000026518	JCF45_0000068271	2.87609	28.4021
JCF44_0000010958	JCF45_0000032833	3.5959	35.8744
JCF44_0000024277	JCF45_0000136664	6.31333	63.1778
JCF44_0000033782	JCF45_0000018455	3.70772	39.3105
JCF44_0000080063	JCF45_0000060198	10.3943	112.157
JCF44_0000055957	JCF45_0000124650	4.84395	52.5856
JCF44_0000053581	JCF45_0000010082	10.1764	111.528
JCF44_0000091176	JCF45_0000020164	59.0613	650.166
JCF44_0000021638	JCF45_0000000795	9.75664	108.186
JCF44_0000028137	JCF45_0000064356	9.44569	105.369
JCF44_0000066109	JCF45_0000010457	4.48747	50.0982
JCF44_0000094004	JCF45_0000091462	11.7198	131.109
JCF44_0000060975	JCF45_0000123783	11.2893	126.523
JCF44_0000075087	JCF45_0000057481	12.3338	138.6
JCF44_0000026762	JCF45_0000036029	7.3326	83.1133
JCF44_0000036105	JCF45_0000077043	3.09239	36.6386
JCF44_0000042254	JCF45_0000109819	2.39024	28.4969
JCF44_0000038185	JCF45_0000004916	4.63604	57.3997
JCF44_0000056170	JCF45_0000136367	59.346	816.871
JCF44_0000040403	JCF45_0000101583	80.5029	1132.28
JCF44_0000017026	JCF45_0000037770	6.75801	95.6554
JCF44_0000005609	JCF45_0000077837	5.19225	99.422
JCF44_0000037723	JCF45_0000077369	6.08082	121.51
JCF44_0000013117	JCF45_0000055458	4.72259	103.919
JCF44_0000058856	JCF45_0000007916	4.15568	94.7824
JCF44_0000081981	JCF45_0000094782	9.90312	237.054
JCF44_0000088141	JCF45_0000064831	2.98843	83.5182
JCF44_0000005569	JCF45_0000037310	2.74883	220.007
JCF44_0000067992	JCF45_0000083510	16.291	1521.58
JCF44_0000046469	JCF45_0000064450	4.96933	483.234
JCF44_0000042446	JCF45_0000077461	9.01632	12769.1

## Sheet: 2312 above 2-fold
Copaiba lncRNA regulated above 2-fold between ARF and CER populations
ARF	CER	RPKM ARF	RPKM CER
JCF44_0000019493	JCF45_0000117818	11.3189	2.2641
JCF44_0000015276	JCF45_0000034450	33.4346	6.6971
JCF44_0000049945	JCF45_0000111167	364.735	73.1005
JCF44_0000062573	JCF45_0000061643	68.6306	13.7786
JCF44_0000060978	JCF45_0000138460	24.8756	4.99433
JCF44_0000001614	JCF45_0000134309	19.0301	3.82177
JCF44_0000048428	JCF45_0000127179	15.3163	3.07633
JCF44_0000003703	JCF45_0000071535	14.8477	2.98322
JCF44_0000044625	JCF45_0000051604	8.57535	1.72965
JCF44_0000056514	JCF45_0000040984	10.9282	2.20825
JCF44_0000052776	JCF45_0000090038	6.56657	1.32761
JCF44_0000021986	JCF45_0000052872	5.98893	1.21184
JCF44_0000022247	JCF45_0000112858	17.2208	3.49075
JCF44_0000086709	JCF45_0000031105	13.5245	2.74473
JCF44_0000086492	JCF45_0000077182	25.4815	5.17443
JCF44_0000015607	JCF45_0000060598	23.8976	4.85357
JCF44_0000012276	JCF45_0000052156	6.83348	1.38802
JCF44_0000037444	JCF45_0000016355	8.0658	1.64171
JCF44_0000069639	JCF45_0000042568	44.6222	9.08519
JCF44_0000087595	JCF45_0000033169	121.601	24.9765
JCF44_0000000078	JCF45_0000063577	15.4225	3.16792
JCF44_0000078633	JCF45_0000048303	5.96752	1.2269
JCF44_0000057858	JCF45_0000092303	9.64212	1.98653
JCF44_0000034197	JCF45_0000137278	23.4179	4.82592
JCF44_0000021737	JCF45_0000121126	24.1358	4.97948
JCF44_0000086308	JCF45_0000081284	13.162	2.72177
JCF44_0000089940	JCF45_0000053723	36.885	7.63839
JCF44_0000064939	JCF45_0000056541	6.99962	1.44961
JCF44_0000077481	JCF45_0000032215	24.2888	5.04024
JCF44_0000075534	JCF45_0000009105	12.0589	2.50273
JCF44_0000003861	JCF45_0000093287	9.01632	1.87864
JCF44_0000053733	JCF45_0000101295	81.8889	17.0855
JCF44_0000003411	JCF45_0000003745	12.325	2.57439
JCF44_0000002712	JCF45_0000054282	1095.88	229.034
JCF44_0000053988	JCF45_0000068375	14.7424	3.08398
JCF44_0000094467	JCF45_0000032443	7.06197	1.47865
JCF44_0000090221	JCF45_0000008381	14.8775	3.12157
JCF44_0000018544	JCF45_0000022802	9.55447	2.00936
JCF44_0000043175	JCF45_0000107035	11.8694	2.50082
JCF44_0000004441	JCF45_0000039104	6.6418	1.40338
JCF44_0000055946	JCF45_0000123602	55.1216	11.6493
JCF44_0000061449	JCF45_0000134058	8.04838	1.70122
JCF44_0000054261	JCF45_0000079488	17.5188	3.70647
JCF44_0000039546	JCF45_0000023045	7.39852	1.56587
JCF44_0000046552	JCF45_0000116976	18.4061	3.89922
JCF44_0000033185	JCF45_0000033780	10.3587	2.19733
JCF44_0000019656	JCF45_0000126360	9.99213	2.11997
JCF44_0000035370	JCF45_0000015886	15.5112	3.29457
JCF44_0000079684	JCF45_0000051377	14.6251	3.10757
JCF44_0000090424	JCF45_0000077309	8.3519	1.77708
JCF44_0000025840	JCF45_0000092874	36.4274	7.75585
JCF44_0000017870	JCF45_0000128941	10.2933	2.19313
JCF44_0000041700	JCF45_0000107851	5.63191	1.20003
JCF44_0000042197	JCF45_0000127170	17.1337	3.65338
JCF44_0000085694	JCF45_0000136057	12.9224	2.75713
JCF44_0000041987	JCF45_0000044985	14.737	3.15051
JCF44_0000092288	JCF45_0000011847	121.747	26.0422
JCF44_0000034545	JCF45_0000138049	12.4595	2.6671
JCF44_0000060614	JCF45_0000021161	9.20792	1.97153
JCF44_0000052394	JCF45_0000110607	7.76902	1.66478
JCF44_0000030370	JCF45_0000106933	11.0804	2.3747
JCF44_0000046615	JCF45_0000012012	30.0668	6.44814
JCF44_0000075392	JCF45_0000048600	10.4935	2.25208
JCF44_0000070152	JCF45_0000026370	5.91326	1.27086
JCF44_0000066317	JCF45_0000070804	10.4003	2.23623
JCF44_0000004141	JCF45_0000021457	10.6402	2.28921
JCF44_0000037414	JCF45_0000079814	8.73623	1.88004
JCF44_0000088014	JCF45_0000056017	8.50904	1.83303
JCF44_0000055203	JCF45_0000021038	36.4304	7.84942
JCF44_0000074842	JCF45_0000024769	22.6141	4.87345
JCF44_0000033397	JCF45_0000128829	11029.5	2377.98
JCF44_0000059839	JCF45_0000069376	7.93948	1.71184
JCF44_0000037223	JCF45_0000133557	12.0372	2.59848
JCF44_0000068176	JCF45_0000073736	26.9027	5.80912
JCF44_0000030160	JCF45_0000063632	12.468	2.69466
JCF44_0000056868	JCF45_0000060042	7.32298	1.58522
JCF44_0000061497	JCF45_0000077231	11.1556	2.41846
JCF44_0000082128	JCF45_0000068455	98.7629	21.4614
JCF44_0000016772	JCF45_0000093815	29.26	6.36311
JCF44_0000041539	JCF45_0000055697	8.37603	1.82161
JCF44_0000048780	JCF45_0000026072	12.0367	2.61922
JCF44_0000008724	JCF45_0000114185	9.42684	2.05213
JCF44_0000080270	JCF45_0000124010	16.2107	3.53017
JCF44_0000069548	JCF45_0000033092	9.27503	2.02247
JCF44_0000021003	JCF45_0000091483	12.9484	2.82359
JCF44_0000027293	JCF45_0000063152	9.47597	2.06761
JCF44_0000054813	JCF45_0000075194	8.84757	1.93379
JCF44_0000057779	JCF45_0000034780	16.2944	3.56283
JCF44_0000076082	JCF45_0000056768	33.8251	7.40385
JCF44_0000038257	JCF45_0000012629	7.33262	1.60733
JCF44_0000008252	JCF45_0000075830	35.3285	7.77021
JCF44_0000020675	JCF45_0000002766	12.7356	2.80369
JCF44_0000002418	JCF45_0000019493	6.40475	1.41087
JCF44_0000088422	JCF45_0000123495	14.3532	3.16334
JCF44_0000065340	JCF45_0000014932	14.4366	3.18376
JCF44_0000072294	JCF45_0000034870	15.097	3.33193
JCF44_0000042872	JCF45_0000023409	6.5393	1.44383
JCF44_0000082679	JCF45_0000017060	8.30291	1.83533
JCF44_0000019895	JCF45_0000116487	26.035	5.75618
JCF44_0000050938	JCF45_0000101069	13.3124	2.94401
JCF44_0000030104	JCF45_0000008297	17.0178	3.76509
JCF44_0000067810	JCF45_0000105701	15.0464	3.33083
JCF44_0000064157	JCF45_0000074290	60.0693	13.3182
JCF44_0000028653	JCF45_0000021388	18.0047	3.99373
JCF44_0000065080	JCF45_0000047708	8.61491	1.91478
JCF44_0000041285	JCF45_0000120143	13.4608	2.99262
JCF44_0000019457	JCF45_0000136341	12.5179	2.78323
JCF44_0000069738	JCF45_0000124165	6.24017	1.38802
JCF44_0000079425	JCF45_0000112759	7.93151	1.76563
JCF44_0000016273	JCF45_0000112583	10.137	2.26257
JCF44_0000010081	JCF45_0000049083	6.81159	1.52084
JCF44_0000052587	JCF45_0000107372	87.1201	19.4552
JCF44_0000025720	JCF45_0000032752	19.4647	4.34762
JCF44_0000029880	JCF45_0000092158	14.8125	3.30855
JCF44_0000043391	JCF45_0000107021	6.74026	1.5072
JCF44_0000011281	JCF45_0000076613	10.5234	2.35383
JCF44_0000076821	JCF45_0000088482	6.62577	1.48233
JCF44_0000079451	JCF45_0000004242	28.8253	6.45777
JCF44_0000068417	JCF45_0000061439	13.7618	3.08347
JCF44_0000056055	JCF45_0000106547	18.3066	4.10265
JCF44_0000062437	JCF45_0000033889	10.7781	2.41599
JCF44_0000020233	JCF45_0000066146	28.0429	6.28635
JCF44_0000025277	JCF45_0000085301	32.817	7.35723
JCF44_0000061543	JCF45_0000089141	17.3388	3.90095
JCF44_0000052279	JCF45_0000017391	16.1053	3.62395
JCF44_0000029207	JCF45_0000003797	12.0203	2.71422
JCF44_0000062186	JCF45_0000118914	33.9585	7.67059
JCF44_0000054225	JCF45_0000094534	31.5029	7.1176
JCF44_0000064863	JCF45_0000080797	11.0986	2.50857
JCF44_0000067527	JCF45_0000022683	15.8438	3.58299
JCF44_0000035739	JCF45_0000083875	5.71542	1.29277
JCF44_0000094347	JCF45_0000045769	15.2055	3.44109
JCF44_0000057686	JCF45_0000127274	17.1039	3.87386
JCF44_0000087678	JCF45_0000113960	10.1912	2.30899
JCF44_0000020623	JCF45_0000130939	20.286	4.59927
JCF44_0000008409	JCF45_0000034418	6.76053	1.53845
JCF44_0000055205	JCF45_0000123490	10.5292	2.40114
JCF44_0000001536	JCF45_0000063971	10.5386	2.40372
JCF44_0000043979	JCF45_0000089145	13.2956	3.03312
JCF44_0000085311	JCF45_0000067757	6.21038	1.41913
JCF44_0000025944	JCF45_0000061634	36.4724	8.34881
JCF44_0000086075	JCF45_0000035879	12.9491	2.96512
JCF44_0000082869	JCF45_0000135634	14.8948	3.42368
JCF44_0000036867	JCF45_0000006666	15.1627	3.48591
JCF44_0000078186	JCF45_0000018987	18.2209	4.18933
JCF44_0000052373	JCF45_0000060347	29.5427	6.79266
JCF44_0000009845	JCF45_0000054241	9.89799	2.27811
JCF44_0000075949	JCF45_0000011938	6.65447	1.53403
JCF44_0000051714	JCF45_0000054864	13.6321	3.14264
JCF44_0000000441	JCF45_0000098062	60.3713	13.9349
JCF44_0000010719	JCF45_0000005046	124.152	28.6592
JCF44_0000027877	JCF45_0000044779	15.0069	3.46859
JCF44_0000018849	JCF45_0000098965	19.9166	4.61559
JCF44_0000087454	JCF45_0000034059	8.05171	1.8661
JCF44_0000037088	JCF45_0000103125	9.37897	2.17601
JCF44_0000027646	JCF45_0000042789	10.1344	2.35268
JCF44_0000064171	JCF45_0000081875	11.4741	2.66383
JCF44_0000070440	JCF45_0000008688	30.5289	7.09656
JCF44_0000012311	JCF45_0000018110	10.9993	2.55701
JCF44_0000008470	JCF45_0000108617	7.49067	1.74606
JCF44_0000051817	JCF45_0000101519	10.8127	2.52465
JCF44_0000059912	JCF45_0000111945	26.3578	6.15527
JCF44_0000051206	JCF45_0000110272	8.91588	2.09202
JCF44_0000078628	JCF45_0000099541	8.20586	1.92975
JCF44_0000015719	JCF45_0000022007	9.06591	2.1325
JCF44_0000023347	JCF45_0000074597	34.7977	8.18729
JCF44_0000076587	JCF45_0000050152	8.03911	1.89419
JCF44_0000081542	JCF45_0000048364	8.42627	1.98868
JCF44_0000058737	JCF45_0000034314	15.0334	3.55177
JCF44_0000006450	JCF45_0000041942	15.8939	3.76155
JCF44_0000001795	JCF45_0000024373	21.2716	5.03789
JCF44_0000018123	JCF45_0000011118	18.9822	4.49758
JCF44_0000088910	JCF45_0000045775	8.00727	1.90016
JCF44_0000072230	JCF45_0000031362	11.5097	2.7326
JCF44_0000091485	JCF45_0000065228	12.5029	2.97145
JCF44_0000063894	JCF45_0000085074	8.6571	2.05822
JCF44_0000083027	JCF45_0000066315	8.73572	2.07855
JCF44_0000045769	JCF45_0000043906	8.46878	2.01541
JCF44_0000058719	JCF45_0000055600	17.7218	4.21765
JCF44_0000048482	JCF45_0000089771	31.0913	7.40154
JCF44_0000045648	JCF45_0000096083	22.2133	5.29423
JCF44_0000005305	JCF45_0000095492	11.0255	2.62969
JCF44_0000053015	JCF45_0000099505	10.6268	2.53618
JCF44_0000024662	JCF45_0000032116	24.2533	5.79151
JCF44_0000080329	JCF45_0000010548	51.1705	12.2437
JCF44_0000056720	JCF45_0000082561	157.219	37.6718
JCF44_0000014053	JCF45_0000117334	157.016	37.66
JCF44_0000014793	JCF45_0000054270	12.8265	3.0799
JCF44_0000067983	JCF45_0000078358	19.9647	4.79489
JCF44_0000088672	JCF45_0000121264	6.63568	1.5949
JCF44_0000077660	JCF45_0000089618	12.6904	3.05159
JCF44_0000056736	JCF45_0000048453	11.3122	2.72131
JCF44_0000072308	JCF45_0000006986	5.77643	1.39014
JCF44_0000015186	JCF45_0000117316	7.885	1.89838
JCF44_0000019185	JCF45_0000028838	13.033	3.13793
JCF44_0000045412	JCF45_0000137975	12.6411	3.04418
JCF44_0000026211	JCF45_0000116878	90.8958	21.9124
JCF44_0000083624	JCF45_0000118050	19.6958	4.7494
JCF44_0000004343	JCF45_0000091002	9.56846	2.30884
JCF44_0000083860	JCF45_0000067841	14.244	3.44361
JCF44_0000032971	JCF45_0000062838	10.3943	2.51385
JCF44_0000042236	JCF45_0000048498	22.5038	5.44504
JCF44_0000000951	JCF45_0000084217	17.4987	4.23519
JCF44_0000036068	JCF45_0000122839	9.43716	2.28556
JCF44_0000070930	JCF45_0000122619	12.6433	3.06248
JCF44_0000084278	JCF45_0000125010	11.5477	2.79991
JCF44_0000072147	JCF45_0000083736	346.207	83.9501
JCF44_0000021700	JCF45_0000051251	6.02993	1.4624
JCF44_0000072803	JCF45_0000083680	6.98438	1.69414
JCF44_0000084914	JCF45_0000034110	11.1556	2.71181
JCF44_0000084485	JCF45_0000106602	292.467	71.1877
JCF44_0000054492	JCF45_0000131215	85.2202	20.7746
JCF44_0000051952	JCF45_0000096835	10.043	2.44999
JCF44_0000072491	JCF45_0000058980	12.7035	3.09941
JCF44_0000011737	JCF45_0000073538	25.919	6.32647
JCF44_0000014802	JCF45_0000019145	15.9818	3.90246
JCF44_0000055966	JCF45_0000088475	6.11416	1.49297
JCF44_0000006994	JCF45_0000100510	25.2156	6.15939
JCF44_0000077520	JCF45_0000067606	15.2678	3.73187
JCF44_0000045686	JCF45_0000087655	17.3711	4.24827
JCF44_0000002496	JCF45_0000092941	9.37344	2.29363
JCF44_0000035279	JCF45_0000083153	6.12624	1.50008
JCF44_0000023491	JCF45_0000101810	61.1977	14.9851
JCF44_0000092142	JCF45_0000011076	10.7458	2.63384
JCF44_0000034685	JCF45_0000083293	7.30975	1.79332
JCF44_0000017498	JCF45_0000060564	14.2817	3.50904
JCF44_0000020432	JCF45_0000057257	5.78924	1.42283
JCF44_0000051524	JCF45_0000060962	11.9127	2.92818
JCF44_0000033103	JCF45_0000025776	7.63919	1.87797
JCF44_0000084905	JCF45_0000070269	29.7005	7.30349
JCF44_0000054196	JCF45_0000035733	28.1263	6.92457
JCF44_0000055365	JCF45_0000137147	12.0776	2.97429
JCF44_0000041112	JCF45_0000107379	7.66442	1.88845
JCF44_0000057946	JCF45_0000089008	6.73891	1.66101
JCF44_0000013893	JCF45_0000113666	38.2077	9.41913
JCF44_0000039970	JCF45_0000117797	10.0963	2.48996
JCF44_0000059688	JCF45_0000036059	11.7801	2.91158
JCF44_0000065244	JCF45_0000101791	7.74242	1.91475
JCF44_0000013883	JCF45_0000021114	11.6773	2.88884
JCF44_0000002347	JCF45_0000002499	5.30854	1.31441
JCF44_0000030314	JCF45_0000035007	12.7262	3.15492
JCF44_0000065917	JCF45_0000104851	27.9928	6.94449
JCF44_0000081644	JCF45_0000046697	7.67057	1.90893
JCF44_0000037006	JCF45_0000106976	7.19313	1.79059
JCF44_0000024581	JCF45_0000068223	8.66081	2.15611
JCF44_0000030233	JCF45_0000104471	7.4161	1.84719
JCF44_0000061891	JCF45_0000018456	17.7218	4.41742
JCF44_0000045884	JCF45_0000107924	11.596	2.89619
JCF44_0000070647	JCF45_0000118350	16.1668	4.03939
JCF44_0000050310	JCF45_0000030427	12.5237	3.13293
JCF44_0000064296	JCF45_0000027405	26.1092	6.53821
JCF44_0000093442	JCF45_0000096345	11.9245	2.98916
JCF44_0000062982	JCF45_0000034283	8.3723	2.10029
JCF44_0000054003	JCF45_0000046208	15.9898	4.01232
JCF44_0000065065	JCF45_0000125480	5.5359	1.38918
JCF44_0000053985	JCF45_0000102894	24.5415	6.15981
JCF44_0000054888	JCF45_0000023713	9.76182	2.45041
JCF44_0000066612	JCF45_0000099091	7.8256	1.96732
JCF44_0000084593	JCF45_0000020090	18.0774	4.54532
JCF44_0000045842	JCF45_0000057381	9.39144	2.36364
JCF44_0000026694	JCF45_0000103428	11.8385	2.97964
JCF44_0000090490	JCF45_0000049826	10.2249	2.57408
JCF44_0000066738	JCF45_0000037559	17.5296	4.41374
JCF44_0000090500	JCF45_0000045028	9.24723	2.3314
JCF44_0000042871	JCF45_0000021240	29.3238	7.40733
JCF44_0000042630	JCF45_0000058522	10.0927	2.55173
JCF44_0000037442	JCF45_0000098519	5.77246	1.46177
JCF44_0000051094	JCF45_0000064607	22.7714	5.76771
JCF44_0000052418	JCF45_0000061878	135.029	34.2174
JCF44_0000065745	JCF45_0000011333	16.5803	4.21047
JCF44_0000011040	JCF45_0000003889	6.20618	1.57652
JCF44_0000040723	JCF45_0000123911	16.4052	4.1722
JCF44_0000016682	JCF45_0000086746	9.07133	2.30765
JCF44_0000017837	JCF45_0000091896	6.60959	1.68294
JCF44_0000052362	JCF45_0000078665	11.1556	2.84392
JCF44_0000085514	JCF45_0000019313	8.43613	2.15106
JCF44_0000047171	JCF45_0000102551	7.78601	1.98551
JCF44_0000032436	JCF45_0000115575	47.7975	12.2008
JCF44_0000033340	JCF45_0000060463	23.414	5.98246
JCF44_0000055248	JCF45_0000035990	17.3878	4.44556
JCF44_0000025948	JCF45_0000124682	36.8395	9.42306
JCF44_0000005767	JCF45_0000067485	12.0267	3.07633
JCF44_0000005485	JCF45_0000065265	7.05117	1.80554
JCF44_0000069949	JCF45_0000112120	17.3671	4.44767
JCF44_0000081496	JCF45_0000107710	7.7706	1.99141
JCF44_0000084884	JCF45_0000057002	5.69586	1.45974
JCF44_0000039542	JCF45_0000094492	7.95612	2.03915
JCF44_0000055090	JCF45_0000090375	5.44397	1.39558
JCF44_0000003532	JCF45_0000096876	19.4215	4.9877
JCF44_0000049206	JCF45_0000038940	13.4785	3.46724
JCF44_0000004147	JCF45_0000083915	8.70012	2.23993
JCF44_0000025581	JCF45_0000039742	12.0267	3.10099
JCF44_0000086187	JCF45_0000038216	10.3498	2.66937
JCF44_0000073535	JCF45_0000135816	6.45202	1.66526
JCF44_0000016361	JCF45_0000100263	21.3225	5.51364
JCF44_0000055009	JCF45_0000139188	19.8367	5.13528
JCF44_0000048349	JCF45_0000113969	5.75049	1.48875
JCF44_0000041306	JCF45_0000101465	17.192	4.45169
JCF44_0000070017	JCF45_0000077636	12.1827	3.15591
JCF44_0000061219	JCF45_0000082369	7.3326	1.9004
JCF44_0000091488	JCF45_0000104385	40.4171	10.4784
JCF44_0000038679	JCF45_0000063375	10.1768	2.63882
JCF44_0000071152	JCF45_0000108818	38.6641	10.0291
JCF44_0000070252	JCF45_0000104942	6.53333	1.69645
JCF44_0000080808	JCF45_0000043556	13.4606	3.49714
JCF44_0000047416	JCF45_0000100338	42.6182	11.075
JCF44_0000094779	JCF45_0000130853	7.26677	1.88845
JCF44_0000021511	JCF45_0000069166	9.66634	2.51667
JCF44_0000013141	JCF45_0000134621	8.76417	2.28336
JCF44_0000025094	JCF45_0000138026	45.1122	11.7612
JCF44_0000030337	JCF45_0000116903	6.84887	1.7856
JCF44_0000031254	JCF45_0000023621	10.2104	2.66562
JCF44_0000054497	JCF45_0000121466	12.0372	3.14264
JCF44_0000030283	JCF45_0000058147	7.46443	1.94956
JCF44_0000076608	JCF45_0000051793	4.38774	1.14715
JCF44_0000016776	JCF45_0000057961	7.51084	1.9647
JCF44_0000071873	JCF45_0000075960	13.7266	3.5916
JCF44_0000014268	JCF45_0000006449	8.17928	2.14512
JCF44_0000019732	JCF45_0000020948	4.71398	1.23783
JCF44_0000005643	JCF45_0000108526	67.5229	17.7405
JCF44_0000061836	JCF45_0000037672	9.30927	2.44669
JCF44_0000063991	JCF45_0000003332	15.7851	4.15011
JCF44_0000069395	JCF45_0000112906	15.097	3.97424
JCF44_0000059986	JCF45_0000076406	11.73	3.08819
JCF44_0000027761	JCF45_0000102830	10.6079	2.79667
JCF44_0000039522	JCF45_0000041437	8.50904	2.24657
JCF44_0000047564	JCF45_0000038128	22.3973	5.91681
JCF44_0000021893	JCF45_0000056020	16.5196	4.36848
JCF44_0000006669	JCF45_0000014382	33.3257	8.81379
JCF44_0000022561	JCF45_0000135983	40.6039	10.7516
JCF44_0000045972	JCF45_0000044838	7.30426	1.93579
JCF44_0000081544	JCF45_0000054541	10.5102	2.78899
JCF44_0000029126	JCF45_0000003509	7.18147	1.90584
JCF44_0000028277	JCF45_0000109571	38.685	10.2788
JCF44_0000038172	JCF45_0000025277	29.0566	7.72286
JCF44_0000013242	JCF45_0000088473	14.1685	3.76884
JCF44_0000038328	JCF45_0000082809	18.889	5.02516
JCF44_0000082680	JCF45_0000132300	66.6076	17.7216
JCF44_0000092409	JCF45_0000061968	15.4739	4.11729
JCF44_0000094377	JCF45_0000067493	5.8874	1.56685
JCF44_0000004153	JCF45_0000115190	101.514	27.1279
JCF44_0000000395	JCF45_0000124743	7.04525	1.88302
JCF44_0000041722	JCF45_0000010959	16.5196	4.41742
JCF44_0000013430	JCF45_0000024896	8.65874	2.31539
JCF44_0000003538	JCF45_0000045694	7.20031	1.92585
JCF44_0000007326	JCF45_0000099847	7.55764	2.02388
JCF44_0000011245	JCF45_0000116843	4.28889	1.14854
JCF44_0000017861	JCF45_0000113810	5.16598	1.38426
JCF44_0000084913	JCF45_0000026686	17.398	4.66417
JCF44_0000072822	JCF45_0000067562	5.66641	1.52471
JCF44_0000032045	JCF45_0000025103	13.2282	3.56005
JCF44_0000079934	JCF45_0000063816	13.0294	3.50881
JCF44_0000069372	JCF45_0000010319	9.69178	2.6196
JCF44_0000044013	JCF45_0000031137	54.527	14.741
JCF44_0000060574	JCF45_0000021339	6.43298	1.74114
JCF44_0000059047	JCF45_0000134370	16.434	4.45078
JCF44_0000023690	JCF45_0000046201	9.20988	2.49541
JCF44_0000041029	JCF45_0000120880	21.0999	5.71773
JCF44_0000093766	JCF45_0000029298	58.7015	15.9249
JCF44_0000077214	JCF45_0000088857	8.98728	2.43826
JCF44_0000068194	JCF45_0000074171	9.98426	2.71181
JCF44_0000045865	JCF45_0000105300	8.32627	2.26286
JCF44_0000038868	JCF45_0000031270	4.6674	1.2689
JCF44_0000022591	JCF45_0000134419	10.5386	2.86752
JCF44_0000021243	JCF45_0000037255	17.7655	4.83424
JCF44_0000000435	JCF45_0000126768	14.0331	3.82051
JCF44_0000001399	JCF45_0000075894	7.6806	2.09186
JCF44_0000088174	JCF45_0000124874	10.2933	2.80542
JCF44_0000056761	JCF45_0000131398	19.368	5.27948
JCF44_0000082708	JCF45_0000108871	7.33305	1.99904
JCF44_0000005369	JCF45_0000042353	5.01014	1.36621
JCF44_0000043597	JCF45_0000132661	6.18182	1.68803
JCF44_0000079622	JCF45_0000041766	8.17887	2.23515
JCF44_0000020448	JCF45_0000137933	8.31808	2.27449
JCF44_0000038373	JCF45_0000059073	64.3827	17.6072
JCF44_0000010040	JCF45_0000047764	304.97	83.4563
JCF44_0000009242	JCF45_0000085893	9.40686	2.57526
JCF44_0000044655	JCF45_0000016975	43.5749	11.941
JCF44_0000085242	JCF45_0000036870	39.8294	10.9212
JCF44_0000028992	JCF45_0000073770	8.22732	2.25605
JCF44_0000047243	JCF45_0000130230	10.3061	2.82921
JCF44_0000030410	JCF45_0000139915	5.70809	1.56819
JCF44_0000050856	JCF45_0000074161	7.46443	2.05127
JCF44_0000081847	JCF45_0000099605	79.6998	21.9219
JCF44_0000013276	JCF45_0000122509	7.58678	2.08825
JCF44_0000002705	JCF45_0000101632	10.3594	2.85142
JCF44_0000018425	JCF45_0000080078	16.9958	4.67837
JCF44_0000030219	JCF45_0000042179	11.13	3.0643
JCF44_0000048448	JCF45_0000063749	9.80699	2.70212
JCF44_0000088585	JCF45_0000114264	7.22451	1.99063
JCF44_0000013292	JCF45_0000117890	6.86489	1.89301
JCF44_0000003537	JCF45_0000017392	7.23389	1.99508
JCF44_0000072637	JCF45_0000063483	6.64759	1.835
JCF44_0000045498	JCF45_0000062492	10.3158	2.85142
JCF44_0000033543	JCF45_0000112659	12.5219	3.46137
JCF44_0000076334	JCF45_0000057891	4.50327	1.24499
JCF44_0000028878	JCF45_0000074439	8.73002	2.41589
JCF44_0000071123	JCF45_0000087620	10.7088	2.96563
JCF44_0000009858	JCF45_0000060897	10.6956	2.96532
JCF44_0000075512	JCF45_0000120919	3.71087	1.02906
JCF44_0000002745	JCF45_0000074522	6.12624	1.69912
JCF44_0000024088	JCF45_0000102886	9.20988	2.55701
JCF44_0000031393	JCF45_0000056164	40.7275	11.3079
JCF44_0000003048	JCF45_0000083686	9.51774	2.64448
JCF44_0000080096	JCF45_0000070076	4.72201	1.31312
JCF44_0000091928	JCF45_0000105792	7.80374	2.17433
JCF44_0000022084	JCF45_0000020702	26.0631	7.26531
JCF44_0000079990	JCF45_0000132981	16.8288	4.69478
JCF44_0000003885	JCF45_0000008676	10.3197	2.88146
JCF44_0000071168	JCF45_0000128114	10.6555	2.97956
JCF44_0000030539	JCF45_0000094607	36.0453	10.0959
JCF44_0000081611	JCF45_0000035583	19.4759	5.45697
JCF44_0000021404	JCF45_0000027022	221.134	61.9939
JCF44_0000041440	JCF45_0000087156	10.3809	2.91094
JCF44_0000068318	JCF45_0000048739	31.0818	8.72424
JCF44_0000020098	JCF45_0000107148	7.67497	2.15473
JCF44_0000015716	JCF45_0000016874	8.25599	2.31799
JCF44_0000063969	JCF45_0000061729	14.7739	4.15011
JCF44_0000091401	JCF45_0000115946	28.3297	7.9662
JCF44_0000019797	JCF45_0000105402	64.6243	18.1744
JCF44_0000002099	JCF45_0000020129	7.34571	2.06665
JCF44_0000075303	JCF45_0000136478	82.5706	23.2334
JCF44_0000076050	JCF45_0000110725	19.5001	5.48797
JCF44_0000059152	JCF45_0000074489	279.628	78.7753
JCF44_0000045652	JCF45_0000058602	5.31222	1.49812
JCF44_0000072671	JCF45_0000127724	7.88529	2.22391
JCF44_0000043328	JCF45_0000046880	9.31818	2.62992
JCF44_0000066255	JCF45_0000106415	17.6526	4.98221
JCF44_0000058822	JCF45_0000073541	9.84314	2.77837
JCF44_0000034619	JCF45_0000033817	14.5022	4.0945
JCF44_0000093655	JCF45_0000012266	30.2283	8.5408
JCF44_0000001673	JCF45_0000025994	7.19389	2.03397
JCF44_0000076335	JCF45_0000010952	14.607	4.13128
JCF44_0000055591	JCF45_0000135358	12.3866	3.50639
JCF44_0000078973	JCF45_0000026251	15.7851	4.47071
JCF44_0000063144	JCF45_0000022499	10.5178	2.98027
JCF44_0000036478	JCF45_0000019049	126.779	35.9648
JCF44_0000086831	JCF45_0000037700	14.3733	4.0799
JCF44_0000012576	JCF45_0000051946	6.57597	1.86687
JCF44_0000036140	JCF45_0000038477	10.5908	3.00923
JCF44_0000077447	JCF45_0000116340	134.311	38.1701
JCF44_0000035961	JCF45_0000128364	15.5128	4.41181
JCF44_0000064996	JCF45_0000035267	4.9863	1.41826
JCF44_0000027794	JCF45_0000051054	9.66035	2.75072
JCF44_0000008851	JCF45_0000064045	36.1318	10.2897
JCF44_0000032589	JCF45_0000100685	13.4605	3.83422
JCF44_0000081985	JCF45_0000101000	6.02718	1.71766
JCF44_0000071121	JCF45_0000138047	30.6404	8.73696
JCF44_0000023374	JCF45_0000073614	7.86961	2.24451
JCF44_0000033854	JCF45_0000078818	30.0674	8.57627
JCF44_0000081780	JCF45_0000093964	10.0159	2.85822
JCF44_0000038526	JCF45_0000137052	14.3254	4.08988
JCF44_0000026869	JCF45_0000130993	159.319	45.5178
JCF44_0000003608	JCF45_0000069720	8.71008	2.48855
JCF44_0000078087	JCF45_0000010790	10.8829	3.1098
JCF44_0000007956	JCF45_0000026262	4.54632	1.29947
JCF44_0000033098	JCF45_0000001260	4.90115	1.40117
JCF44_0000042642	JCF45_0000073876	9.82832	2.80997
JCF44_0000069316	JCF45_0000012526	12.0411	3.44442
JCF44_0000084880	JCF45_0000128766	11.1677	3.19542
JCF44_0000082850	JCF45_0000042204	13.1472	3.76509
JCF44_0000041308	JCF45_0000114949	6.75807	1.93557
JCF44_0000084793	JCF45_0000127564	5.30121	1.51843
JCF44_0000089867	JCF45_0000103210	45.7076	13.0961
JCF44_0000056312	JCF45_0000036537	14.8477	4.25492
JCF44_0000051383	JCF45_0000123823	140.651	40.3136
JCF44_0000050307	JCF45_0000071715	6.91383	1.98219
JCF44_0000038291	JCF45_0000069544	4.8272	1.38459
JCF44_0000002310	JCF45_0000105651	12.384	3.55265
JCF44_0000005304	JCF45_0000044355	4.91748	1.41437
JCF44_0000030771	JCF45_0000129664	9.80041	2.82176
JCF44_0000057582	JCF45_0000012736	169.737	48.9328
JCF44_0000059650	JCF45_0000001132	5.09303	1.46892
JCF44_0000022173	JCF45_0000104446	26.4649	7.63503
JCF44_0000078040	JCF45_0000049833	8.40767	2.42799
JCF44_0000034468	JCF45_0000001656	6.35158	1.83522
JCF44_0000010000	JCF45_0000061462	8.37806	2.42193
JCF44_0000014865	JCF45_0000032517	7.48883	2.16567
JCF44_0000066675	JCF45_0000049770	6.45517	1.86798
JCF44_0000035819	JCF45_0000048918	6.65447	1.92593
JCF44_0000071863	JCF45_0000098530	6.52856	1.88966
JCF44_0000088879	JCF45_0000128195	5.61298	1.62707
JCF44_0000084553	JCF45_0000115632	4.59472	1.33221
JCF44_0000063761	JCF45_0000129141	6.5736	1.90629
JCF44_0000029036	JCF45_0000071163	21.2367	6.1602
JCF44_0000023089	JCF45_0000029827	7.64104	2.21708
JCF44_0000092483	JCF45_0000063915	6.65456	1.9311
JCF44_0000045518	JCF45_0000042369	15.4724	4.49142
JCF44_0000069711	JCF45_0000105777	8.35306	2.4265
JCF44_0000038900	JCF45_0000132829	7.16388	2.08137
JCF44_0000035381	JCF45_0000093431	8.37561	2.43993
JCF44_0000015331	JCF45_0000018328	12.1709	3.54639
JCF44_0000083659	JCF45_0000007139	10.3159	3.00988
JCF44_0000046797	JCF45_0000046903	16.3366	4.76717
JCF44_0000036810	JCF45_0000071278	6.56548	1.91769
JCF44_0000058744	JCF45_0000107770	6.62577	1.93579
JCF44_0000009848	JCF45_0000072734	6.49371	1.89752
JCF44_0000039776	JCF45_0000132592	12.9224	3.77618
JCF44_0000027698	JCF45_0000025540	14.737	4.307
JCF44_0000027088	JCF45_0000009708	17.1855	5.02609
JCF44_0000020396	JCF45_0000106179	8.0248	2.34738
JCF44_0000081069	JCF45_0000134454	17.2252	5.04024
JCF44_0000076061	JCF45_0000093088	22.142	6.47925
JCF44_0000048171	JCF45_0000094281	8.78663	2.573
JCF44_0000032023	JCF45_0000019690	11.0528	3.23674
JCF44_0000052467	JCF45_0000075823	6.95539	2.03877
JCF44_0000078602	JCF45_0000070916	32.5208	9.53935
JCF44_0000025493	JCF45_0000012520	10.0178	2.9386
JCF44_0000094275	JCF45_0000063042	4.46439	1.30986
JCF44_0000091716	JCF45_0000020356	5.95895	1.74924
JCF44_0000001579	JCF45_0000045368	9.57907	2.81249
JCF44_0000078554	JCF45_0000064210	70.1012	20.6067
JCF44_0000056582	JCF45_0000047322	18.6333	5.48797
JCF44_0000009576	JCF45_0000062553	8.08855	2.3828
JCF44_0000034635	JCF45_0000094554	13.7245	4.04429
JCF44_0000026776	JCF45_0000059881	14.926	4.4069
JCF44_0000066218	JCF45_0000025929	10.7332	3.17091
JCF44_0000002017	JCF45_0000050087	6.5971	1.94952
JCF44_0000086679	JCF45_0000088975	49.9674	14.7867
JCF44_0000081507	JCF45_0000098805	6.10114	1.80554
JCF44_0000020797	JCF45_0000070434	7.53805	2.23286
JCF44_0000071073	JCF45_0000138932	5.86144	1.73689
JCF44_0000027552	JCF45_0000008597	15.5592	4.61985
JCF44_0000071844	JCF45_0000115529	6.56548	1.94992
JCF44_0000072283	JCF45_0000039115	14.6251	4.34428
JCF44_0000022830	JCF45_0000067412	20.2317	6.01164
JCF44_0000021905	JCF45_0000088581	9.08589	2.69993
JCF44_0000029131	JCF45_0000045759	19.9166	5.92782
JCF44_0000047112	JCF45_0000007682	5.97016	1.77708
JCF44_0000047422	JCF45_0000125923	24.0222	7.15399
JCF44_0000092860	JCF45_0000134775	7.28835	2.17138
JCF44_0000060867	JCF45_0000040647	6.77196	2.01787
JCF44_0000084033	JCF45_0000047846	18.8621	5.6229
JCF44_0000001135	JCF45_0000015710	48.2605	14.387
JCF44_0000092477	JCF45_0000050209	14.6999	4.38282
JCF44_0000011360	JCF45_0000117843	8.43613	2.51576
JCF44_0000086870	JCF45_0000073759	12.2689	3.66606
JCF44_0000021771	JCF45_0000023139	7.42145	2.21969
JCF44_0000072985	JCF45_0000038669	13.1688	3.9393
JCF44_0000048621	JCF45_0000035835	16.4085	4.91779
JCF44_0000065866	JCF45_0000137793	9.60007	2.878
JCF44_0000086624	JCF45_0000098476	15.6524	4.69438
JCF44_0000079177	JCF45_0000041786	4.33004	1.29928
JCF44_0000026223	JCF45_0000022781	10.1146	3.03525
JCF44_0000012829	JCF45_0000034643	8.94013	2.68564
JCF44_0000016178	JCF45_0000004874	12.7784	3.84124
JCF44_0000076135	JCF45_0000007839	23.6712	7.11891
JCF44_0000064110	JCF45_0000016063	15.065	4.53272
JCF44_0000037322	JCF45_0000002963	8.17928	2.46328
JCF44_0000089330	JCF45_0000138804	30.0367	9.05606
JCF44_0000073220	JCF45_0000013248	9.65923	2.91232
JCF44_0000031825	JCF45_0000058523	6.40005	1.93079
JCF44_0000065173	JCF45_0000076562	14.6943	4.43478
JCF44_0000083188	JCF45_0000002952	8.10537	2.44669
JCF44_0000019243	JCF45_0000127392	28.5878	8.63103
JCF44_0000065385	JCF45_0000121411	6.10611	1.84496
JCF44_0000001841	JCF45_0000075198	8.00727	2.42056
JCF44_0000000724	JCF45_0000111413	28.9701	8.75764
JCF44_0000032640	JCF45_0000000315	9.39186	2.84085
JCF44_0000052209	JCF45_0000114806	7.54229	2.28187
JCF44_0000083159	JCF45_0000128466	9.72834	2.94456
JCF44_0000061941	JCF45_0000001460	11.1146	3.36589
JCF44_0000054755	JCF45_0000064488	11.3268	3.43063
JCF44_0000042305	JCF45_0000109822	4.65609	1.41089
JCF44_0000093987	JCF45_0000049712	12.9441	3.92594
JCF44_0000038341	JCF45_0000039998	9.70511	2.94708
JCF44_0000023866	JCF45_0000048712	17.3871	5.28196
JCF44_0000011331	JCF45_0000074543	5.00025	1.52042
JCF44_0000069507	JCF45_0000071802	14.6943	4.47087
JCF44_0000011319	JCF45_0000075792	14.0002	4.26212
JCF44_0000024737	JCF45_0000075005	9.77553	2.97645
JCF44_0000007092	JCF45_0000074837	45.5683	13.8753
JCF44_0000057093	JCF45_0000026224	3.91969	1.19373
JCF44_0000033703	JCF45_0000103098	8.08342	2.46337
JCF44_0000019688	JCF45_0000016106	12.2308	3.72854
JCF44_0000042195	JCF45_0000039126	8.3381	2.54207
JCF44_0000025464	JCF45_0000090927	4.39108	1.34092
JCF44_0000066589	JCF45_0000021502	9.06142	2.7681
JCF44_0000084234	JCF45_0000016052	10.0704	3.07633
JCF44_0000026185	JCF45_0000129891	8.14344	2.48798
JCF44_0000076578	JCF45_0000011357	24.693	7.54427
JCF44_0000054193	JCF45_0000020383	365.628	111.769
JCF44_0000070932	JCF45_0000043574	9.74137	2.97827
JCF44_0000054690	JCF45_0000043619	10.6268	3.24927
JCF44_0000084639	JCF45_0000066990	6.32961	1.93544
JCF44_0000059073	JCF45_0000031239	12.5219	3.8295
JCF44_0000047909	JCF45_0000039716	32.1353	9.83557
JCF44_0000078724	JCF45_0000116077	9.15334	2.80243
JCF44_0000057183	JCF45_0000005996	7.31997	2.24451
JCF44_0000045341	JCF45_0000026233	23.8935	7.33217
JCF44_0000045130	JCF45_0000008792	10.956	3.36261
JCF44_0000068627	JCF45_0000021421	11.5477	3.54547
JCF44_0000064414	JCF45_0000132105	1029.26	316.25
JCF44_0000011948	JCF45_0000106370	389.47	119.751
JCF44_0000014186	JCF45_0000046265	8.32627	2.56038
JCF44_0000062825	JCF45_0000118299	52.9658	16.2954
JCF44_0000034210	JCF45_0000043837	4.91738	1.5135
JCF44_0000067878	JCF45_0000014008	4.9085	1.51256
JCF44_0000008737	JCF45_0000136795	8.33048	2.56776
JCF44_0000034518	JCF45_0000003079	3.89967	1.20233
JCF44_0000087668	JCF45_0000102383	7.01561	2.16335
JCF44_0000085505	JCF45_0000012027	5.56865	1.71766
JCF44_0000004075	JCF45_0000098814	9.89818	3.05415
JCF44_0000023969	JCF45_0000036924	23.4456	7.23952
JCF44_0000088949	JCF45_0000017230	11.291	3.48748
JCF44_0000040552	JCF45_0000084898	44.183	13.654
JCF44_0000036162	JCF45_0000045298	13.4127	4.15011
JCF44_0000056732	JCF45_0000091429	12.2489	3.79991
JCF44_0000025797	JCF45_0000105489	9.47597	2.93998
JCF44_0000089760	JCF45_0000082671	6.68597	2.07521
JCF44_0000007389	JCF45_0000117661	9.00654	2.79908
JCF44_0000048252	JCF45_0000055895	20.8006	6.46774
JCF44_0000048130	JCF45_0000066640	6.77284	2.10649
JCF44_0000071048	JCF45_0000132117	5.37157	1.67122
JCF44_0000008382	JCF45_0000117415	177.241	55.1578
JCF44_0000050305	JCF45_0000077017	7.6955	2.39749
JCF44_0000025155	JCF45_0000107307	8.7203	2.71705
JCF44_0000063912	JCF45_0000091468	8.21729	2.56409
JCF44_0000093078	JCF45_0000087034	71.2115	22.227
JCF44_0000076912	JCF45_0000003683	33.9771	10.6094
JCF44_0000082282	JCF45_0000078593	9.71999	3.03602
JCF44_0000083703	JCF45_0000102907	10.7458	3.35758
JCF44_0000038752	JCF45_0000123597	43.2156	13.5083
JCF44_0000082015	JCF45_0000073465	6.66992	2.08573
JCF44_0000037258	JCF45_0000080488	15.3067	4.79244
JCF44_0000085101	JCF45_0000016133	11.0718	3.46667
JCF44_0000020377	JCF45_0000132664	5.82228	1.82329
JCF44_0000001171	JCF45_0000025095	13.2754	4.15757
JCF44_0000092958	JCF45_0000102053	6.59149	2.06462
JCF44_0000057709	JCF45_0000083522	7.96452	2.4949
JCF44_0000085296	JCF45_0000030114	10.9002	3.41477
JCF44_0000060123	JCF45_0000001690	6.69358	2.09737
JCF44_0000040357	JCF45_0000093957	3.92874	1.23122
JCF44_0000026967	JCF45_0000124891	6.99317	2.1918
JCF44_0000037787	JCF45_0000121225	32.8328	10.2917
JCF44_0000019227	JCF45_0000016315	6.36424	1.99508
JCF44_0000056524	JCF45_0000001501	5.79762	1.8175
JCF44_0000037275	JCF45_0000071789	27.8118	8.71896
JCF44_0000035520	JCF45_0000027380	10.1057	3.16935
JCF44_0000088855	JCF45_0000054621	64.5744	20.2558
JCF44_0000001249	JCF45_0000134339	6.44023	2.02149
JCF44_0000042352	JCF45_0000014266	3.83803	1.20479
JCF44_0000014732	JCF45_0000104990	39.0531	12.2651
JCF44_0000084700	JCF45_0000035719	6.49405	2.04102
JCF44_0000051901	JCF45_0000113149	9.18693	2.88919
JCF44_0000094384	JCF45_0000120496	6.20622	1.95345
JCF44_0000092132	JCF45_0000036558	8.7648	2.75926
JCF44_0000066885	JCF45_0000092749	15.7674	4.9689
JCF44_0000070651	JCF45_0000113199	3.27862	1.03422
JCF44_0000035403	JCF45_0000021086	11.5592	3.64662
JCF44_0000083843	JCF45_0000005128	6.35533	2.00628
JCF44_0000034655	JCF45_0000029945	4.50327	1.42196
JCF44_0000019878	JCF45_0000110215	8.11579	2.5635
JCF44_0000065036	JCF45_0000117951	6.65916	2.10367
JCF44_0000086789	JCF45_0000017950	11.4213	3.60996
JCF44_0000059324	JCF45_0000115032	31.025	9.81191
JCF44_0000030373	JCF45_0000040414	6.85277	2.16803
JCF44_0000006462	JCF45_0000042480	7.30426	2.31298
JCF44_0000049831	JCF45_0000103144	31.2812	9.91114
JCF44_0000081037	JCF45_0000000608	6.46261	2.04874
JCF44_0000037968	JCF45_0000128653	10.685	3.39071
JCF44_0000048249	JCF45_0000006950	29.3667	9.32419
JCF44_0000037592	JCF45_0000015752	33.5393	10.6509
JCF44_0000039739	JCF45_0000078690	20.3139	6.45244
JCF44_0000066220	JCF45_0000132851	11.0406	3.50904
JCF44_0000009194	JCF45_0000041271	9.13032	2.90417
JCF44_0000002501	JCF45_0000048682	7.74242	2.46337
JCF44_0000012376	JCF45_0000043475	33.9559	10.8036
JCF44_0000005682	JCF45_0000096792	25.2858	8.04949
JCF44_0000010067	JCF45_0000036488	7.96448	2.53626
JCF44_0000025241	JCF45_0000020114	176.963	56.3605
JCF44_0000000492	JCF45_0000101703	7.28887	2.32278
JCF44_0000042689	JCF45_0000042218	15.3192	4.88185
JCF44_0000027182	JCF45_0000130264	105.785	33.7208
JCF44_0000070804	JCF45_0000076088	12.7819	4.0759
JCF44_0000034555	JCF45_0000038747	8.17928	2.60853
JCF44_0000014166	JCF45_0000054663	32.8645	10.4841
JCF44_0000042711	JCF45_0000037657	8.35306	2.66562
JCF44_0000005787	JCF45_0000030579	6.56657	2.09648
JCF44_0000051931	JCF45_0000135098	11.1482	3.55949
JCF44_0000050939	JCF45_0000003847	5.75092	1.84071
JCF44_0000032709	JCF45_0000047672	12.426	3.97787
JCF44_0000079492	JCF45_0000036811	8.41947	2.70212
JCF44_0000059286	JCF45_0000101873	6.5736	2.10992
JCF44_0000037593	JCF45_0000089089	8.69353	2.79112
JCF44_0000057004	JCF45_0000087769	5.8808	1.88966
JCF44_0000034532	JCF45_0000024898	32.2107	10.3519
JCF44_0000078149	JCF45_0000090801	7.49094	2.40768
JCF44_0000076785	JCF45_0000081962	7.84559	2.52241
JCF44_0000030605	JCF45_0000006271	5.46104	1.75704
JCF44_0000048935	JCF45_0000127134	4.44231	1.42944
JCF44_0000046832	JCF45_0000039507	7.88529	2.53738
JCF44_0000006771	JCF45_0000119277	5.42942	1.74739
JCF44_0000005656	JCF45_0000137132	10.5115	3.38611
JCF44_0000056054	JCF45_0000139766	10.1886	3.28337
JCF44_0000011454	JCF45_0000032085	7.04525	2.27131
JCF44_0000092094	JCF45_0000009585	35.6453	11.4931
JCF44_0000073980	JCF45_0000076795	18.2079	5.87439
JCF44_0000050304	JCF45_0000008167	9.11369	2.94272
JCF44_0000062369	JCF45_0000005668	133.519	43.1305
JCF44_0000033051	JCF45_0000123586	9.18788	2.96854
JCF44_0000038747	JCF45_0000066989	23.9989	7.75811
JCF44_0000084777	JCF45_0000067179	5.3284	1.72321
JCF44_0000043466	JCF45_0000098405	7.20901	2.33235
JCF44_0000068935	JCF45_0000028508	5.53237	1.79059
JCF44_0000068149	JCF45_0000030083	15.2509	4.93837
JCF44_0000091347	JCF45_0000006391	6.68892	2.16689
JCF44_0000075594	JCF45_0000115698	10.5679	3.4262
JCF44_0000061019	JCF45_0000062912	4.12319	1.33752
JCF44_0000069846	JCF45_0000119614	17.0701	5.53836
JCF44_0000009113	JCF45_0000013374	19.443	6.30984
JCF44_0000026269	JCF45_0000081084	7.3745	2.3941
JCF44_0000026589	JCF45_0000031425	8.72127	2.83203
JCF44_0000088395	JCF45_0000041647	15.5859	5.06438
JCF44_0000092054	JCF45_0000101365	161.063	52.3847
JCF44_0000013366	JCF45_0000112423	10.1344	3.29715
JCF44_0000030092	JCF45_0000103801	5.99661	1.95228
JCF44_0000006238	JCF45_0000106446	458.68	149.383
JCF44_0000006657	JCF45_0000112934	4.83029	1.57313
JCF44_0000066600	JCF45_0000128730	5.76308	1.87725
JCF44_0000016561	JCF45_0000126722	20.1776	6.57521
JCF44_0000027450	JCF45_0000020683	73.6072	24.0118
JCF44_0000052020	JCF45_0000061147	8.41014	2.74447
JCF44_0000021813	JCF45_0000042098	13.5302	4.42058
JCF44_0000086833	JCF45_0000101256	53.7077	17.5584
JCF44_0000027177	JCF45_0000073945	20.785	6.79646
JCF44_0000051304	JCF45_0000062200	6.24369	2.04205
JCF44_0000000399	JCF45_0000075621	6.76758	2.21422
JCF44_0000053502	JCF45_0000051121	121.193	39.6535
JCF44_0000036934	JCF45_0000110164	35.0838	11.4824
JCF44_0000002976	JCF45_0000037056	5.86536	1.92116
JCF44_0000032919	JCF45_0000093569	6.6049	2.16663
JCF44_0000051518	JCF45_0000137266	74.6529	24.4956
JCF44_0000027300	JCF45_0000068600	11.2323	3.68566
JCF44_0000042314	JCF45_0000116261	338.058	110.973
JCF44_0000082951	JCF45_0000072879	12.5425	4.11927
JCF44_0000006471	JCF45_0000073142	721.791	237.127
JCF44_0000066601	JCF45_0000127562	5.23384	1.72051
JCF44_0000043343	JCF45_0000021725	3.58098	1.17776
JCF44_0000076067	JCF45_0000063417	6.75801	2.2227
JCF44_0000033066	JCF45_0000069312	6.87164	2.26193
JCF44_0000042385	JCF45_0000043267	12.245	4.03098
JCF44_0000011086	JCF45_0000108554	38.9641	12.8276
JCF44_0000008323	JCF45_0000067160	11.5018	3.7878
JCF44_0000032002	JCF45_0000037095	15.3288	5.05296
JCF44_0000082642	JCF45_0000137589	12.589	4.14998
JCF44_0000059274	JCF45_0000041358	7.05514	2.32575
JCF44_0000023163	JCF45_0000058111	8.16203	2.69101
JCF44_0000039395	JCF45_0000022130	17.6591	5.82653
JCF44_0000057811	JCF45_0000092546	8.3723	2.76513
JCF44_0000011182	JCF45_0000043911	6.2033	2.04934
JCF44_0000001988	JCF45_0000043402	8.27555	2.73649
JCF44_0000057499	JCF45_0000036364	5.78589	1.91446
JCF44_0000050978	JCF45_0000038390	30.6091	10.1341
JCF44_0000059819	JCF45_0000065307	9.48244	3.13963
JCF44_0000009407	JCF45_0000130011	8.39425	2.78165
JCF44_0000031353	JCF45_0000011444	48.5968	16.1215
JCF44_0000081040	JCF45_0000112096	7.38453	2.44998
JCF44_0000016750	JCF45_0000013069	18.4213	6.11587
JCF44_0000081699	JCF45_0000078214	160.08	53.1601
JCF44_0000004663	JCF45_0000009426	6.20402	2.06283
JCF44_0000026563	JCF45_0000120416	13.6145	4.52993
JCF44_0000072901	JCF45_0000053579	16.7561	5.58121
JCF44_0000036698	JCF45_0000005989	10.6268	3.5407
JCF44_0000020125	JCF45_0000002515	4.79026	1.59727
JCF44_0000035266	JCF45_0000106735	17.7113	5.90896
JCF44_0000011685	JCF45_0000001641	7.44742	2.48798
JCF44_0000035174	JCF45_0000067205	22.4186	7.4972
JCF44_0000018199	JCF45_0000000090	7.52882	2.51992
JCF44_0000017649	JCF45_0000059865	68.004	22.7631
JCF44_0000016068	JCF45_0000054566	12.9724	4.34385
JCF44_0000067244	JCF45_0000031079	30.0843	10.0776
JCF44_0000062917	JCF45_0000060469	36.2726	12.1652
JCF44_0000034873	JCF45_0000067880	7.03828	2.36161
JCF44_0000082577	JCF45_0000110155	6.88351	2.31135
JCF44_0000083970	JCF45_0000021575	180.228	60.5668
JCF44_0000060850	JCF45_0000071791	49.2614	16.5552
JCF44_0000075299	JCF45_0000037903	3.44224	1.1584
JCF44_0000016346	JCF45_0000123514	14.4347	4.86215
JCF44_0000077516	JCF45_0000115972	11.8455	3.99016
JCF44_0000031083	JCF45_0000099902	28.2854	9.54379
JCF44_0000085940	JCF45_0000122169	9.39144	3.17043
JCF44_0000030336	JCF45_0000003424	14.2742	4.8211
JCF44_0000052715	JCF45_0000054445	25.6842	8.67743
JCF44_0000029247	JCF45_0000003774	8.05196	2.72243
JCF44_0000042560	JCF45_0000077738	6.98967	2.36576
JCF44_0000088369	JCF45_0000108580	11.2341	3.80564
JCF44_0000004530	JCF45_0000041730	6.80294	2.30907
JCF44_0000042968	JCF45_0000094490	4.65015	1.57897
JCF44_0000069246	JCF45_0000101401	7.75558	2.63384
JCF44_0000034467	JCF45_0000067321	5.83535	1.98265
JCF44_0000086535	JCF45_0000107570	6.56341	2.23073
JCF44_0000034127	JCF45_0000035102	7.07219	2.40372
JCF44_0000005658	JCF45_0000060670	7.37018	2.5057
JCF44_0000013923	JCF45_0000125549	4.37002	1.48617
JCF44_0000089964	JCF45_0000115313	8.86989	3.01771
JCF44_0000057530	JCF45_0000054266	4.82698	1.6423
JCF44_0000071620	JCF45_0000056671	46.485	15.8183
JCF44_0000066728	JCF45_0000128964	46.3295	15.7722
JCF44_0000091149	JCF45_0000047313	12.8204	4.36479
JCF44_0000069100	JCF45_0000059678	10.6613	3.63277
JCF44_0000036526	JCF45_0000050036	6.74065	2.2972
JCF44_0000028543	JCF45_0000130808	6.38354	2.17642
JCF44_0000030367	JCF45_0000028480	18.1907	6.20928
JCF44_0000068862	JCF45_0000139547	10.7847	3.68189
JCF44_0000021239	JCF45_0000007920	7.13513	2.43689
JCF44_0000091983	JCF45_0000119748	6.14047	2.09894
JCF44_0000074575	JCF45_0000122141	20.8516	7.13319
JCF44_0000035012	JCF45_0000124428	27.2178	9.3147
JCF44_0000075013	JCF45_0000121196	6.14899	2.10751
JCF44_0000082721	JCF45_0000038482	4.62428	1.58522
JCF44_0000020574	JCF45_0000130631	75.4931	25.8813
JCF44_0000070937	JCF45_0000042012	9.92714	3.40819
JCF44_0000043302	JCF45_0000119006	8.07807	2.77399
JCF44_0000043016	JCF45_0000125312	11.275	3.87386
JCF44_0000067391	JCF45_0000092952	12.2549	4.21084
JCF44_0000010503	JCF45_0000101693	9.6997	3.3331
JCF44_0000068163	JCF45_0000039803	36.3225	12.4895
JCF44_0000080243	JCF45_0000050554	8.35453	2.87295
JCF44_0000065376	JCF45_0000004286	4.8871	1.6821
JCF44_0000009748	JCF45_0000049247	6.80723	2.34356
JCF44_0000077500	JCF45_0000133486	10.7458	3.70051
JCF44_0000081194	JCF45_0000081967	6.70316	2.30865
JCF44_0000075481	JCF45_0000104903	8.76417	3.019
JCF44_0000013412	JCF45_0000000678	6.45202	2.22384
JCF44_0000018793	JCF45_0000087070	3.49432	1.20479
JCF44_0000022366	JCF45_0000055820	21.3718	7.37099
JCF44_0000091823	JCF45_0000008413	8.88162	3.06475
JCF44_0000012984	JCF45_0000075541	10.1734	3.51078
JCF44_0000010992	JCF45_0000033778	69.7117	24.0596
JCF44_0000057943	JCF45_0000109127	10.2137	3.5272
JCF44_0000018147	JCF45_0000020626	3.64417	1.25881
JCF44_0000042850	JCF45_0000119650	5.61751	1.94066
JCF44_0000071864	JCF45_0000100835	3.69347	1.27652
JCF44_0000014670	JCF45_0000074180	10.8791	3.76155
JCF44_0000027946	JCF45_0000051463	14.5397	5.02768
JCF44_0000039772	JCF45_0000129452	180.607	62.48
JCF44_0000047617	JCF45_0000008089	195.978	67.8327
JCF44_0000056232	JCF45_0000004208	4.88217	1.69052
JCF44_0000075928	JCF45_0000034677	12.7969	4.43478
JCF44_0000027528	JCF45_0000005780	9.37514	3.24927
JCF44_0000031918	JCF45_0000112571	5.81361	2.01526
JCF44_0000020102	JCF45_0000006068	32.3894	11.2296
JCF44_0000092769	JCF45_0000014903	5.61751	1.94777
JCF44_0000017430	JCF45_0000056233	6.23478	2.16291
JCF44_0000088250	JCF45_0000123961	9.98874	3.46859
JCF44_0000066973	JCF45_0000077200	8.1643	2.8364
JCF44_0000050139	JCF45_0000057190	18.7971	6.5312
JCF44_0000001474	JCF45_0000053707	9.80727	3.40887
JCF44_0000027784	JCF45_0000032228	5.26929	1.83263
JCF44_0000066444	JCF45_0000060379	104.978	36.5502
JCF44_0000085628	JCF45_0000059761	11.3789	3.96484
JCF44_0000062527	JCF45_0000133166	12.7926	4.45873
JCF44_0000087807	JCF45_0000103041	7.74897	2.70129
JCF44_0000014726	JCF45_0000096911	7.19023	2.50683
JCF44_0000040684	JCF45_0000133561	102.699	35.8222
JCF44_0000041726	JCF45_0000023580	3.80132	1.32593
JCF44_0000091570	JCF45_0000020497	41.5699	14.5162
JCF44_0000064063	JCF45_0000006984	19.2392	6.71972
JCF44_0000028481	JCF45_0000018793	17.2884	6.03991
JCF44_0000016465	JCF45_0000040390	4.76925	1.66642
JCF44_0000034567	JCF45_0000007517	6.51268	2.2757
JCF44_0000039212	JCF45_0000061220	23.9555	8.37124
JCF44_0000087342	JCF45_0000025421	4.76639	1.66821
JCF44_0000022698	JCF45_0000064557	61.0863	21.3862
JCF44_0000017803	JCF45_0000129272	7.02911	2.46256
JCF44_0000002675	JCF45_0000093098	19.1282	6.70146
JCF44_0000024838	JCF45_0000001295	10.8018	3.78683
JCF44_0000035378	JCF45_0000128052	4.39108	1.54068
JCF44_0000026052	JCF45_0000090519	6.12306	2.15117
JCF44_0000037785	JCF45_0000104776	8.86289	3.11424
JCF44_0000030140	JCF45_0000123501	5.30968	1.87021
JCF44_0000059589	JCF45_0000009577	10.6006	3.73404
JCF44_0000045666	JCF45_0000046796	43.3145	15.258
JCF44_0000009684	JCF45_0000122032	25.0626	8.83744
JCF44_0000084865	JCF45_0000017682	9.40436	3.31637
JCF44_0000043493	JCF45_0000107323	11.893	4.196
JCF44_0000093634	JCF45_0000121865	46.2421	16.3165
JCF44_0000013091	JCF45_0000131290	13.3183	4.70121
JCF44_0000023583	JCF45_0000001583	12.1113	4.27558
JCF44_0000074916	JCF45_0000080240	9.02488	3.18626
JCF44_0000011927	JCF45_0000065565	26.6534	9.41054
JCF44_0000031090	JCF45_0000138876	15.7223	5.55112
JCF44_0000070269	JCF45_0000022313	9.0283	3.18778
JCF44_0000039914	JCF45_0000114028	6.72334	2.37503
JCF44_0000077925	JCF45_0000007381	5.3687	1.89711
JCF44_0000023290	JCF45_0000035667	5.55103	1.96227
JCF44_0000073500	JCF45_0000076654	7.48768	2.64693
JCF44_0000063866	JCF45_0000117323	5.00173	1.7692
JCF44_0000011058	JCF45_0000037804	5.50787	1.94906
JCF44_0000076827	JCF45_0000012378	11.3459	4.01505
JCF44_0000026593	JCF45_0000131386	10.4187	3.6877
JCF44_0000052850	JCF45_0000054482	9.27209	3.28197
JCF44_0000070160	JCF45_0000090618	50.4977	17.8914
JCF44_0000023519	JCF45_0000114964	9.92989	3.52294
JCF44_0000090139	JCF45_0000131986	7.93948	2.81844
JCF44_0000087258	JCF45_0000074910	799.512	283.87
JCF44_0000043901	JCF45_0000107286	7.20534	2.56001
JCF44_0000050353	JCF45_0000084387	31.1045	11.0557
JCF44_0000073193	JCF45_0000016260	35.4226	12.6109
JCF44_0000023589	JCF45_0000114302	4.657	1.65805
JCF44_0000019558	JCF45_0000125985	21.4935	7.66115
JCF44_0000057069	JCF45_0000053282	143.493	51.1661
JCF44_0000050631	JCF45_0000033633	24.4048	8.71388
JCF44_0000060205	JCF45_0000100625	22.9376	8.19155
JCF44_0000027258	JCF45_0000096346	11.5926	4.14006
JCF44_0000075721	JCF45_0000059585	7.9553	2.84142
JCF44_0000063132	JCF45_0000110297	6.41209	2.292
JCF44_0000039659	JCF45_0000130705	5.33057	1.90595
JCF44_0000055849	JCF45_0000001074	7.67558	2.74658
JCF44_0000003541	JCF45_0000107869	10.1741	3.64251
JCF44_0000010046	JCF45_0000011854	10.9282	3.91279
JCF44_0000052332	JCF45_0000006445	11.1654	4.00231
JCF44_0000028242	JCF45_0000114398	5.2401	1.88302
JCF44_0000055375	JCF45_0000018517	24.7386	8.89078
JCF44_0000013710	JCF45_0000025768	11.3208	4.07048
JCF44_0000023060	JCF45_0000002107	16.8089	6.04431
JCF44_0000071815	JCF45_0000128406	25.7715	9.27291
JCF44_0000069326	JCF45_0000019985	5.46348	1.96654
JCF44_0000082969	JCF45_0000078513	92.5003	33.3229
JCF44_0000010514	JCF45_0000096108	12.2631	4.41945
JCF44_0000056774	JCF45_0000016782	6.38562	2.30163
JCF44_0000082101	JCF45_0000051859	6.19182	2.23326
JCF44_0000080743	JCF45_0000138674	9.39144	3.39071
JCF44_0000017889	JCF45_0000114305	14.2252	5.13702
JCF44_0000019045	JCF45_0000006762	26.7625	9.66856
JCF44_0000065546	JCF45_0000110341	8.22881	2.97915
JCF44_0000073109	JCF45_0000021675	13.5707	4.91599
JCF44_0000038724	JCF45_0000074505	15.9641	5.78663
JCF44_0000004606	JCF45_0000042873	21.232	7.70328
JCF44_0000045926	JCF45_0000100806	7.40376	2.6876
JCF44_0000030654	JCF45_0000104548	24.5625	8.92009
JCF44_0000007442	JCF45_0000103398	5.75092	2.08862
JCF44_0000080891	JCF45_0000124074	32.0859	11.6601
JCF44_0000092764	JCF45_0000091397	31.4645	11.4347
JCF44_0000043525	JCF45_0000068471	12.2707	4.46143
JCF44_0000049263	JCF45_0000027266	6.23654	2.26821
JCF44_0000092654	JCF45_0000031905	9.4793	3.44935
JCF44_0000008442	JCF45_0000044509	50.6681	18.4399
JCF44_0000049193	JCF45_0000046048	674.408	245.495
JCF44_0000061528	JCF45_0000023770	13.2922	4.84111
JCF44_0000002674	JCF45_0000139775	6.49125	2.36794
JCF44_0000011854	JCF45_0000087594	11.0005	4.01295
JCF44_0000067842	JCF45_0000072885	10.5087	3.83538
JCF44_0000068963	JCF45_0000057930	3.83537	1.39999
JCF44_0000075224	JCF45_0000064504	4.61075	1.68382
JCF44_0000083407	JCF45_0000044327	47.922	17.5104
JCF44_0000015267	JCF45_0000049735	4.86898	1.77996
JCF44_0000037384	JCF45_0000033031	15.6729	5.73321
JCF44_0000020301	JCF45_0000012808	3.06183	1.12021
JCF44_0000085537	JCF45_0000117514	5.67477	2.07786
JCF44_0000048825	JCF45_0000098826	4.50295	1.64887
JCF44_0000056205	JCF45_0000057548	2001.27	733.292
JCF44_0000056702	JCF45_0000123454	7.38452	2.70742
JCF44_0000057868	JCF45_0000082747	6.10114	2.23781
JCF44_0000016444	JCF45_0000098330	12.3839	4.5436
JCF44_0000030097	JCF45_0000062073	163.716	60.0709
JCF44_0000087323	JCF45_0000027950	4.91738	1.80554
JCF44_0000001187	JCF45_0000135557	6.34507	2.33087
JCF44_0000051938	JCF45_0000046334	11.1922	4.11447
JCF44_0000039081	JCF45_0000003709	6.99962	2.57385
JCF44_0000058955	JCF45_0000013998	7.54188	2.77475
JCF44_0000078800	JCF45_0000012785	5.72288	2.11025
JCF44_0000019815	JCF45_0000080594	5.97104	2.20184
JCF44_0000047498	JCF45_0000026154	9.00321	3.32281
JCF44_0000037194	JCF45_0000044056	5.41981	2.00047
JCF44_0000019585	JCF45_0000128480	6.46659	2.38699
JCF44_0000068308	JCF45_0000010521	73.7223	27.2273
JCF44_0000061091	JCF45_0000100020	7.3932	2.73112
JCF44_0000085748	JCF45_0000031412	8.61491	3.18518
JCF44_0000010420	JCF45_0000035575	9.58895	3.54566
JCF44_0000055749	JCF45_0000055942	13.7818	5.09765
JCF44_0000031602	JCF45_0000107584	10.9816	4.06382
JCF44_0000091303	JCF45_0000061008	4.24981	1.57271
JCF44_0000039836	JCF45_0000112887	5.95574	2.20539
JCF44_0000017943	JCF45_0000114400	24.0384	8.90785
JCF44_0000086140	JCF45_0000123368	125.618	46.5508
JCF44_0000000513	JCF45_0000069137	9.57492	3.55213
JCF44_0000072554	JCF45_0000121954	6.23801	2.31479
JCF44_0000039948	JCF45_0000046477	5.53168	2.05315
JCF44_0000048487	JCF45_0000023319	4.9002	1.81899
JCF44_0000091339	JCF45_0000006064	5.26921	1.9561
JCF44_0000003060	JCF45_0000025262	5.40194	2.00606
JCF44_0000020035	JCF45_0000061201	13.3962	4.97676
JCF44_0000027531	JCF45_0000126420	10.7123	3.98141
JCF44_0000070210	JCF45_0000080558	6.46118	2.40149
JCF44_0000093646	JCF45_0000045315	7.20409	2.67833
JCF44_0000021883	JCF45_0000109103	10.5069	3.90837
JCF44_0000037437	JCF45_0000028761	36.0033	13.3956
JCF44_0000063507	JCF45_0000114825	34.9111	12.9941
JCF44_0000081016	JCF45_0000080731	7.79038	2.90222
JCF44_0000003578	JCF45_0000093023	15.3384	5.71552
JCF44_0000081530	JCF45_0000094839	11.4162	4.2546
JCF44_0000012861	JCF45_0000016978	69.9212	26.0801
JCF44_0000034669	JCF45_0000119146	8.80849	3.28575
JCF44_0000028803	JCF45_0000132246	12.5808	4.69305
JCF44_0000094560	JCF45_0000068152	23.8352	8.8927
JCF44_0000083798	JCF45_0000099695	16.7437	6.24887
JCF44_0000081109	JCF45_0000029309	26.3151	9.82361
JCF44_0000049590	JCF45_0000081955	37.3893	13.9666
JCF44_0000031903	JCF45_0000121535	49.1771	18.3747
JCF44_0000008760	JCF45_0000020942	13.7804	5.15298
JCF44_0000076919	JCF45_0000057847	21.5986	8.07724
JCF44_0000065584	JCF45_0000117517	4.31871	1.61535
JCF44_0000027716	JCF45_0000013973	10.1034	3.78061
JCF44_0000039767	JCF45_0000131874	150.935	56.5122
JCF44_0000076265	JCF45_0000085786	37.5794	14.083
JCF44_0000024084	JCF45_0000012252	5.24137	1.9647
JCF44_0000087051	JCF45_0000121863	14.3708	5.38997
JCF44_0000046171	JCF45_0000114363	9.18936	3.4508
JCF44_0000044958	JCF45_0000091979	7.79934	2.93028
JCF44_0000014118	JCF45_0000114054	6.80723	2.55953
JCF44_0000088817	JCF45_0000003708	8.78564	3.30478
JCF44_0000080025	JCF45_0000067433	22.4797	8.45932
JCF44_0000038181	JCF45_0000075298	21.6876	8.16202
JCF44_0000021682	JCF45_0000067295	25.7898	9.70713
JCF44_0000028867	JCF45_0000090769	3.11487	1.17288
JCF44_0000086385	JCF45_0000033873	3.80594	1.43472
JCF44_0000051491	JCF45_0000101348	3.55182	1.34063
JCF44_0000090408	JCF45_0000106105	24.9094	9.40267
JCF44_0000043494	JCF45_0000096765	5.48422	2.07025
JCF44_0000014334	JCF45_0000120116	15.5436	5.8701
JCF44_0000033908	JCF45_0000023983	24.1197	9.11267
JCF44_0000065166	JCF45_0000094294	7.49037	2.83203
JCF44_0000045913	JCF45_0000005685	7.09722	2.68396
JCF44_0000053342	JCF45_0000131313	23.7468	8.98478
JCF44_0000058741	JCF45_0000006095	59.0616	22.3477
JCF44_0000017494	JCF45_0000033747	9.14067	3.4593
JCF44_0000018547	JCF45_0000135524	31.1901	11.8088
JCF44_0000077544	JCF45_0000113646	26.2266	9.92993
JCF44_0000001121	JCF45_0000072653	8.217	3.11272
JCF44_0000089443	JCF45_0000053590	4.05792	1.53845
JCF44_0000089982	JCF45_0000071611	7.19179	2.72761
JCF44_0000067657	JCF45_0000040077	8.84407	3.35476
JCF44_0000021627	JCF45_0000052663	5.68258	2.15611
JCF44_0000052229	JCF45_0000101962	13.8573	5.259
JCF44_0000036057	JCF45_0000003940	8.83393	3.3527
JCF44_0000051417	JCF45_0000065840	11.7896	4.47485
JCF44_0000010821	JCF45_0000069151	8.14909	3.09479
JCF44_0000069897	JCF45_0000110953	4.58806	1.74329
JCF44_0000056911	JCF45_0000022018	6.40115	2.43523
JCF44_0000067828	JCF45_0000022236	19.5984	7.46904
JCF44_0000064133	JCF45_0000010971	11.0176	4.20067
JCF44_0000009659	JCF45_0000019264	7.10238	2.70831
JCF44_0000076991	JCF45_0000027640	14.5113	5.53463
JCF44_0000012669	JCF45_0000136790	5.28413	2.01563
JCF44_0000083715	JCF45_0000099200	7.65972	2.92382
JCF44_0000094122	JCF45_0000040034	63.7695	24.3519
JCF44_0000019715	JCF45_0000003507	8.14889	3.11272
JCF44_0000028986	JCF45_0000084168	22.6648	8.66064
JCF44_0000014581	JCF45_0000092762	4.3534	1.66369
JCF44_0000028542	JCF45_0000088517	6.43152	2.45867
JCF44_0000042575	JCF45_0000037475	9.21741	3.52468
JCF44_0000086306	JCF45_0000052069	5.26812	2.01541
JCF44_0000011112	JCF45_0000051814	6.85361	2.62415
JCF44_0000055520	JCF45_0000002983	10.4829	4.01536
JCF44_0000051121	JCF45_0000004117	6.0028	2.30053
JCF44_0000000670	JCF45_0000024704	7.51869	2.88174
JCF44_0000039406	JCF45_0000131498	8.99142	3.44694
JCF44_0000014814	JCF45_0000093588	11.2995	4.33385
JCF44_0000048626	JCF45_0000020311	23.4292	8.98632
JCF44_0000014665	JCF45_0000033251	5.93719	2.27811
JCF44_0000036433	JCF45_0000002315	12.7658	4.9001
JCF44_0000000767	JCF45_0000127690	16.4261	6.30606
JCF44_0000032982	JCF45_0000134932	9.69178	3.7208
JCF44_0000014510	JCF45_0000107262	293.477	112.692
JCF44_0000017415	JCF45_0000071717	17.8847	6.8746
JCF44_0000013204	JCF45_0000109744	6.68619	2.5708
JCF44_0000017311	JCF45_0000038324	27.7836	10.6869
JCF44_0000089011	JCF45_0000025463	7.80281	3.00184
JCF44_0000087836	JCF45_0000026890	13.4316	5.168
JCF44_0000072540	JCF45_0000038811	8.38113	3.22622
JCF44_0000063856	JCF45_0000087400	8.4272	3.24502
JCF44_0000001682	JCF45_0000068621	18.0152	6.93717
JCF44_0000025511	JCF45_0000045791	8.84666	3.40833
JCF44_0000054346	JCF45_0000117945	12.1827	4.69438
JCF44_0000083008	JCF45_0000021326	22.4166	8.64412
JCF44_0000074806	JCF45_0000006682	9.39186	3.62256
JCF44_0000036969	JCF45_0000104405	5.75733	2.22128
JCF44_0000008804	JCF45_0000110038	6.87534	2.65387
JCF44_0000041317	JCF45_0000043404	8.67381	3.3485
JCF44_0000013349	JCF45_0000009972	7.22286	2.78899
JCF44_0000024947	JCF45_0000077377	7.77149	3.00184
JCF44_0000049683	JCF45_0000076174	16.43	6.35078
JCF44_0000021374	JCF45_0000009704	3.40467	1.31631
JCF44_0000081555	JCF45_0000097375	6.95379	2.68882
JCF44_0000025737	JCF45_0000015841	7.01623	2.71472
JCF44_0000051281	JCF45_0000018744	5.44462	2.1067
JCF44_0000000040	JCF45_0000092288	8.68563	3.36326
JCF44_0000056619	JCF45_0000094396	10.3044	3.99297
JCF44_0000032987	JCF45_0000095891	17.899	6.94224
JCF44_0000017129	JCF45_0000085010	13.0955	5.08237
JCF44_0000042125	JCF45_0000081902	8.79942	3.41517
JCF44_0000036395	JCF45_0000048188	8.18729	3.18043
JCF44_0000075527	JCF45_0000065075	5.99623	2.33137
JCF44_0000088849	JCF45_0000068389	5.75305	2.23731
JCF44_0000024115	JCF45_0000137427	9.3115	3.62257
JCF44_0000082654	JCF45_0000034910	6.027	2.3451
JCF44_0000092943	JCF45_0000003998	9.5199	3.70705
JCF44_0000021341	JCF45_0000023788	16.1367	6.2846
JCF44_0000074920	JCF45_0000114144	28.6345	11.1544
JCF44_0000084588	JCF45_0000114231	7.92824	3.08887
JCF44_0000088220	JCF45_0000127799	9.35543	3.64658
JCF44_0000077284	JCF45_0000080136	14.4562	5.63497
JCF44_0000048480	JCF45_0000083719	9.75958	3.80452
JCF44_0000013231	JCF45_0000041267	4.77385	1.86439
JCF44_0000069664	JCF45_0000126938	7.7502	3.02893
JCF44_0000036043	JCF45_0000123579	7.39992	2.89249
JCF44_0000086168	JCF45_0000049218	8.50437	3.32424
JCF44_0000040206	JCF45_0000116464	97.5565	38.148
JCF44_0000030435	JCF45_0000063625	9.18716	3.5955
JCF44_0000023620	JCF45_0000112145	9.00667	3.5272
JCF44_0000089703	JCF45_0000039047	5.36217	2.1004
JCF44_0000004383	JCF45_0000006488	18.5494	7.26668
JCF44_0000047937	JCF45_0000030459	7.29596	2.8588
JCF44_0000071083	JCF45_0000037547	12.0928	4.74022
JCF44_0000006588	JCF45_0000053421	6.95477	2.72643
JCF44_0000003256	JCF45_0000006910	17.007	6.6686
JCF44_0000049695	JCF45_0000094807	4.62497	1.81398
JCF44_0000029105	JCF45_0000017089	5.52398	2.16663
JCF44_0000023370	JCF45_0000064065	5.30854	2.08373
JCF44_0000092369	JCF45_0000111675	6.93113	2.72131
JCF44_0000055510	JCF45_0000035369	15.2993	6.00692
JCF44_0000032304	JCF45_0000118067	4.26857	1.67652
JCF44_0000023846	JCF45_0000012443	12.468	4.89997
JCF44_0000062880	JCF45_0000040855	9.40343	3.69842
JCF44_0000088647	JCF45_0000027298	9.73797	3.83064
JCF44_0000091095	JCF45_0000131799	4.34946	1.71103
JCF44_0000005769	JCF45_0000005126	3.00355	1.18182
JCF44_0000036294	JCF45_0000085150	5.10649	2.00936
JCF44_0000049900	JCF45_0000070594	5.81644	2.28921
JCF44_0000020901	JCF45_0000125500	4.15358	1.63478
JCF44_0000016237	JCF45_0000046539	21.2571	8.37181
JCF44_0000092879	JCF45_0000132993	35.4159	13.9487
JCF44_0000048357	JCF45_0000045797	14.169	5.58314
JCF44_0000063403	JCF45_0000047514	21.2291	8.36698
JCF44_0000050928	JCF45_0000092462	16.0338	6.31962
JCF44_0000060626	JCF45_0000100734	8.75303	3.45653
JCF44_0000005480	JCF45_0000017778	7.91245	3.12602
JCF44_0000029759	JCF45_0000023282	10.9057	4.30883
JCF44_0000019366	JCF45_0000139243	4.59109	1.81422
JCF44_0000040709	JCF45_0000052277	10.3382	4.08899
JCF44_0000069861	JCF45_0000008665	34.3311	13.5841
JCF44_0000078380	JCF45_0000021643	10.5594	4.1804
JCF44_0000060905	JCF45_0000045173	11.2341	4.45078
JCF44_0000068838	JCF45_0000013463	13.2282	5.242
JCF44_0000012085	JCF45_0000117654	8.14413	3.22821
JCF44_0000078677	JCF45_0000117783	12.4136	4.92165
JCF44_0000060655	JCF45_0000108086	4.64614	1.84361
JCF44_0000017647	JCF45_0000117590	26.0531	10.3408
JCF44_0000091951	JCF45_0000000051	9.39144	3.72854
JCF44_0000073304	JCF45_0000011934	8.5506	3.39522
JCF44_0000027565	JCF45_0000005898	7.57969	3.00988
JCF44_0000033456	JCF45_0000056823	4.71342	1.87189
JCF44_0000042722	JCF45_0000084860	40.9445	16.2619
JCF44_0000012300	JCF45_0000086729	11.275	4.47886
JCF44_0000023638	JCF45_0000080962	18.7729	7.45806
JCF44_0000030643	JCF45_0000025824	7.88072	3.13114
JCF44_0000008110	JCF45_0000041079	5.478	2.17741
JCF44_0000019168	JCF45_0000087739	9.10626	3.62051
JCF44_0000043601	JCF45_0000099076	8.28221	3.29319
JCF44_0000013097	JCF45_0000040935	11.3072	4.49758
JCF44_0000027113	JCF45_0000033100	38.519	15.3215
JCF44_0000021296	JCF45_0000119320	9.84314	3.91532
JCF44_0000035064	JCF45_0000037473	12.1296	4.82548
JCF44_0000003297	JCF45_0000027245	4.96322	1.97509
JCF44_0000008668	JCF45_0000078299	6.36424	2.53327
JCF44_0000058952	JCF45_0000065963	10.4696	4.16742
JCF44_0000074289	JCF45_0000068746	351.655	140.008
JCF44_0000005969	JCF45_0000009077	5.02824	2.0022
JCF44_0000032146	JCF45_0000003095	7.87451	3.13637
JCF44_0000077593	JCF45_0000009966	5.65623	2.2568
JCF44_0000009021	JCF45_0000052747	7.72537	3.08373
JCF44_0000080024	JCF45_0000120206	9.40436	3.75879
JCF44_0000067589	JCF45_0000100528	65.8443	26.3213
JCF44_0000046204	JCF45_0000116074	10.3002	4.11765
JCF44_0000049427	JCF45_0000002711	6.75801	2.70172
JCF44_0000042482	JCF45_0000052371	10.5234	4.20788
JCF44_0000045805	JCF45_0000089107	8.24314	3.29773
JCF44_0000086687	JCF45_0000128558	7.95466	3.18481
JCF44_0000007992	JCF45_0000107733	6.55841	2.6262
JCF44_0000093282	JCF45_0000081547	9.87005	3.9561
JCF44_0000007142	JCF45_0000119829	5.63936	2.26093
JCF44_0000037957	JCF45_0000127317	11.146	4.47071
JCF44_0000059955	JCF45_0000011771	16.341	6.55883
JCF44_0000074814	JCF45_0000066441	5.73115	2.30053
JCF44_0000025322	JCF45_0000038630	3.1256	1.25503
JCF44_0000020222	JCF45_0000121949	27.8435	11.1881
JCF44_0000037041	JCF45_0000096031	6.70316	2.69499
JCF44_0000063896	JCF45_0000091875	3.4356	1.38191
JCF44_0000066566	JCF45_0000113798	9.85305	3.96331
JCF44_0000045714	JCF45_0000112171	7.93297	3.19114
JCF44_0000003040	JCF45_0000132430	7.92874	3.18994
JCF44_0000077478	JCF45_0000022577	397.51	159.997
JCF44_0000061955	JCF45_0000017348	3.25082	1.30876
JCF44_0000036050	JCF45_0000062298	4.44598	1.79014
JCF44_0000038861	JCF45_0000011454	8.48516	3.41716
JCF44_0000029670	JCF45_0000063025	5.54599	2.2345
JCF44_0000020933	JCF45_0000062730	6.73603	2.71422
JCF44_0000043151	JCF45_0000078591	6.11572	2.46471
JCF44_0000058202	JCF45_0000035308	6.53333	2.63384
JCF44_0000057831	JCF45_0000057200	12.6987	5.12029
JCF44_0000017157	JCF45_0000081800	10.9949	4.43714
JCF44_0000040392	JCF45_0000099962	223.185	90.1133
JCF44_0000076231	JCF45_0000019196	11.3044	4.56444
JCF44_0000060423	JCF45_0000014807	21.8961	8.85334
JCF44_0000008027	JCF45_0000050254	66.7354	26.9848
JCF44_0000077069	JCF45_0000116041	3.73674	1.51132
JCF44_0000084258	JCF45_0000045540	40.4224	16.3606
JCF44_0000045618	JCF45_0000134281	4.25608	1.72369
JCF44_0000045339	JCF45_0000050738	18.9151	7.66061
JCF44_0000030976	JCF45_0000111656	9.88745	4.00627
JCF44_0000075291	JCF45_0000036852	55.8665	22.6374
JCF44_0000022818	JCF45_0000132687	6.35001	2.57408
JCF44_0000058223	JCF45_0000084377	69.8142	28.3019
JCF44_0000066715	JCF45_0000003027	3.93096	1.59358
JCF44_0000044831	JCF45_0000096243	6.81584	2.76628
JCF44_0000066899	JCF45_0000074674	26.6866	10.8332
JCF44_0000020388	JCF45_0000073247	12.8167	5.20337
JCF44_0000042790	JCF45_0000111347	7.78871	3.16277
JCF44_0000022680	JCF45_0000084800	12.5671	5.10459
JCF44_0000021060	JCF45_0000060021	4.86075	1.97523
JCF44_0000018809	JCF45_0000022806	8.78564	3.57068
JCF44_0000027649	JCF45_0000052980	17.953	7.29924
JCF44_0000064331	JCF45_0000092412	49.4649	20.1166
JCF44_0000039316	JCF45_0000083276	6.67023	2.71413
JCF44_0000058607	JCF45_0000027570	8.27719	3.37418
JCF44_0000073661	JCF45_0000069998	41.3292	16.8481
JCF44_0000094394	JCF45_0000088688	7.3391	2.99262
JCF44_0000073403	JCF45_0000062379	9.61269	3.91988
JCF44_0000003070	JCF45_0000025603	24.329	9.92221
JCF44_0000039654	JCF45_0000052358	12.1802	4.96813
JCF44_0000029740	JCF45_0000076967	6.19813	2.52954
JCF44_0000026995	JCF45_0000098563	15.2442	6.22584
JCF44_0000073830	JCF45_0000071845	7.79297	3.18481
JCF44_0000011904	JCF45_0000042787	18.203	7.4395
JCF44_0000026874	JCF45_0000065810	4.37141	1.78668
JCF44_0000011648	JCF45_0000014767	5.98969	2.45031
JCF44_0000016295	JCF45_0000095715	63.5084	25.9812
JCF44_0000039587	JCF45_0000133220	10.8588	4.44271
JCF44_0000017037	JCF45_0000120866	3.44834	1.41084
JCF44_0000035236	JCF45_0000057925	18.9272	7.74465
JCF44_0000018218	JCF45_0000022928	6.96643	2.85054
JCF44_0000002405	JCF45_0000075212	5.58708	2.28641
JCF44_0000094521	JCF45_0000074542	11.5039	4.70946
JCF44_0000071924	JCF45_0000005909	9.91843	4.06594
JCF44_0000067349	JCF45_0000031208	7.42174	3.04309
JCF44_0000048046	JCF45_0000129762	7.54937	3.09574
JCF44_0000068379	JCF45_0000070004	6.86489	2.81603
JCF44_0000061688	JCF45_0000094572	5.68233	2.33111
JCF44_0000093386	JCF45_0000077694	44.0354	18.0674
JCF44_0000069982	JCF45_0000101091	13.2325	5.42956
JCF44_0000020900	JCF45_0000008480	19.6209	8.05308
JCF44_0000010878	JCF45_0000087948	5.61827	2.30634
JCF44_0000023090	JCF45_0000028475	9.91622	4.07148
JCF44_0000015177	JCF45_0000026849	116.075	47.6782
JCF44_0000038202	JCF45_0000078174	5.96319	2.44999
JCF44_0000038872	JCF45_0000078772	5.8329	2.3967
JCF44_0000031598	JCF45_0000104667	11.6658	4.79498
JCF44_0000038261	JCF45_0000066943	5.56871	2.28921
JCF44_0000043496	JCF45_0000069258	10.8163	4.4476
JCF44_0000065743	JCF45_0000056288	10.0919	4.14983
JCF44_0000085366	JCF45_0000139129	7.31254	3.00923
JCF44_0000006089	JCF45_0000081344	5.22989	2.15229
JCF44_0000031892	JCF45_0000049252	8.43613	3.47219
JCF44_0000066452	JCF45_0000102023	4.97254	2.04816
JCF44_0000082849	JCF45_0000007740	6.74046	2.77661
JCF44_0000048642	JCF45_0000119648	6.87066	2.83031
JCF44_0000059195	JCF45_0000037022	8.29368	3.41816
JCF44_0000001718	JCF45_0000127349	6.96838	2.87354
JCF44_0000064519	JCF45_0000064000	12.5909	5.1938
JCF44_0000015758	JCF45_0000051156	10.9751	4.53272
JCF44_0000074399	JCF45_0000101131	9.39144	3.87881
JCF44_0000024457	JCF45_0000033800	6.12744	2.53081
JCF44_0000027977	JCF45_0000079785	3.06389	1.26631
JCF44_0000012424	JCF45_0000128910	7.64463	3.16005
JCF44_0000056245	JCF45_0000138640	5.87141	2.42731
JCF44_0000023339	JCF45_0000012532	8.52593	3.52541
JCF44_0000012226	JCF45_0000125825	6.37963	2.63899
JCF44_0000009554	JCF45_0000137057	13.0937	5.41668
JCF44_0000046806	JCF45_0000001444	41.4019	17.1327
JCF44_0000012007	JCF45_0000113168	8.69592	3.5987
JCF44_0000073509	JCF45_0000066612	8.07648	3.34303
JCF44_0000061122	JCF45_0000098164	6.55854	2.71662
JCF44_0000091430	JCF45_0000026795	4.93584	2.04492
JCF44_0000078495	JCF45_0000044174	4.44734	1.84307
JCF44_0000051706	JCF45_0000095088	43.1123	17.8797
JCF44_0000067681	JCF45_0000073027	23.3071	9.66643
JCF44_0000055916	JCF45_0000026126	40.685	16.8793
JCF44_0000057424	JCF45_0000117328	57.4295	23.8356
JCF44_0000027382	JCF45_0000105668	4.82908	2.00469
JCF44_0000024638	JCF45_0000028383	15.677	6.50888
JCF44_0000048414	JCF45_0000050889	7.50604	3.11783
JCF44_0000011417	JCF45_0000124740	4.37665	1.81865
JCF44_0000093473	JCF45_0000071887	130.829	54.3841
JCF44_0000039075	JCF45_0000116874	3.39268	1.41087
JCF44_0000047118	JCF45_0000019706	3.8815	1.61468
JCF44_0000084767	JCF45_0000042522	5.66557	2.3575
JCF44_0000009829	JCF45_0000092115	9.20305	3.82994
JCF44_0000054699	JCF45_0000124982	50.9727	21.2138
JCF44_0000086173	JCF45_0000013215	13.8633	5.77062
JCF44_0000074112	JCF45_0000124895	4.11905	1.71532
JCF44_0000042066	JCF45_0000033303	7.76355	3.23674
JCF44_0000002441	JCF45_0000014937	14.2301	5.93327
JCF44_0000018306	JCF45_0000094032	3.9014	1.62707
JCF44_0000056903	JCF45_0000008357	9.89565	4.12837
JCF44_0000018756	JCF45_0000069695	5.81218	2.42564
JCF44_0000067472	JCF45_0000136695	8.73562	3.64572
JCF44_0000090542	JCF45_0000119203	6.96203	2.90587
JCF44_0000029715	JCF45_0000022910	5.56608	2.32334
JCF44_0000011146	JCF45_0000030261	46.8169	19.5495
JCF44_0000024779	JCF45_0000051163	21.3871	8.93103
JCF44_0000047256	JCF45_0000116532	7.31428	3.05621
JCF44_0000027851	JCF45_0000115630	59.9056	25.0656
JCF44_0000062023	JCF45_0000059473	27.8118	11.6486
JCF44_0000010385	JCF45_0000050774	32.5005	13.6143
JCF44_0000068723	JCF45_0000089290	6.28042	2.63104
JCF44_0000047545	JCF45_0000039226	6.20801	2.60115
JCF44_0000091105	JCF45_0000090847	4.8125	2.01719
JCF44_0000061020	JCF45_0000100362	7.50604	3.14852
JCF44_0000034385	JCF45_0000088194	1516	635.916
JCF44_0000031385	JCF45_0000066794	10.7222	4.49801
JCF44_0000002493	JCF45_0000023551	7.94469	3.33398
JCF44_0000055571	JCF45_0000024414	4.86063	2.03992
JCF44_0000034307	JCF45_0000068101	2.83963	1.19198
JCF44_0000078821	JCF45_0000085181	6.29632	2.6441
JCF44_0000050308	JCF45_0000034615	6.11668	2.56974
JCF44_0000044789	JCF45_0000115013	8.0535	3.38388
JCF44_0000035708	JCF45_0000062567	5.35589	2.25094
JCF44_0000061260	JCF45_0000009438	4.77402	2.00658
JCF44_0000092695	JCF45_0000139530	2.92519	1.22986
JCF44_0000049051	JCF45_0000135860	8.6135	3.62395
JCF44_0000062020	JCF45_0000102166	6.43455	2.70742
JCF44_0000085364	JCF45_0000034990	9.20384	3.8745
JCF44_0000083411	JCF45_0000051085	6.38412	2.6876
JCF44_0000092415	JCF45_0000010471	6.04386	2.54468
JCF44_0000028493	JCF45_0000029099	10.9264	4.60107
JCF44_0000065980	JCF45_0000037357	11.1482	4.69478
JCF44_0000063858	JCF45_0000039818	47.1899	19.8741
JCF44_0000027702	JCF45_0000019195	8.54912	3.60073
JCF44_0000054149	JCF45_0000081826	6.60108	2.78048
JCF44_0000048499	JCF45_0000076223	6.22617	2.6227
JCF44_0000085954	JCF45_0000061521	8.20322	3.45667
JCF44_0000002739	JCF45_0000099649	17.5686	7.40394
JCF44_0000091460	JCF45_0000042573	9.84511	4.14998
JCF44_0000007317	JCF45_0000058500	9.21711	3.88532
JCF44_0000083403	JCF45_0000118893	18.0566	7.61159
JCF44_0000053827	JCF45_0000032790	5.13802	2.16689
JCF44_0000028722	JCF45_0000128722	24.1646	10.1925
JCF44_0000080306	JCF45_0000123509	10.5507	4.45135
JCF44_0000057591	JCF45_0000019246	4.44956	1.87806
JCF44_0000008494	JCF45_0000025599	11.969	5.05549
JCF44_0000047038	JCF45_0000039404	4.90762	2.07374
JCF44_0000081367	JCF45_0000053097	6.13622	2.59448
JCF44_0000025856	JCF45_0000016998	26.6369	11.2688
JCF44_0000034949	JCF45_0000112516	65.0131	27.5049
JCF44_0000047111	JCF45_0000082698	23.0955	9.77377
JCF44_0000069727	JCF45_0000096224	7.80138	3.30155
JCF44_0000029956	JCF45_0000030599	5.98433	2.5332
JCF44_0000051648	JCF45_0000034183	25.2845	10.7064
JCF44_0000064476	JCF45_0000022544	5.6973	2.41274
JCF44_0000012635	JCF45_0000059237	5.14067	2.17818
JCF44_0000061906	JCF45_0000030765	53.1027	22.5131
JCF44_0000045420	JCF45_0000096238	5.52654	2.34464
JCF44_0000044832	JCF45_0000030525	13.4361	5.70036
JCF44_0000078652	JCF45_0000110390	5.39237	2.28921
JCF44_0000069276	JCF45_0000066970	6.21479	2.64341
JCF44_0000043498	JCF45_0000095690	12.5822	5.35594
JCF44_0000001993	JCF45_0000045820	7.90993	3.36765
JCF44_0000080351	JCF45_0000067916	2.80823	1.1967
JCF44_0000053667	JCF45_0000132344	102.252	43.5743
JCF44_0000094536	JCF45_0000130588	21.8964	9.33264
JCF44_0000049197	JCF45_0000104929	5.20224	2.21847
JCF44_0000019667	JCF45_0000007155	6.09777	2.60164
JCF44_0000006267	JCF45_0000030863	4.16492	1.77769
JCF44_0000052675	JCF45_0000019676	31.6277	13.5169
JCF44_0000002802	JCF45_0000107446	21.5591	9.21781
JCF44_0000051840	JCF45_0000114234	63.7172	27.2473
JCF44_0000007531	JCF45_0000025741	12.1113	5.17928
JCF44_0000053749	JCF45_0000008585	12.2563	5.24459
JCF44_0000029961	JCF45_0000065896	7.31826	3.13237
JCF44_0000006073	JCF45_0000027598	11.7198	5.01922
JCF44_0000001433	JCF45_0000087148	6.65217	2.85129
JCF44_0000034776	JCF45_0000117157	105.481	45.2265
JCF44_0000024976	JCF45_0000042555	4.83029	2.07136
JCF44_0000022070	JCF45_0000091166	15.1589	6.50068
JCF44_0000053923	JCF45_0000028676	3.4753	1.49151
JCF44_0000032135	JCF45_0000016096	18.9306	8.12495
JCF44_0000083629	JCF45_0000139354	54.5026	23.412
JCF44_0000004975	JCF45_0000126512	8.40519	3.61106
JCF44_0000009066	JCF45_0000023663	9.83154	4.22455
JCF44_0000002393	JCF45_0000064352	4.90762	2.10882
JCF44_0000003679	JCF45_0000119556	34.8205	14.9788
JCF44_0000000339	JCF45_0000040497	6.17156	2.655
JCF44_0000052510	JCF45_0000093339	27.2368	11.7229
JCF44_0000041848	JCF45_0000066389	10.7778	4.64015
JCF44_0000063892	JCF45_0000071486	13.6498	5.87698
JCF44_0000049359	JCF45_0000074659	12.931	5.57507
JCF44_0000093761	JCF45_0000078929	31.9474	13.7765
JCF44_0000014214	JCF45_0000102297	19.7964	8.5429
JCF44_0000061385	JCF45_0000008069	5.369	2.31786
JCF44_0000023569	JCF45_0000047297	14.467	6.24778
JCF44_0000044626	JCF45_0000133463	4.5439	1.96258
JCF44_0000036987	JCF45_0000096529	462.282	199.702
JCF44_0000005739	JCF45_0000070707	15.0334	6.49514
JCF44_0000043200	JCF45_0000048132	4.70078	2.03134
JCF44_0000079849	JCF45_0000132879	5.89185	2.54627
JCF44_0000027868	JCF45_0000102257	16.582	7.16838
JCF44_0000027675	JCF45_0000110578	6.53282	2.8244
JCF44_0000042278	JCF45_0000115731	6.151	2.66013
JCF44_0000027386	JCF45_0000114578	6.2001	2.68249
JCF44_0000087708	JCF45_0000018169	31.7689	13.7451
JCF44_0000017879	JCF45_0000139265	8.05641	3.48591
JCF44_0000053772	JCF45_0000009416	3.26223	1.41203
JCF44_0000009443	JCF45_0000105340	21.9493	9.50109
JCF44_0000081156	JCF45_0000059706	1186.31	513.528
JCF44_0000073290	JCF45_0000031193	7.9728	3.45178
JCF44_0000075101	JCF45_0000051456	13.7346	5.94726
JCF44_0000082613	JCF45_0000034357	111.474	48.2887
JCF44_0000080145	JCF45_0000103451	10.8911	4.71812
JCF44_0000003897	JCF45_0000101892	3.91353	1.69619
JCF44_0000081791	JCF45_0000109104	5.5515	2.40754
JCF44_0000006417	JCF45_0000007640	15.8344	6.86901
JCF44_0000031209	JCF45_0000046184	4.5439	1.9718
JCF44_0000019663	JCF45_0000069403	10.043	4.35813
JCF44_0000089898	JCF45_0000135994	17.2826	7.5045
JCF44_0000040301	JCF45_0000096652	21.7156	9.43306
JCF44_0000094320	JCF45_0000104060	11.2942	4.91242
JCF44_0000046301	JCF45_0000101325	7.08301	3.08117
JCF44_0000074086	JCF45_0000021279	10.9144	4.74803
JCF44_0000032594	JCF45_0000020376	5.2465	2.28241
JCF44_0000016092	JCF45_0000125167	36.7692	16.0048
JCF44_0000054440	JCF45_0000005223	32.4294	14.127
JCF44_0000033726	JCF45_0000133200	7.60328	3.31557
JCF44_0000016568	JCF45_0000099978	3.70805	1.61708
JCF44_0000005131	JCF45_0000110594	10.8163	4.71792
JCF44_0000025017	JCF45_0000126085	22.4408	9.78881
JCF44_0000044507	JCF45_0000069509	13.8992	6.06349
JCF44_0000072844	JCF45_0000125290	7.06554	3.08306
JCF44_0000036880	JCF45_0000041375	21.1816	9.24771
JCF44_0000000198	JCF45_0000000618	5.65472	2.46952
JCF44_0000000905	JCF45_0000081551	30.0837	13.1424
JCF44_0000071449	JCF45_0000044251	16.8533	7.36682
JCF44_0000041097	JCF45_0000001698	36.8299	16.1002
JCF44_0000064036	JCF45_0000056425	95.134	41.5879
JCF44_0000058752	JCF45_0000098508	6.12449	2.67945
JCF44_0000003822	JCF45_0000133531	41.4648	18.1442
JCF44_0000007777	JCF45_0000061718	16.7885	7.34663
JCF44_0000001973	JCF45_0000084410	6.34228	2.77551
JCF44_0000005431	JCF45_0000111418	9.93866	4.34951
JCF44_0000089017	JCF45_0000091464	10.866	4.75565
JCF44_0000032611	JCF45_0000035419	8.3923	3.67525
JCF44_0000056278	JCF45_0000026649	8.84545	3.87505
JCF44_0000049552	JCF45_0000020162	7.03675	3.08511
JCF44_0000009141	JCF45_0000130944	9.75005	4.27558
JCF44_0000085501	JCF45_0000059656	5.56502	2.44069
JCF44_0000070743	JCF45_0000010815	7.07732	3.10537
JCF44_0000086906	JCF45_0000130623	19.3123	8.47554
JCF44_0000060583	JCF45_0000007153	10.5386	4.62853
JCF44_0000092568	JCF45_0000102011	4.31838	1.89711
JCF44_0000001894	JCF45_0000014732	14.4366	6.34346
JCF44_0000079984	JCF45_0000038075	15.8519	6.96671
JCF44_0000084668	JCF45_0000080968	4.2571	1.87123
JCF44_0000047881	JCF45_0000044416	39.4625	17.3503
JCF44_0000087671	JCF45_0000025701	14.8204	6.51818
JCF44_0000005964	JCF45_0000008174	8.53129	3.75251
JCF44_0000066257	JCF45_0000049768	7.13836	3.14255
JCF44_0000025880	JCF45_0000000066	64.1191	28.253
JCF44_0000047741	JCF45_0000111394	20.408	8.9949
JCF44_0000003203	JCF45_0000044793	16.6046	7.32035
JCF44_0000062244	JCF45_0000123291	5.47615	2.4146
JCF44_0000059805	JCF45_0000105536	31.8513	14.0463
JCF44_0000017785	JCF45_0000062474	3.32585	1.46705
JCF44_0000077582	JCF45_0000017222	63.9866	28.2396
JCF44_0000009293	JCF45_0000000484	5.73049	2.52968
JCF44_0000043277	JCF45_0000043060	8.06804	3.56255
JCF44_0000055268	JCF45_0000051830	7.37622	3.25707
JCF44_0000067637	JCF45_0000043357	64.5721	28.5187
JCF44_0000009267	JCF45_0000113678	77.7032	34.3293
JCF44_0000047146	JCF45_0000039249	4.91748	2.1726
JCF44_0000089759	JCF45_0000057822	2.74791	1.21441
JCF44_0000002860	JCF45_0000138029	7.69853	3.40577
JCF44_0000059272	JCF45_0000025643	4.12319	1.82411
JCF44_0000055640	JCF45_0000078332	7.75558	3.43211
JCF44_0000092019	JCF45_0000103028	160.712	71.1714
JCF44_0000061116	JCF45_0000025407	10.7781	4.77319
JCF44_0000042451	JCF45_0000004085	92.7472	41.0814
JCF44_0000056562	JCF45_0000022513	10.6268	4.70799
JCF44_0000045914	JCF45_0000077645	71.8262	31.869
JCF44_0000004054	JCF45_0000038040	8.75549	3.88561
JCF44_0000025055	JCF45_0000072738	5.47559	2.43006
JCF44_0000082942	JCF45_0000130927	5.34251	2.37139
JCF44_0000058972	JCF45_0000086785	7.35607	3.26548
JCF44_0000075297	JCF45_0000100181	11.1069	4.93068
JCF44_0000012949	JCF45_0000022619	6.94394	3.08718
JCF44_0000009910	JCF45_0000067445	5.38171	2.39278
JCF44_0000046207	JCF45_0000060129	4.84451	2.15462
JCF44_0000001620	JCF45_0000063351	6.22617	2.7718
JCF44_0000047999	JCF45_0000085609	5.41263	2.41055
JCF44_0000016700	JCF45_0000108312	4.48847	1.99996
JCF44_0000053775	JCF45_0000019396	3.17319	1.41414
JCF44_0000002399	JCF45_0000021409	21.4281	9.54972
JCF44_0000042565	JCF45_0000104341	9.28532	4.14025
JCF44_0000067128	JCF45_0000097515	32.1199	14.3233
JCF44_0000064561	JCF45_0000045055	7.14177	3.19037
JCF44_0000072327	JCF45_0000017128	5.56871	2.48798
JCF44_0000070274	JCF45_0000128909	5.73102	2.56061
JCF44_0000036321	JCF45_0000104361	12.7356	5.69527
JCF44_0000008414	JCF45_0000026504	7.08772	3.1707
JCF44_0000082499	JCF45_0000043377	3.01408	1.34847
JCF44_0000022219	JCF45_0000085407	4.0443	1.80948
JCF44_0000048078	JCF45_0000069534	65.9185	29.5083
JCF44_0000016260	JCF45_0000088772	4.9002	2.19365
JCF44_0000049694	JCF45_0000132977	320.977	143.762
JCF44_0000005937	JCF45_0000076159	4.65618	2.08573
JCF44_0000087337	JCF45_0000081896	16.4362	7.36268
JCF44_0000046922	JCF45_0000085976	13.4264	6.01614
JCF44_0000093986	JCF45_0000060675	3.45131	1.54661
JCF44_0000068464	JCF45_0000084850	6.13415	2.74995
JCF44_0000025051	JCF45_0000069701	4.54734	2.03887
JCF44_0000055996	JCF45_0000004710	42.4008	19.0352
JCF44_0000015489	JCF45_0000015028	8.78217	3.94306
JCF44_0000070849	JCF45_0000022252	4.54057	2.03904
JCF44_0000049027	JCF45_0000095414	5.3201	2.38923
JCF44_0000063019	JCF45_0000099801	6.39556	2.87319
JCF44_0000048921	JCF45_0000113676	10.2855	4.62074
JCF44_0000053033	JCF45_0000081220	5.96252	2.67891
JCF44_0000004003	JCF45_0000023161	6.14685	2.76199
JCF44_0000054895	JCF45_0000085894	7.11299	3.19612
JCF44_0000081134	JCF45_0000107204	3.67686	1.65258
JCF44_0000011479	JCF45_0000019613	6.67765	3.00184
JCF44_0000059221	JCF45_0000089649	18.3327	8.25106
JCF44_0000071918	JCF45_0000033589	92.3769	41.5766
JCF44_0000030867	JCF45_0000005191	5.69762	2.56496
JCF44_0000076392	JCF45_0000016115	11.1654	5.03134
JCF44_0000085397	JCF45_0000024303	49.5356	22.3229
JCF44_0000078531	JCF45_0000003020	5.17531	2.33235
JCF44_0000026257	JCF45_0000030584	10.0434	4.52819
JCF44_0000042795	JCF45_0000047329	8.05584	3.63262
JCF44_0000077244	JCF45_0000001767	34.6952	15.6522
JCF44_0000047688	JCF45_0000109817	7.31565	3.30065
JCF44_0000088637	JCF45_0000023927	9.35103	4.21983
JCF44_0000007816	JCF45_0000120737	9.77171	4.41077
JCF44_0000042403	JCF45_0000047720	4.39299	1.98482
JCF44_0000004348	JCF45_0000009106	3.86969	1.74853
JCF44_0000072263	JCF45_0000105221	4.5766	2.06808
JCF44_0000024183	JCF45_0000079802	5.25847	2.37624
JCF44_0000005851	JCF45_0000017154	8.14999	3.68305
JCF44_0000086872	JCF45_0000114458	18.0613	8.16247
JCF44_0000002782	JCF45_0000135824	3.53408	1.59749
JCF44_0000068072	JCF45_0000025231	61.8361	27.9637
JCF44_0000001633	JCF45_0000062967	5.55049	2.51017
JCF44_0000025249	JCF45_0000038249	5.35583	2.42238
JCF44_0000090792	JCF45_0000068337	7.92191	3.58309
JCF44_0000059622	JCF45_0000130627	7.20225	3.25869
JCF44_0000070094	JCF45_0000121440	10.6956	4.83952
JCF44_0000021293	JCF45_0000007496	9.73869	4.40807
JCF44_0000063128	JCF45_0000034542	7.91532	3.58285
JCF44_0000020651	JCF45_0000091737	6.1933	2.80378
JCF44_0000073966	JCF45_0000014794	235.797	106.758
JCF44_0000088153	JCF45_0000102668	5.75092	2.60471
JCF44_0000070895	JCF45_0000042484	6.1359	2.77977
JCF44_0000050181	JCF45_0000120773	4.65909	2.11115
JCF44_0000039769	JCF45_0000116518	7.37978	3.34421
JCF44_0000063105	JCF45_0000102301	6.58309	2.98374
JCF44_0000032074	JCF45_0000131875	17.7928	8.06558
JCF44_0000029552	JCF45_0000068813	4.51415	2.0471
JCF44_0000085373	JCF45_0000092359	10.7468	4.87809
JCF44_0000016616	JCF45_0000035812	11.1831	5.07987
JCF44_0000089086	JCF45_0000127639	9.18936	4.1765
JCF44_0000087070	JCF45_0000103826	44.0347	20.0276
JCF44_0000077928	JCF45_0000026162	14.1817	6.45271
JCF44_0000013657	JCF45_0000124504	10.7984	4.91471
JCF44_0000051847	JCF45_0000118368	4.24057	1.93077
JCF44_0000076108	JCF45_0000136150	21.732	9.89797
JCF44_0000087073	JCF45_0000044550	15.7614	7.18117
JCF44_0000088518	JCF45_0000109968	5.61073	2.55678
JCF44_0000018235	JCF45_0000109146	12.2738	5.59366
JCF44_0000028063	JCF45_0000130267	11.3135	5.1563
JCF44_0000040011	JCF45_0000045633	49.2034	22.4275
JCF44_0000093251	JCF45_0000122526	6.48943	2.95959
JCF44_0000044145	JCF45_0000034636	4.7589	2.17138
JCF44_0000092929	JCF45_0000060061	9.57492	4.37058
JCF44_0000036122	JCF45_0000054276	6.6549	3.0391
JCF44_0000034686	JCF45_0000040526	3.62023	1.65428
JCF44_0000059492	JCF45_0000129309	31.8425	14.5509
JCF44_0000079608	JCF45_0000047008	5.73102	2.62138
JCF44_0000007190	JCF45_0000064959	6.40861	2.93221
JCF44_0000016192	JCF45_0000077015	5.30776	2.42882
JCF44_0000047823	JCF45_0000070452	5.97331	2.73452
JCF44_0000020221	JCF45_0000116603	5.23506	2.39772
JCF44_0000050349	JCF45_0000054184	24.2658	11.1178
JCF44_0000024502	JCF45_0000038593	3.62783	1.66249
JCF44_0000083967	JCF45_0000008829	15.4332	7.08034
JCF44_0000027176	JCF45_0000046491	7.37733	3.38459
JCF44_0000009723	JCF45_0000001764	15.572	7.14874
JCF44_0000088169	JCF45_0000035225	7.79038	3.58049
JCF44_0000042716	JCF45_0000010191	6.6549	3.05906
JCF44_0000010070	JCF45_0000011206	3.11971	1.43417
JCF44_0000069137	JCF45_0000105439	5.48757	2.52391
JCF44_0000029365	JCF45_0000091667	15.4739	7.11954
JCF44_0000015041	JCF45_0000099388	4.65723	2.14356
JCF44_0000046418	JCF45_0000018018	105.864	48.7311
JCF44_0000043583	JCF45_0000068524	9.30927	4.28559
JCF44_0000064372	JCF45_0000034616	4.70135	2.16489
JCF44_0000073520	JCF45_0000023975	6.87534	3.16614
JCF44_0000059263	JCF45_0000088231	13.1839	6.07447
JCF44_0000080360	JCF45_0000082401	11.2102	5.16664
JCF44_0000035671	JCF45_0000120348	12.7593	5.88094
JCF44_0000012218	JCF45_0000079517	76.5337	35.2769
JCF44_0000055092	JCF45_0000125567	4.00287	1.84642
JCF44_0000026987	JCF45_0000098348	8.06503	3.7208
JCF44_0000019466	JCF45_0000087266	7.07219	3.26307
JCF44_0000013783	JCF45_0000023486	6.7154	3.09914
JCF44_0000029986	JCF45_0000026822	11.7076	5.4043
JCF44_0000065345	JCF45_0000018519	6.67526	3.08177
JCF44_0000033023	JCF45_0000112581	23.0451	10.6459
JCF44_0000064030	JCF45_0000090496	9.81945	4.53838
JCF44_0000066990	JCF45_0000087494	5.44555	2.51814
JCF44_0000004978	JCF45_0000077094	9.65652	4.46774
JCF44_0000068061	JCF45_0000033057	10.8505	5.0227
JCF44_0000026155	JCF45_0000040838	30.6829	14.2052
JCF44_0000054008	JCF45_0000048029	8.99118	4.1643
JCF44_0000037620	JCF45_0000107863	31.763	14.7173
JCF44_0000026446	JCF45_0000023667	49.6544	23.0105
JCF44_0000018142	JCF45_0000041805	17.1039	7.9282
JCF44_0000043034	JCF45_0000008576	13.6536	6.33229
JCF44_0000014763	JCF45_0000044925	4.61075	2.13959
JCF44_0000048864	JCF45_0000130643	8.34126	3.87197
JCF44_0000058601	JCF45_0000041364	28.4705	13.2169
JCF44_0000059821	JCF45_0000095380	5.75733	2.67449
JCF44_0000004910	JCF45_0000027991	7.24306	3.36471
JCF44_0000060536	JCF45_0000017377	11.3071	5.25338
JCF44_0000008693	JCF45_0000013343	11.0176	5.11986
JCF44_0000025950	JCF45_0000123229	12.0643	5.61446
JCF44_0000025691	JCF45_0000009227	7.09722	3.30342
JCF44_0000041917	JCF45_0000073295	12.9551	6.0304
JCF44_0000080120	JCF45_0000110881	5.56871	2.5936
JCF44_0000055161	JCF45_0000129245	13.5089	6.29511
JCF44_0000015456	JCF45_0000025940	15.8285	7.38142
JCF44_0000002919	JCF45_0000129781	8.32618	3.88666
JCF44_0000050263	JCF45_0000045901	6.5348	3.05117
JCF44_0000071538	JCF45_0000104072	3.82433	1.78573
JCF44_0000007387	JCF45_0000025683	23.2931	10.878
JCF44_0000069596	JCF45_0000085160	6.95706	3.25001
JCF44_0000048889	JCF45_0000024493	607.365	284.029
JCF44_0000045050	JCF45_0000091682	11.3434	5.30505
JCF44_0000066796	JCF45_0000094169	4.06387	1.90065
JCF44_0000080452	JCF45_0000098568	20.7973	9.73688
JCF44_0000049684	JCF45_0000058915	6.82491	3.19542
JCF44_0000025159	JCF45_0000107754	7.9553	3.7254
JCF44_0000089463	JCF45_0000119761	10.6956	5.0097
JCF44_0000042780	JCF45_0000135564	5.12491	2.40049
JCF44_0000049573	JCF45_0000044574	6.15815	2.88531
JCF44_0000041467	JCF45_0000021794	41.4992	19.4445
JCF44_0000008471	JCF45_0000040254	30.4634	14.2761
JCF44_0000012183	JCF45_0000060669	46.0152	21.5654
JCF44_0000044988	JCF45_0000135657	5.20647	2.44069
JCF44_0000086198	JCF45_0000127943	10.1727	4.77478
JCF44_0000054204	JCF45_0000052981	3.81559	1.7911
JCF44_0000036305	JCF45_0000134695	4.67554	2.19546
JCF44_0000039067	JCF45_0000106083	10.9002	5.12002
JCF44_0000039218	JCF45_0000102798	4.08545	1.9192
JCF44_0000070719	JCF45_0000003522	16.2826	7.64974
JCF44_0000075171	JCF45_0000075779	13.9152	6.53796
JCF44_0000045743	JCF45_0000039879	4.19763	1.97228
JCF44_0000037684	JCF45_0000110177	6.16664	2.89744
JCF44_0000047591	JCF45_0000003514	4.0062	1.88302
JCF44_0000040478	JCF45_0000016705	9.98426	4.69538
JCF44_0000063022	JCF45_0000039544	5.49089	2.58337
JCF44_0000063181	JCF45_0000112966	10.1768	4.79183
JCF44_0000054234	JCF45_0000036074	4.91919	2.31627
JCF44_0000080087	JCF45_0000114805	17.4639	8.22393
JCF44_0000019984	JCF45_0000114189	13.9372	6.56606
JCF44_0000049895	JCF45_0000053358	9.09792	4.28797
JCF44_0000070136	JCF45_0000068442	4.54214	2.14085
JCF44_0000084243	JCF45_0000139978	6.86489	3.23818
JCF44_0000059640	JCF45_0000122851	4.39282	2.07225
JCF44_0000009872	JCF45_0000085240	9.03437	4.26212
JCF44_0000076488	JCF45_0000023417	7.0264	3.31497
JCF44_0000055518	JCF45_0000028902	5.65607	2.66951
JCF44_0000013792	JCF45_0000070354	11.4079	5.38452
JCF44_0000067867	JCF45_0000053100	4.68275	2.21068
JCF44_0000092836	JCF45_0000050493	16.769	7.91649
JCF44_0000090375	JCF45_0000080963	5.13849	2.42639
JCF44_0000034830	JCF45_0000136170	7.20952	3.40575
JCF44_0000048956	JCF45_0000078296	23.3789	11.045
JCF44_0000088546	JCF45_0000138880	9.11873	4.31319
JCF44_0000032488	JCF45_0000017555	6.10167	2.88656
JCF44_0000074203	JCF45_0000037568	3.03635	1.43763
JCF44_0000024693	JCF45_0000072828	4.95527	2.34653
JCF44_0000087786	JCF45_0000064227	6.32145	2.99417
JCF44_0000072730	JCF45_0000100316	8.14889	3.86077
JCF44_0000012038	JCF45_0000070849	20.1784	9.5604
JCF44_0000062272	JCF45_0000116549	57.4831	27.2426
JCF44_0000011780	JCF45_0000133940	4.04077	1.91532
JCF44_0000070118	JCF45_0000112095	5.10914	2.42258
JCF44_0000045490	JCF45_0000110579	3.25695	1.54674
JCF44_0000080125	JCF45_0000042106	10.9424	5.19696
JCF44_0000079647	JCF45_0000093197	8.14889	3.87088
JCF44_0000044819	JCF45_0000071788	34.2407	16.2715
JCF44_0000013156	JCF45_0000138192	8.1334	3.86857
JCF44_0000065876	JCF45_0000012075	3.42972	1.63138
JCF44_0000013305	JCF45_0000014196	5.47909	2.60675
JCF44_0000070474	JCF45_0000086225	17.1478	8.1598
JCF44_0000091273	JCF45_0000090629	6.88181	3.27614
JCF44_0000047547	JCF45_0000078118	6.30575	3.0031
JCF44_0000032581	JCF45_0000010151	6.92951	3.30086
JCF44_0000089806	JCF45_0000108492	230.218	109.75
JCF44_0000001449	JCF45_0000111507	7.27982	3.47071
JCF44_0000000443	JCF45_0000075345	54.6122	26.0411
JCF44_0000075870	JCF45_0000064746	5.97892	2.85129
JCF44_0000053161	JCF45_0000035037	23.9598	11.4344
JCF44_0000063452	JCF45_0000069037	6.13229	2.92693
JCF44_0000041120	JCF45_0000018841	5.33849	2.54835
JCF44_0000009780	JCF45_0000139307	9.11775	4.35284
JCF44_0000066534	JCF45_0000113961	113.933	54.4097
JCF44_0000070085	JCF45_0000033705	6.11323	2.91998
JCF44_0000035982	JCF45_0000106905	64.7952	30.9561
JCF44_0000043981	JCF45_0000138162	31.8971	15.2403
JCF44_0000053673	JCF45_0000063931	8.42024	4.02362
JCF44_0000058792	JCF45_0000096508	40.4135	19.3136
JCF44_0000071578	JCF45_0000020717	10.6171	5.07477
JCF44_0000025123	JCF45_0000051105	45.8896	21.9457
JCF44_0000034721	JCF45_0000118542	8.91163	4.26419
JCF44_0000015584	JCF45_0000027456	8.40519	4.02189
JCF44_0000078809	JCF45_0000024608	30.0168	14.3681
JCF44_0000040815	JCF45_0000019652	15.3338	7.3428
JCF44_0000087601	JCF45_0000107302	5.26683	2.52241
JCF44_0000082215	JCF45_0000040337	5.6467	2.70545
JCF44_0000084312	JCF45_0000071216	10.1129	4.84533
JCF44_0000056404	JCF45_0000115174	7.78047	3.72874
JCF44_0000014128	JCF45_0000066357	5.20392	2.49426
JCF44_0000071842	JCF45_0000138655	35.4548	17.0024
JCF44_0000092850	JCF45_0000042926	8.17948	3.92405
JCF44_0000024317	JCF45_0000009743	9.12879	4.38196
JCF44_0000037942	JCF45_0000043001	5.18476	2.48974
JCF44_0000059338	JCF45_0000092624	4.68857	2.25325
JCF44_0000033419	JCF45_0000041685	7.24931	3.48753
JCF44_0000070444	JCF45_0000104447	4.68905	2.25605
JCF44_0000074160	JCF45_0000098403	23.8781	11.4929
JCF44_0000009040	JCF45_0000029257	14.7863	7.11692
JCF44_0000054388	JCF45_0000138873	9.36147	4.50825
JCF44_0000030574	JCF45_0000017330	11.6835	5.63374
JCF44_0000062062	JCF45_0000107934	3.30531	1.59431
JCF44_0000000034	JCF45_0000106970	3.89515	1.87893
JCF44_0000055158	JCF45_0000013313	6.6258	3.19696
JCF44_0000067175	JCF45_0000072009	4.35189	2.10026
JCF44_0000029445	JCF45_0000034718	3.24992	1.56916
JCF44_0000034890	JCF45_0000018019	24.0415	11.613
JCF44_0000025172	JCF45_0000005005	21.9479	10.6023
JCF44_0000069495	JCF45_0000087040	422.652	204.18
JCF44_0000035398	JCF45_0000103194	13.8573	6.69508
JCF44_0000034664	JCF45_0000126390	5.30466	2.56311
JCF44_0000066055	JCF45_0000092921	8.91727	4.30992
JCF44_0000007812	JCF45_0000097398	10.3197	4.98852
JCF44_0000048286	JCF45_0000093977	58.8906	28.485
JCF44_0000079342	JCF45_0000110065	3.6966	1.78845
JCF44_0000081269	JCF45_0000057179	12.0011	5.80834
JCF44_0000083906	JCF45_0000077411	5.20647	2.5204
JCF44_0000033042	JCF45_0000027835	155.728	75.3915
JCF44_0000002559	JCF45_0000063559	6.93023	3.35599
JCF44_0000057619	JCF45_0000023390	718.882	348.204
JCF44_0000039577	JCF45_0000131450	4.4695	2.16644
JCF44_0000060321	JCF45_0000098509	15.2369	7.38639
JCF44_0000021907	JCF45_0000134996	10.0956	4.89583
JCF44_0000072772	JCF45_0000117080	17.0284	8.25979
JCF44_0000029448	JCF45_0000080230	5.13802	2.49426
JCF44_0000072122	JCF45_0000004145	6.95477	3.37652
JCF44_0000087361	JCF45_0000102890	5.3844	2.61503
JCF44_0000025979	JCF45_0000074402	8.34591	4.05343
JCF44_0000048717	JCF45_0000132995	5.68008	2.75948
JCF44_0000080742	JCF45_0000108999	3.32753	1.61691
JCF44_0000008269	JCF45_0000022985	28.8762	14.0371
JCF44_0000068439	JCF45_0000005262	3.50294	1.70353
JCF44_0000072180	JCF45_0000125874	61.6531	29.9843
JCF44_0000017198	JCF45_0000090076	14.6809	7.14082
JCF44_0000019788	JCF45_0000082920	6.48622	3.15492
JCF44_0000014058	JCF45_0000102336	5.20516	2.53327
JCF44_0000094546	JCF45_0000137888	12.3629	6.01864
JCF44_0000026742	JCF45_0000125424	14.8778	7.24356
JCF44_0000084721	JCF45_0000124871	5.03232	2.45024
JCF44_0000005824	JCF45_0000009337	5.05668	2.46255
JCF44_0000034930	JCF45_0000028046	11.5924	5.64547
JCF44_0000068201	JCF45_0000123017	12.2525	5.96715
JCF44_0000000360	JCF45_0000054461	4.17972	2.03585
JCF44_0000038270	JCF45_0000040298	5.1784	2.52241
JCF44_0000084237	JCF45_0000041176	3.60093	1.7541
JCF44_0000019086	JCF45_0000055812	8.84901	4.31319
JCF44_0000085352	JCF45_0000008367	6.61081	3.22226
JCF44_0000058965	JCF45_0000070210	14.5985	7.11954
JCF44_0000019234	JCF45_0000098008	6.77284	3.30342
JCF44_0000086423	JCF45_0000051806	4.27574	2.08548
JCF44_0000014220	JCF45_0000073343	12.4824	6.08868
JCF44_0000049636	JCF45_0000015168	6.87164	3.35211
JCF44_0000038835	JCF45_0000098480	4.41676	2.15611
JCF44_0000002455	JCF45_0000002407	45.6826	22.3034
JCF44_0000027331	JCF45_0000124619	11.8841	5.8024
JCF44_0000045940	JCF45_0000084474	6.48622	3.16708
JCF44_0000064436	JCF45_0000073762	7.16217	3.49714
JCF44_0000093971	JCF45_0000008315	6.27124	3.06218
JCF44_0000023182	JCF45_0000099734	11.3207	5.53065
JCF44_0000003125	JCF45_0000044427	12.0516	5.88802
JCF44_0000007724	JCF45_0000029419	14.3624	7.0187
JCF44_0000046115	JCF45_0000012688	4.40425	2.15281
JCF44_0000044117	JCF45_0000096892	6.47806	3.16796
JCF44_0000052547	JCF45_0000032571	4.60702	2.2532
JCF44_0000062816	JCF45_0000106791	5.84173	2.85865
JCF44_0000043166	JCF45_0000057046	4.60005	2.25208
JCF44_0000054562	JCF45_0000068688	3.82463	1.8752
JCF44_0000023139	JCF45_0000065973	15.5034	7.60261
JCF44_0000093399	JCF45_0000128524	6.84691	3.35816
JCF44_0000045162	JCF45_0000042298	58.3256	28.609
JCF44_0000041564	JCF45_0000128120	5.54988	2.72273
JCF44_0000070619	JCF45_0000002206	10.4078	5.10707
JCF44_0000009457	JCF45_0000120026	7.2828	3.57409
JCF44_0000075253	JCF45_0000106395	7.44363	3.65338
JCF44_0000064701	JCF45_0000132184	7.13987	3.5074
JCF44_0000047792	JCF45_0000082219	10.4102	5.11402
JCF44_0000093977	JCF45_0000019222	5.33369	2.6217
JCF44_0000044377	JCF45_0000041908	5.27905	2.59509
JCF44_0000074737	JCF45_0000024748	8.68865	4.27139
JCF44_0000011788	JCF45_0000085993	5.14048	2.52779
JCF44_0000089311	JCF45_0000015767	6.92075	3.40341
JCF44_0000087067	JCF45_0000084402	5.25718	2.58554
JCF44_0000051709	JCF45_0000001342	8.40209	4.13348
JCF44_0000079697	JCF45_0000095472	13.0773	6.43461
JCF44_0000060720	JCF45_0000016957	87.6789	43.1539
JCF44_0000010637	JCF45_0000126649	7.55753	3.72143
JCF44_0000089350	JCF45_0000010090	9.20433	4.53499
JCF44_0000013817	JCF45_0000023374	6.45202	3.17996
JCF44_0000057207	JCF45_0000046762	43.7505	21.5641
JCF44_0000031384	JCF45_0000012136	27.7937	13.705
JCF44_0000087037	JCF45_0000136874	6.338	3.12604
JCF44_0000018734	JCF45_0000039719	6.66432	3.28711
JCF44_0000093738	JCF45_0000106099	2.52668	1.2464
JCF44_0000082865	JCF45_0000083945	7.38694	3.64395
JCF44_0000074078	JCF45_0000033770	728.194	359.368
JCF44_0000091867	JCF45_0000119910	8.93723	4.41202
JCF44_0000058863	JCF45_0000112661	7.29591	3.60349
JCF44_0000056403	JCF45_0000125359	18.1194	8.95073
JCF44_0000063561	JCF45_0000071293	3.31289	1.63725
JCF44_0000093398	JCF45_0000050906	10.5362	5.20742
JCF44_0000046016	JCF45_0000118112	13.4238	6.63919
JCF44_0000090767	JCF45_0000014175	11.9264	5.89894
JCF44_0000081895	JCF45_0000132250	24.8294	12.2877
JCF44_0000089509	JCF45_0000066907	8.1612	4.04083
JCF44_0000022222	JCF45_0000094379	8.93153	4.42467
JCF44_0000033259	JCF45_0000022407	29.1754	14.4569
JCF44_0000021957	JCF45_0000040917	10.378	5.14497
JCF44_0000039354	JCF45_0000111514	55.8918	27.7172
JCF44_0000018536	JCF45_0000133320	50.3741	24.9894
JCF44_0000086952	JCF45_0000003202	8.75398	4.34275
JCF44_0000028925	JCF45_0000069975	7.64124	3.79106
JCF44_0000085598	JCF45_0000005467	6.56226	3.25634
JCF44_0000040569	JCF45_0000048290	131.424	65.2541
JCF44_0000005007	JCF45_0000039850	6.4583	3.20749
JCF44_0000056330	JCF45_0000048436	5.92255	2.94261
JCF44_0000064894	JCF45_0000061590	55.4083	27.5607
JCF44_0000013776	JCF45_0000026019	13.0937	6.51367
JCF44_0000066105	JCF45_0000113775	221.618	110.262
JCF44_0000023761	JCF45_0000131024	7.02583	3.49561
JCF44_0000053841	JCF45_0000067867	42.2588	21.0305
JCF44_0000025677	JCF45_0000092870	8.9806	4.47071
JCF44_0000052531	JCF45_0000038409	5.68995	2.83362
JCF44_0000010491	JCF45_0000118181	14.3551	7.14977
JCF44_0000080387	JCF45_0000127889	11.672	5.8138
JCF44_0000091522	JCF45_0000101237	6.98061	3.47869
JCF44_0000011866	JCF45_0000139848	183.706	91.5549
JCF44_0000028192	JCF45_0000031149	1031.28	513.99
JCF44_0000006414	JCF45_0000017761	9.27681	4.62603
JCF44_0000087066	JCF45_0000054542	12.2809	6.12848
JCF44_0000073982	JCF45_0000082727	11.7042	5.8447
JCF44_0000026342	JCF45_0000054886	5.87772	2.93578
JCF44_0000048307	JCF45_0000073099	2.12854	1.06322
JCF44_0000036457	JCF45_0000034805	4.04677	2.02307
JCF44_0000053894	JCF45_0000067477	3.80415	7.61159
JCF44_0000042608	JCF45_0000064247	98.4573	197.524
JCF44_0000093112	JCF45_0000014967	3.19155	6.40437
JCF44_0000050220	JCF45_0000007503	6.99962	14.0463
JCF44_0000037578	JCF45_0000117254	10.6054	21.3586
JCF44_0000051147	JCF45_0000062326	5.30062	10.6759
JCF44_0000064635	JCF45_0000128019	5.01735	10.1124
JCF44_0000009807	JCF45_0000012408	2.65935	5.36301
JCF44_0000084489	JCF45_0000122074	9.22898	18.6312
JCF44_0000075894	JCF45_0000017311	7.06227	14.2593
JCF44_0000075347	JCF45_0000109163	36.3053	73.3254
JCF44_0000045520	JCF45_0000010736	8.80241	17.7822
JCF44_0000076856	JCF45_0000035138	442.983	895.6
JCF44_0000039136	JCF45_0000108353	14.0022	28.3834
JCF44_0000013554	JCF45_0000101623	2.97598	6.03653
JCF44_0000028944	JCF45_0000000763	9.80716	19.9222
JCF44_0000074221	JCF45_0000104573	2.67914	5.44536
JCF44_0000053839	JCF45_0000013285	13.816	28.0953
JCF44_0000004284	JCF45_0000073090	5.64773	11.5061
JCF44_0000021053	JCF45_0000133857	7.5167	15.3747
JCF44_0000073607	JCF45_0000021104	7.78908	15.9364
JCF44_0000018452	JCF45_0000129600	4.51806	9.248
JCF44_0000058434	JCF45_0000120563	4.92301	10.0796
JCF44_0000086995	JCF45_0000029644	6.13861	12.5692
JCF44_0000091277	JCF45_0000059419	5.81811	11.9242
JCF44_0000028441	JCF45_0000107480	2.73441	5.61209
JCF44_0000043062	JCF45_0000093233	5.99134	12.3252
JCF44_0000044350	JCF45_0000033187	3.1731	6.52917
JCF44_0000021210	JCF45_0000069319	28.2303	58.1839
JCF44_0000037256	JCF45_0000037270	2.87555	5.92826
JCF44_0000016243	JCF45_0000138983	2.54979	5.25938
JCF44_0000064885	JCF45_0000004624	11.4178	23.5557
JCF44_0000009368	JCF45_0000068059	7.6279	15.75
JCF44_0000094181	JCF45_0000006413	8.63741	17.8402
JCF44_0000046277	JCF45_0000132906	42.4084	87.7314
JCF44_0000072099	JCF45_0000080995	2.10274	4.35948
JCF44_0000004767	JCF45_0000136849	2.89356	6.00375
JCF44_0000000059	JCF45_0000019927	6.87835	14.2888
JCF44_0000077135	JCF45_0000128685	4.28889	8.92009
JCF44_0000016854	JCF45_0000128776	6.30681	13.1196
JCF44_0000057635	JCF45_0000109898	21.4481	44.6269
JCF44_0000016303	JCF45_0000081985	3.44829	7.18243
JCF44_0000067213	JCF45_0000083757	2.87514	5.99055
JCF44_0000090021	JCF45_0000030674	12.6067	26.2687
JCF44_0000000015	JCF45_0000016108	7.07973	14.7923
JCF44_0000003760	JCF45_0000010445	26.7281	55.8582
JCF44_0000068136	JCF45_0000101184	6.12744	12.807
JCF44_0000074324	JCF45_0000043974	4.8808	10.2044
JCF44_0000058463	JCF45_0000004922	9.99088	20.9319
JCF44_0000087354	JCF45_0000133856	34.869	73.0982
JCF44_0000070655	JCF45_0000118046	1.82125	3.83104
JCF44_0000037859	JCF45_0000056192	2.91193	6.13257
JCF44_0000011102	JCF45_0000001300	6.09122	12.8392
JCF44_0000016867	JCF45_0000083094	4.81416	10.1983
JCF44_0000066353	JCF45_0000030498	7.68917	16.3055
JCF44_0000056000	JCF45_0000034449	10.1109	21.4507
JCF44_0000005097	JCF45_0000114968	1.68227	3.57057
JCF44_0000048538	JCF45_0000102977	4.36517	9.2651
JCF44_0000055774	JCF45_0000023570	8.11089	17.2398
JCF44_0000053559	JCF45_0000078648	4.97312	10.5872
JCF44_0000084819	JCF45_0000102117	117.751	250.736
JCF44_0000014824	JCF45_0000093772	5.61004	11.9789
JCF44_0000063926	JCF45_0000121539	2.54451	5.43383
JCF44_0000057888	JCF45_0000067696	14.7705	31.5482
JCF44_0000028295	JCF45_0000076420	12.7694	27.298
JCF44_0000018925	JCF45_0000053986	4.72124	10.0945
JCF44_0000050443	JCF45_0000059396	8.3339	17.8353
JCF44_0000005988	JCF45_0000058580	15.9659	34.1886
JCF44_0000064707	JCF45_0000055816	4.51718	9.68223
JCF44_0000022059	JCF45_0000080632	17.1965	36.8726
JCF44_0000036403	JCF45_0000117528	58.3237	125.156
JCF44_0000007817	JCF45_0000135602	5.53555	11.8788
JCF44_0000024941	JCF45_0000092983	8.8975	19.1126
JCF44_0000041039	JCF45_0000035808	2.42082	5.2093
JCF44_0000053134	JCF45_0000084677	15.168	32.6729
JCF44_0000043469	JCF45_0000132633	3.80796	8.23458
JCF44_0000027731	JCF45_0000096038	4.01606	8.71633
JCF44_0000083742	JCF45_0000082189	8.56809	18.6107
JCF44_0000063219	JCF45_0000116552	32.8328	71.3755
JCF44_0000032394	JCF45_0000011023	20.6967	45.0202
JCF44_0000033943	JCF45_0000096768	17.7145	38.5889
JCF44_0000060331	JCF45_0000035910	52.2081	113.746
JCF44_0000062693	JCF45_0000127492	2.81189	6.14025
JCF44_0000018268	JCF45_0000012850	112.477	245.85
JCF44_0000031752	JCF45_0000035398	10.2253	22.3515
JCF44_0000045734	JCF45_0000052445	4.60175	10.0614
JCF44_0000064289	JCF45_0000080770	17.691	38.7398
JCF44_0000018238	JCF45_0000056029	9.38481	20.5918
JCF44_0000082416	JCF45_0000064363	12.2364	26.9149
JCF44_0000050462	JCF45_0000068443	2.60814	5.74266
JCF44_0000006246	JCF45_0000136085	8.40891	18.5377
JCF44_0000065123	JCF45_0000053566	3.66068	8.07089
JCF44_0000000804	JCF45_0000055975	8.80452	19.4204
JCF44_0000074539	JCF45_0000031944	5.93347	13.0991
JCF44_0000057221	JCF45_0000094863	2.70328	5.96863
JCF44_0000049897	JCF45_0000097007	4.1866	9.248
JCF44_0000029220	JCF45_0000107675	8.63126	19.0773
JCF44_0000061563	JCF45_0000110002	11.3604	25.1146
JCF44_0000009140	JCF45_0000103605	3.0949	6.84736
JCF44_0000022047	JCF45_0000033422	3.02381	6.69008
JCF44_0000090409	JCF45_0000092484	7.88809	17.4603
JCF44_0000016571	JCF45_0000038834	8.96522	19.9176
JCF44_0000079411	JCF45_0000116595	5.62876	12.5222
JCF44_0000043872	JCF45_0000104309	3.94153	8.76997
JCF44_0000015133	JCF45_0000004417	4.11366	9.15686
JCF44_0000047514	JCF45_0000016798	83.7914	186.533
JCF44_0000065133	JCF45_0000087780	14.2057	31.6321
JCF44_0000089007	JCF45_0000069833	6.53799	14.5593
JCF44_0000009518	JCF45_0000032771	12.8936	28.7133
JCF44_0000074909	JCF45_0000099721	3.72297	8.29347
JCF44_0000081599	JCF45_0000134414	15.8148	35.2398
JCF44_0000017204	JCF45_0000109617	8.67671	19.3468
JCF44_0000069153	JCF45_0000000742	36.8469	82.3032
JCF44_0000044885	JCF45_0000105184	6.94855	15.5749
JCF44_0000015001	JCF45_0000093239	7.66761	17.2236
JCF44_0000071687	JCF45_0000067015	87.7504	197.227
JCF44_0000074995	JCF45_0000026047	3.95413	8.89378
JCF44_0000076328	JCF45_0000092680	4.9367	11.1121
JCF44_0000073129	JCF45_0000068507	3.46556	7.80509
JCF44_0000056814	JCF45_0000127015	10.306	23.2175
JCF44_0000084262	JCF45_0000074622	7.05305	15.9026
JCF44_0000028236	JCF45_0000058044	18.6674	42.1641
[truncated: 313 more rows]
