# Supplementary material for: Copaifera langsdorffii Novel Putative Long Non-Coding RNAs: Interspecies Conservation Analysis in Adaptive Response to Different Biomes
Source: Noncoding RNA. 2018 Oct 8;4(4):27. doi: 10.3390/ncrna4040027 (PMC6316758; doi:10.3390/ncrna4040027)
Supplement: Supplementary file 1 [file ncrna-04-00027-s001.zip › Table S3.xlsx]

## Sheet: Copaiba lncRNA conserved in Fab
Copaiba lncRNA conserved in Fabaceae genome and EST and cDNA libraries
Phaseolus vulgaris	Medicago truncatula	Lotus japonica	Glycine max	Cicer reticulatum
JCF44_0000055160	JCF44_0000055160	JCF44_0000093564	JCF44_0000025586	JCF44_0000056695
JCF44_0000069206	JCF44_0000010408	JCF44_0000055160	JCF44_0000071592	JCF44_0000089849
JCF44_0000027833	JCF44_0000084975	JCF44_0000005933	JCF44_0000044257	JCF44_0000044216
JCF44_0000056695	JCF44_0000027097	JCF44_0000088109	JCF44_0000079228	JCF44_0000029714
JCF44_0000089849	JCF44_0000089191	JCF44_0000050646	JCF44_0000024633	JCF44_0000024672
JCF44_0000044216	JCF44_0000069206	JCF44_0000027097	JCF44_0000027833	JCF44_0000001916
JCF44_0000084835	JCF44_0000089849	JCF44_0000069206	JCF44_0000089849	JCF44_0000036559
JCF44_0000037081	JCF44_0000060331	JCF44_0000027833	JCF44_0000046950	JCF44_0000060204
JCF44_0000018344	JCF44_0000044216	JCF44_0000089849	JCF44_0000024792	JCF44_0000044930
JCF44_0000038435	JCF44_0000084835	JCF44_0000063212	JCF44_0000084835	JCF44_0000081997
JCF44_0000073501	JCF44_0000039053	JCF44_0000046950	JCF44_0000061108	JCF44_0000056684
JCF44_0000036559	JCF44_0000085659	JCF44_0000044216	JCF44_0000039053	JCF44_0000056055
JCF44_0000005682	JCF44_0000024672	JCF44_0000059674	JCF44_0000081156	JCF44_0000039485
JCF44_0000060204	JCF44_0000007990	JCF44_0000026772	JCF44_0000044785	JCF44_0000091260
JCF44_0000000905	JCF44_0000039348	JCF44_0000084835	JCF44_0000085659	JCF44_0000088970
JCF44_0000081997	JCF44_0000001916	JCF44_0000063617	JCF44_0000001427	JCF44_0000094374
JCF44_0000079704	JCF44_0000037081	JCF44_0000044785	JCF44_0000019739	JCF44_0000032362
JCF44_0000042974	JCF44_0000018344	JCF44_0000029714	JCF44_0000024672	JCF44_0000020035
JCF44_0000026758	JCF44_0000002588	JCF44_0000019739	JCF44_0000007990	JCF44_0000033663
JCF44_0000091260	JCF44_0000036559	JCF44_0000007990	JCF44_0000004737	JCF44_0000047584
JCF44_0000031036	JCF44_0000060204	JCF44_0000024672	JCF44_0000001916	JCF44_0000035982
JCF44_0000023287	JCF44_0000004383	JCF44_0000059095	JCF44_0000010992	JCF44_0000053211
JCF44_0000068579	JCF44_0000000905	JCF44_0000001916	JCF44_0000005682	JCF44_0000019197
JCF44_0000094374	JCF44_0000081997	JCF44_0000037081	JCF44_0000058833	JCF44_0000031347
JCF44_0000037936	JCF44_0000082272	JCF44_0000089070	JCF44_0000087863	JCF44_0000058444
JCF44_0000053568	JCF44_0000013415	JCF44_0000018344	JCF44_0000039433	JCF44_0000080868
JCF44_0000033663	JCF44_0000066293	JCF44_0000002588	JCF44_0000004687	JCF44_0000022913
JCF44_0000045245	JCF44_0000056055	JCF44_0000038435	JCF44_0000093909	JCF44_0000060311
JCF44_0000035982	JCF44_0000042631	JCF44_0000073501	JCF44_0000034357	JCF44_0000020593
JCF44_0000020642	JCF44_0000061839	JCF44_0000036559	JCF44_0000053700	JCF44_0000007979
JCF44_0000017204	JCF44_0000049978	JCF44_0000060204	JCF44_0000049826	JCF44_0000088062
JCF44_0000031347	JCF44_0000026758	JCF44_0000044930	JCF44_0000056055	JCF44_0000056311
JCF44_0000079815	JCF44_0000065252	JCF44_0000081997	JCF44_0000048398	JCF44_0000022488
JCF44_0000058444	JCF44_0000074177	JCF44_0000082272	JCF44_0000002769	JCF44_0000027182
JCF44_0000013234	JCF44_0000040917	JCF44_0000029107	JCF44_0000042974	JCF44_0000053507
JCF44_0000001703	JCF44_0000018159	JCF44_0000004687	JCF44_0000045799	JCF44_0000028542
JCF44_0000080868	JCF44_0000054755	JCF44_0000013415	JCF44_0000042631	JCF44_0000072180
JCF44_0000032785	JCF44_0000091260	JCF44_0000079704	JCF44_0000042254	JCF44_0000051505
JCF44_0000053991	JCF44_0000009190	JCF44_0000066293	JCF44_0000026758	JCF44_0000075087
JCF44_0000020593	JCF44_0000088970	JCF44_0000034357	JCF44_0000039485	JCF44_0000003203
JCF44_0000002713	JCF44_0000062851	JCF44_0000053700	JCF44_0000079066	JCF44_0000035210
JCF44_0000007979	JCF44_0000003440	JCF44_0000056055	JCF44_0000065252	JCF44_0000066886
JCF44_0000087535	JCF44_0000031036	JCF44_0000051166	JCF44_0000049627	JCF44_0000011184
JCF44_0000022488	JCF44_0000023287	JCF44_0000070558	JCF44_0000074177	JCF44_0000028887
JCF44_0000078761	JCF44_0000094374	JCF44_0000045799	JCF44_0000048889	JCF44_0000003721
JCF44_0000024567	JCF44_0000038269	JCF44_0000037019	JCF44_0000054755	JCF44_0000077816
JCF44_0000027414	JCF44_0000041354	JCF44_0000084419	JCF44_0000066057	JCF44_0000005988
JCF44_0000071736	JCF44_0000021674	JCF44_0000038935	JCF44_0000044181	JCF44_0000074097
JCF44_0000064827	JCF44_0000053568	JCF44_0000026758	JCF44_0000064557	JCF44_0000087354
JCF44_0000032053	JCF44_0000020035	JCF44_0000039485	JCF44_0000091260	JCF44_0000001845
JCF44_0000065781	JCF44_0000033663	JCF44_0000065252	JCF44_0000032147	JCF44_0000055420
JCF44_0000075634	JCF44_0000045245	JCF44_0000049627	JCF44_0000093948	JCF44_0000027331
JCF44_0000071817	JCF44_0000047584	JCF44_0000074177	JCF44_0000003440	JCF44_0000039395
JCF44_0000006624	JCF44_0000035982	JCF44_0000014822	JCF44_0000023287	JCF44_0000078144
JCF44_0000003203	JCF44_0000020642	JCF44_0000093258	JCF44_0000058863	JCF44_0000067867
JCF44_0000041359	JCF44_0000019197	JCF44_0000091260	JCF44_0000094374	JCF44_0000018285
JCF44_0000003060	JCF44_0000031347	JCF44_0000062851	JCF44_0000038269	JCF44_0000055199
JCF44_0000011715	JCF44_0000079815	JCF44_0000003440	JCF44_0000037426	JCF44_0000078754
JCF44_0000003721	JCF44_0000058444	JCF44_0000031036	JCF44_0000037936	JCF44_0000061766
JCF44_0000007037	JCF44_0000013234	JCF44_0000023287	JCF44_0000048434	JCF44_0000062108
JCF44_0000015344	JCF44_0000017016	JCF44_0000086147	JCF44_0000020035	JCF44_0000057587
JCF44_0000005988	JCF44_0000025530	JCF44_0000068579	JCF44_0000035982	JCF44_0000053733
JCF44_0000074097	JCF44_0000073206	JCF44_0000094374	JCF44_0000020642	JCF44_0000077111
JCF44_0000053549	JCF44_0000001703	JCF44_0000037426	JCF44_0000019197	JCF44_0000024023
JCF44_0000023881	JCF44_0000065226	JCF44_0000048434	JCF44_0000000443	JCF44_0000017454
JCF44_0000010968	JCF44_0000080868	JCF44_0000053568	JCF44_0000079815	JCF44_0000069707
JCF44_0000080220	JCF44_0000022913	JCF44_0000020035	JCF44_0000092764	JCF44_0000056614
JCF44_0000001845	JCF44_0000080564	JCF44_0000033663	JCF44_0000062393	JCF44_0000045985
JCF44_0000055420	JCF44_0000013107	JCF44_0000045245	JCF44_0000050666	JCF44_0000020196
JCF44_0000062846	JCF44_0000053991	JCF44_0000035982	JCF44_0000029105	JCF44_0000077447
JCF44_0000043097	JCF44_0000002919	JCF44_0000019197	JCF44_0000013234	JCF44_0000015464
JCF44_0000050306	JCF44_0000024908	JCF44_0000076717	JCF44_0000017016	JCF44_0000059572
JCF44_0000078144	JCF44_0000020593	JCF44_0000031347	JCF44_0000041906	JCF44_0000078053
JCF44_0000094320	JCF44_0000002713	JCF44_0000079815	JCF44_0000093403	JCF44_0000066595
JCF44_0000021243	JCF44_0000007979	JCF44_0000092764	JCF44_0000080564	JCF44_0000026091
JCF44_0000061766	JCF44_0000046470	JCF44_0000058444	JCF44_0000032785	JCF44_0000047952
JCF44_0000012703	JCF44_0000039812	JCF44_0000017016	JCF44_0000083265	JCF44_0000079726
JCF44_0000065760	JCF44_0000088062	JCF44_0000061939	JCF44_0000000227	JCF44_0000068378
JCF44_0000026346	JCF44_0000056311	JCF44_0000002293	JCF44_0000007979	JCF44_0000053690
JCF44_0000077111	JCF44_0000017861	JCF44_0000032085	JCF44_0000003273	JCF44_0000061016
JCF44_0000024023	JCF44_0000078885	JCF44_0000073206	JCF44_0000039812	JCF44_0000041415
JCF44_0000041523	JCF44_0000022488	JCF44_0000080868	JCF44_0000088062	JCF44_0000013734
JCF44_0000017454	JCF44_0000089142	JCF44_0000022913	JCF44_0000078885	JCF44_0000004568
JCF44_0000011906	JCF44_0000027182	JCF44_0000093987	JCF44_0000020890	JCF44_0000059409
JCF44_0000056614	JCF44_0000010124	JCF44_0000032785	JCF44_0000013168	JCF44_0000069496
JCF44_0000045985	JCF44_0000053507	JCF44_0000083798	JCF44_0000087535	JCF44_0000005757
JCF44_0000085441	JCF44_0000054629	JCF44_0000025187	JCF44_0000086833	JCF44_0000006550
JCF44_0000038895	JCF44_0000034890	JCF44_0000024908	JCF44_0000005122	JCF44_0000070725
JCF44_0000078053	JCF44_0000090772	JCF44_0000081985	JCF44_0000066885	JCF44_0000046311
JCF44_0000078556	JCF44_0000026556	JCF44_0000030831	JCF44_0000094004	JCF44_0000067353
JCF44_0000019259	JCF44_0000047937	JCF44_0000020593	JCF44_0000024567	JCF44_0000085151
JCF44_0000047131	JCF44_0000094004	JCF44_0000007979	JCF44_0000027414	JCF44_0000030834
JCF44_0000069919	JCF44_0000024567	JCF44_0000003273	JCF44_0000094738	JCF44_0000017832
JCF44_0000026091	JCF44_0000006033	JCF44_0000088062	JCF44_0000054697	JCF44_0000003610
JCF44_0000068378	JCF44_0000028542	JCF44_0000056311	JCF44_0000089898	JCF44_0000068678
JCF44_0000037957	JCF44_0000079061	JCF44_0000078885	JCF44_0000053375	JCF44_0000057608
JCF44_0000015156	JCF44_0000064827	JCF44_0000043938	JCF44_0000074704	JCF44_0000042828
JCF44_0000068463	JCF44_0000021638	JCF44_0000087535	JCF44_0000088161	JCF44_0000058557
JCF44_0000026791	JCF44_0000018551	JCF44_0000058841	JCF44_0000075634	JCF44_0000073589
JCF44_0000013734	JCF44_0000072180	JCF44_0000009569	JCF44_0000051986	JCF44_0000077398
JCF44_0000053078	JCF44_0000092730	JCF44_0000012376	JCF44_0000086164	JCF44_0000000824
JCF44_0000038321	JCF44_0000051505	JCF44_0000047937	JCF44_0000077133	JCF44_0000011904
JCF44_0000029709	JCF44_0000015559	JCF44_0000024567	JCF44_0000078677	JCF44_0000055719
JCF44_0000049650	JCF44_0000075087	JCF44_0000006033	JCF44_0000035210	JCF44_0000078177
JCF44_0000070725	JCF44_0000086164	JCF44_0000028542	JCF44_0000089545	JCF44_0000056491
JCF44_0000008000	JCF44_0000088111	JCF44_0000079061	JCF44_0000056162	JCF44_0000038255
JCF44_0000093783	JCF44_0000066886	JCF44_0000089898	JCF44_0000047514	JCF44_0000026362
JCF44_0000035461	JCF44_0000040233	JCF44_0000018551	JCF44_0000043841	JCF44_0000067823
JCF44_0000001721	JCF44_0000000435	JCF44_0000053375	JCF44_0000034529	JCF44_0000094785
JCF44_0000046311	JCF44_0000003060	JCF44_0000074704	JCF44_0000020852	JCF44_0000088566
JCF44_0000069302	JCF44_0000025604	JCF44_0000051505	JCF44_0000007140	JCF44_0000062999
JCF44_0000076544	JCF44_0000031307	JCF44_0000015559	JCF44_0000007037	JCF44_0000017775
JCF44_0000000015	JCF44_0000065386	JCF44_0000075087	JCF44_0000086864	JCF44_0000066430
JCF44_0000030834	JCF44_0000054379	JCF44_0000076665	JCF44_0000005676	JCF44_0000027198
JCF44_0000044488	JCF44_0000028887	JCF44_0000006624	JCF44_0000058919	JCF44_0000076177
JCF44_0000058448	JCF44_0000003721	JCF44_0000086164	JCF44_0000088781	JCF44_0000030780
JCF44_0000054740	JCF44_0000036764	JCF44_0000029208	JCF44_0000076827	JCF44_0000012363
JCF44_0000092019	JCF44_0000058919	JCF44_0000085487	JCF44_0000077816	JCF44_0000030463
JCF44_0000063573	JCF44_0000077816	JCF44_0000066886	JCF44_0000015344	JCF44_0000056331
JCF44_0000006725	JCF44_0000015344	JCF44_0000040233	JCF44_0000019631	JCF44_0000014584
JCF44_0000073760	JCF44_0000005988	JCF44_0000054781	JCF44_0000087354	JCF44_0000028790
JCF44_0000040981	JCF44_0000074097	JCF44_0000020157	JCF44_0000006199	JCF44_0000082746
JCF44_0000047307	JCF44_0000042924	JCF44_0000003060	JCF44_0000023881	JCF44_0000056575
JCF44_0000073589	JCF44_0000057635	JCF44_0000034529	JCF44_0000010968	JCF44_0000001323
JCF44_0000000824	JCF44_0000053549	JCF44_0000011715	JCF44_0000028148	JCF44_0000049297
JCF44_0000073908	JCF44_0000055706	JCF44_0000020852	JCF44_0000001845	JCF44_0000021493
JCF44_0000088810	JCF44_0000028148	JCF44_0000031307	JCF44_0000055420	JCF44_0000073240
JCF44_0000092321	JCF44_0000001845	JCF44_0000035416	JCF44_0000031856	JCF44_0000048143
JCF44_0000056491	JCF44_0000055420	JCF44_0000065386	JCF44_0000027331	JCF44_0000068957
JCF44_0000076579	JCF44_0000044885	JCF44_0000054379	JCF44_0000050306	JCF44_0000003759
JCF44_0000026362	JCF44_0000009247	JCF44_0000011184	JCF44_0000056950	JCF44_0000043078
JCF44_0000093112	JCF44_0000077292	JCF44_0000028887	JCF44_0000018285	JCF44_0000060812
JCF44_0000080057	JCF44_0000078144	JCF44_0000003721	JCF44_0000046333	JCF44_0000043356
JCF44_0000063832	JCF44_0000056950	JCF44_0000005676	JCF44_0000012698	JCF44_0000008149
JCF44_0000043864	JCF44_0000018285	JCF44_0000058919	JCF44_0000078754	JCF44_0000076359
JCF44_0000088566	JCF44_0000005526	JCF44_0000088950	JCF44_0000094320	JCF44_0000044227
JCF44_0000058303	JCF44_0000063107	JCF44_0000077816	JCF44_0000063107	JCF44_0000091521
JCF44_0000044942	JCF44_0000084935	JCF44_0000015344	JCF44_0000021243	JCF44_0000012193
JCF44_0000073620	JCF44_0000021243	JCF44_0000005988	JCF44_0000062108	JCF44_0000079730
JCF44_0000081878	JCF44_0000061766	JCF44_0000038874	JCF44_0000053733	JCF44_0000036973
JCF44_0000007878	JCF44_0000012703	JCF44_0000042998	JCF44_0000066655	JCF44_0000044316
JCF44_0000067089	JCF44_0000062108	JCF44_0000076488	JCF44_0000031147	JCF44_0000078011
JCF44_0000017108	JCF44_0000065760	JCF44_0000017320	JCF44_0000026346	JCF44_0000074970
JCF44_0000012363	JCF44_0000053733	JCF44_0000006199	JCF44_0000049466	JCF44_0000025525
JCF44_0000073649	JCF44_0000066655	JCF44_0000031491	JCF44_0000077111	JCF44_0000071113
JCF44_0000021666	JCF44_0000031147	JCF44_0000018064	JCF44_0000070860	JCF44_0000003454
JCF44_0000047651	JCF44_0000034931	JCF44_0000010968	JCF44_0000011192	JCF44_0000064414
JCF44_0000078659	JCF44_0000049466	JCF44_0000001845	JCF44_0000017454	JCF44_0000039948
JCF44_0000028790	JCF44_0000077111	JCF44_0000055420	JCF44_0000036821	JCF44_0000077011
JCF44_0000020383	JCF44_0000053142	JCF44_0000009247	JCF44_0000069707	JCF44_0000085478
JCF44_0000025759	JCF44_0000024023	JCF44_0000027331	JCF44_0000056614	JCF44_0000057424
JCF44_0000005658	JCF44_0000040522	JCF44_0000077292	JCF44_0000071449	JCF44_0000077244
JCF44_0000066142	JCF44_0000033585	JCF44_0000062846	JCF44_0000066409	JCF44_0000052641
JCF44_0000092207	JCF44_0000017454	JCF44_0000043097	JCF44_0000002510	JCF44_0000076049
JCF44_0000022882	JCF44_0000011906	JCF44_0000050306	JCF44_0000020196	JCF44_0000053195
JCF44_0000054133	JCF44_0000069707	JCF44_0000078144	JCF44_0000085441	JCF44_0000033943
JCF44_0000088099	JCF44_0000056614	JCF44_0000056950	JCF44_0000086005	JCF44_0000002406
JCF44_0000021493	JCF44_0000045985	JCF44_0000018285	JCF44_0000059572	JCF44_0000026352
JCF44_0000073240	JCF44_0000084489	JCF44_0000078754	JCF44_0000078831	JCF44_0000065207
JCF44_0000087024	JCF44_0000063785	JCF44_0000021243	JCF44_0000078053	JCF44_0000009040
JCF44_0000072081	JCF44_0000066409	JCF44_0000002838	JCF44_0000078556	JCF44_0000065866
JCF44_0000058976	JCF44_0000020196	JCF44_0000061766	JCF44_0000057813	JCF44_0000071572
JCF44_0000029221	JCF44_0000077447	JCF44_0000062108	JCF44_0000008154	JCF44_0000081398
JCF44_0000006190	JCF44_0000073190	JCF44_0000012703	JCF44_0000019259	JCF44_0000035932
JCF44_0000068957	JCF44_0000085441	JCF44_0000022338	JCF44_0000035379	JCF44_0000091192
JCF44_0000060324	JCF44_0000052738	JCF44_0000013443	JCF44_0000089751	JCF44_0000043041
JCF44_0000059732	JCF44_0000038895	JCF44_0000053733	JCF44_0000071973	JCF44_0000038890
JCF44_0000089158	JCF44_0000078053	JCF44_0000070364	JCF44_0000030771	JCF44_0000015166
JCF44_0000060812	JCF44_0000057813	JCF44_0000066655	JCF44_0000012007	JCF44_0000072237
JCF44_0000053052	JCF44_0000016922	JCF44_0000013152	JCF44_0000053134	JCF44_0000069824
JCF44_0000043356	JCF44_0000066595	JCF44_0000026346	JCF44_0000079726	JCF44_0000009914
JCF44_0000057917	JCF44_0000069919	JCF44_0000049466	JCF44_0000068378	JCF44_0000019910
JCF44_0000001399	JCF44_0000018123	JCF44_0000077111	JCF44_0000016571	JCF44_0000051159
JCF44_0000008149	JCF44_0000018606	JCF44_0000053142	JCF44_0000074774	JCF44_0000048876
JCF44_0000058706	JCF44_0000026091	JCF44_0000024023	JCF44_0000037957	JCF44_0000015175
JCF44_0000076359	JCF44_0000047952	JCF44_0000041523	JCF44_0000034385	JCF44_0000003822
JCF44_0000084205	JCF44_0000054000	JCF44_0000011192	JCF44_0000028479	JCF44_0000043056
JCF44_0000091521	JCF44_0000068378	JCF44_0000033585	JCF44_0000006695	JCF44_0000008552
JCF44_0000015770	JCF44_0000089792	JCF44_0000017454	JCF44_0000061397	JCF44_0000011058
JCF44_0000072326	JCF44_0000042704	JCF44_0000069707	JCF44_0000048590	JCF44_0000039141
JCF44_0000094019	JCF44_0000041447	JCF44_0000056614	JCF44_0000062511	JCF44_0000037504
JCF44_0000069153	JCF44_0000028479	JCF44_0000045985	JCF44_0000026791
JCF44_0000077686	JCF44_0000067930	JCF44_0000084489	JCF44_0000006603
JCF44_0000035109	JCF44_0000061397	JCF44_0000066409	JCF44_0000024133
JCF44_0000066151	JCF44_0000048590	JCF44_0000020196	JCF44_0000004568
JCF44_0000042642	JCF44_0000068463	JCF44_0000040367	JCF44_0000081349
JCF44_0000004532	JCF44_0000062511	JCF44_0000077447	JCF44_0000067814
JCF44_0000044316	JCF44_0000026791	JCF44_0000085441	JCF44_0000059409
JCF44_0000078011	JCF44_0000024133	JCF44_0000086005	JCF44_0000028870
JCF44_0000077183	JCF44_0000041415	JCF44_0000052738	JCF44_0000047056
JCF44_0000028786	JCF44_0000013734	JCF44_0000038895	JCF44_0000069496
JCF44_0000090426	JCF44_0000004568	JCF44_0000062625	JCF44_0000005757
JCF44_0000019510	JCF44_0000053559	JCF44_0000079832	JCF44_0000029709
JCF44_0000043942	JCF44_0000053078	JCF44_0000016922	JCF44_0000010544
JCF44_0000090802	JCF44_0000067814	JCF44_0000019259	JCF44_0000027421
JCF44_0000071113	JCF44_0000059409	JCF44_0000055203	JCF44_0000016346
JCF44_0000064618	JCF44_0000028870	JCF44_0000018606	JCF44_0000023090
JCF44_0000021164	JCF44_0000020019	JCF44_0000026091	JCF44_0000001721
JCF44_0000039948	JCF44_0000069496	JCF44_0000053134	JCF44_0000071633
JCF44_0000082717	JCF44_0000005757	JCF44_0000079726	JCF44_0000004153
JCF44_0000009814	JCF44_0000052240	JCF44_0000068378	JCF44_0000069302
JCF44_0000057424	JCF44_0000006550	JCF44_0000089792	JCF44_0000058344
JCF44_0000052641	JCF44_0000068289	JCF44_0000032074	JCF44_0000075293
JCF44_0000026292	JCF44_0000010544	JCF44_0000053690	JCF44_0000000015
JCF44_0000012964	JCF44_0000049650	JCF44_0000067930	JCF44_0000062948
JCF44_0000088147	JCF44_0000027421	JCF44_0000061016	JCF44_0000030834
JCF44_0000006073	JCF44_0000070725	JCF44_0000048590	JCF44_0000088740
JCF44_0000076049	JCF44_0000055099	JCF44_0000068463	JCF44_0000072620
JCF44_0000037457	JCF44_0000093783	JCF44_0000062511	JCF44_0000058448
JCF44_0000033943	JCF44_0000046311	JCF44_0000026791	JCF44_0000011100
JCF44_0000041328	JCF44_0000092276	JCF44_0000024133	JCF44_0000012996
JCF44_0000044914	JCF44_0000069302	JCF44_0000006603	JCF44_0000063573
JCF44_0000026352	JCF44_0000076544	JCF44_0000041415	JCF44_0000020845
JCF44_0000033340	JCF44_0000018831	JCF44_0000081805	JCF44_0000058546
JCF44_0000065207	JCF44_0000075293	JCF44_0000013734	JCF44_0000022707
JCF44_0000075701	JCF44_0000085151	JCF44_0000004568	JCF44_0000057946
JCF44_0000009040	JCF44_0000044488	JCF44_0000053559	JCF44_0000064593
JCF44_0000026841	JCF44_0000058448	JCF44_0000067814	JCF44_0000032112
JCF44_0000059222	JCF44_0000027913	JCF44_0000059409	JCF44_0000015581
JCF44_0000030998	JCF44_0000011100	JCF44_0000043831	JCF44_0000040947
JCF44_0000035932	JCF44_0000080142	JCF44_0000020019	JCF44_0000070392
JCF44_0000059492	JCF44_0000054740	JCF44_0000069496	JCF44_0000073589
JCF44_0000010331	JCF44_0000012996	JCF44_0000005757	JCF44_0000087337
JCF44_0000043041	JCF44_0000017832	JCF44_0000001445	JCF44_0000077398
JCF44_0000047707	JCF44_0000092019	JCF44_0000006550	JCF44_0000061629
JCF44_0000068574	JCF44_0000063573	JCF44_0000009061	JCF44_0000011904
JCF44_0000057789	JCF44_0000068678	JCF44_0000049650	JCF44_0000082596
JCF44_0000059063	JCF44_0000033397	JCF44_0000027421	JCF44_0000017311
JCF44_0000003679	JCF44_0000006725	JCF44_0000070725	JCF44_0000055719
JCF44_0000038890	JCF44_0000073760	JCF44_0000018875	JCF44_0000088810
JCF44_0000015166	JCF44_0000047307	JCF44_0000055099	JCF44_0000010719
JCF44_0000043518	JCF44_0000058557	JCF44_0000008000	JCF44_0000092321
JCF44_0000058583	JCF44_0000073589	JCF44_0000001721	JCF44_0000048646
JCF44_0000067022	JCF44_0000015355	JCF44_0000004153	JCF44_0000076579
JCF44_0000023133	JCF44_0000077398	JCF44_0000069302	JCF44_0000093112
JCF44_0000003822	JCF44_0000011904	JCF44_0000034754	JCF44_0000042608
JCF44_0000011114	JCF44_0000030273	JCF44_0000076544	JCF44_0000024435
JCF44_0000008552	JCF44_0000007792	JCF44_0000023671	JCF44_0000022632
JCF44_0000013649	JCF44_0000082596	JCF44_0000076247	JCF44_0000035874
JCF44_0000050617	JCF44_0000055719	JCF44_0000012830	JCF44_0000080057
JCF44_0000038781	JCF44_0000041308	JCF44_0000067353	JCF44_0000094662
JCF44_0000082168	JCF44_0000078177	JCF44_0000004101	JCF44_0000043343
JCF44_0000037504	JCF44_0000054484	JCF44_0000085151	JCF44_0000030166
JCF44_0000050719	JCF44_0000010719	JCF44_0000030834	JCF44_0000088213
	JCF44_0000048646	JCF44_0000088740	JCF44_0000010183
	JCF44_0000073554	JCF44_0000008454	JCF44_0000079216
	JCF44_0000038255	JCF44_0000044488	JCF44_0000031752
	JCF44_0000076579	JCF44_0000083008	JCF44_0000010753
	JCF44_0000026362	JCF44_0000058448	JCF44_0000088566
	JCF44_0000042608	JCF44_0000041974	JCF44_0000062999
	JCF44_0000022632	JCF44_0000017832	JCF44_0000017775
	JCF44_0000080057	JCF44_0000045655	JCF44_0000001297
	JCF44_0000008128	JCF44_0000092695	JCF44_0000050591
	JCF44_0000043343	JCF44_0000092019	JCF44_0000034663
	JCF44_0000063832	JCF44_0000063573	JCF44_0000047046
	JCF44_0000046178	JCF44_0000068678	JCF44_0000070870
	JCF44_0000094785	JCF44_0000033397	JCF44_0000022721
	JCF44_0000015896	JCF44_0000006725	JCF44_0000047309
	JCF44_0000088566	JCF44_0000022707	JCF44_0000076177
	JCF44_0000062999	JCF44_0000002310	JCF44_0000032284
	JCF44_0000057523	JCF44_0000073760	JCF44_0000075898
	JCF44_0000057207	JCF44_0000087556	JCF44_0000052734
	JCF44_0000017775	JCF44_0000047307	JCF44_0000022519
	JCF44_0000054164	JCF44_0000003654	JCF44_0000072872
	JCF44_0000058303	JCF44_0000042828	JCF44_0000012363
	JCF44_0000044942	JCF44_0000024607	JCF44_0000078495
	JCF44_0000055768	JCF44_0000077398	JCF44_0000064871
	JCF44_0000066430	JCF44_0000000824	JCF44_0000005939
	JCF44_0000016507	JCF44_0000011904	JCF44_0000021666
	JCF44_0000022721	JCF44_0000061260	JCF44_0000048702
	JCF44_0000041122	JCF44_0000082596	JCF44_0000007363
	JCF44_0000073620	JCF44_0000010719	JCF44_0000064241
	JCF44_0000027198	JCF44_0000056491	JCF44_0000047651
	JCF44_0000047309	JCF44_0000039018	JCF44_0000047644
	JCF44_0000030780	JCF44_0000073554	JCF44_0000052117
	JCF44_0000037442	JCF44_0000038255	JCF44_0000084689
	JCF44_0000072872	JCF44_0000076579	JCF44_0000082746
	JCF44_0000073984	JCF44_0000026362	JCF44_0000014016
	JCF44_0000017108	JCF44_0000042608	JCF44_0000001496
	JCF44_0000069098	JCF44_0000011823	JCF44_0000001323
	JCF44_0000012363	JCF44_0000030166	JCF44_0000072528
	JCF44_0000073649	JCF44_0000063832	JCF44_0000088099
	JCF44_0000038563	JCF44_0000043864	JCF44_0000049297
	JCF44_0000054196	JCF44_0000046178	JCF44_0000054133
	JCF44_0000056331	JCF44_0000018772	JCF44_0000052082
	JCF44_0000023533	JCF44_0000078877	JCF44_0000005380
	JCF44_0000048702	JCF44_0000015896	JCF44_0000050033
	JCF44_0000045498	JCF44_0000083438	JCF44_0000066246
	JCF44_0000047651	JCF44_0000088566	JCF44_0000021493
	JCF44_0000078659	JCF44_0000062999	JCF44_0000020900
	JCF44_0000050453	JCF44_0000057207	JCF44_0000073240
	JCF44_0000025256	JCF44_0000058303	JCF44_0000087024
	JCF44_0000014584	JCF44_0000055768	JCF44_0000072081
	JCF44_0000028790	JCF44_0000017064	JCF44_0000076998
	JCF44_0000061799	JCF44_0000022721	JCF44_0000027904
	JCF44_0000020383	JCF44_0000041122	JCF44_0000055738
	JCF44_0000029031	JCF44_0000061867	JCF44_0000054417
	JCF44_0000014016	JCF44_0000027198	JCF44_0000023648
	JCF44_0000059338	JCF44_0000047309	JCF44_0000003759
	JCF44_0000066142	JCF44_0000039697	JCF44_0000055782
	JCF44_0000001323	JCF44_0000027220	JCF44_0000060324
	JCF44_0000022882	JCF44_0000076177	JCF44_0000084065
	JCF44_0000049297	JCF44_0000050061	JCF44_0000059732
	JCF44_0000054133	JCF44_0000037442	JCF44_0000089158
	JCF44_0000088099	JCF44_0000028241	JCF44_0000068802
	JCF44_0000066246	JCF44_0000032284	JCF44_0000033229
	JCF44_0000048756	JCF44_0000073984	JCF44_0000092924
	JCF44_0000043981	JCF44_0000017108	JCF44_0000035023
	JCF44_0000021493	JCF44_0000012363	JCF44_0000060812
	JCF44_0000073240	JCF44_0000030463	JCF44_0000015739
	JCF44_0000048143	JCF44_0000073649	JCF44_0000012393
	JCF44_0000087024	JCF44_0000038563	JCF44_0000057917
	JCF44_0000037575	JCF44_0000054196	JCF44_0000001399
	JCF44_0000029221	JCF44_0000056331	JCF44_0000008149
	JCF44_0000076998	JCF44_0000038320	JCF44_0000058706
	JCF44_0000055738	JCF44_0000078495	JCF44_0000080689
	JCF44_0000023648	JCF44_0000081450	JCF44_0000057709
	JCF44_0000003759	JCF44_0000005939	JCF44_0000074337
	JCF44_0000060324	JCF44_0000024861	JCF44_0000062286
	JCF44_0000049193	JCF44_0000048702	JCF44_0000045934
	JCF44_0000058082	JCF44_0000078411	JCF44_0000010109
	JCF44_0000007664	JCF44_0000078659	JCF44_0000084989
	JCF44_0000083745	JCF44_0000029419	JCF44_0000075184
	JCF44_0000000981	JCF44_0000028790	JCF44_0000016307
	JCF44_0000043356	JCF44_0000020383	JCF44_0000036973
	JCF44_0000043227	JCF44_0000025759	JCF44_0000014261
	JCF44_0000001399	JCF44_0000081385	JCF44_0000061237
	JCF44_0000029576	JCF44_0000029031	JCF44_0000077646
	JCF44_0000008149	JCF44_0000082746	JCF44_0000035109
	JCF44_0000076359	JCF44_0000059338	JCF44_0000066151
	JCF44_0000084205	JCF44_0000010755	JCF44_0000042642
	JCF44_0000044227	JCF44_0000001323	JCF44_0000051936
	JCF44_0000012193	JCF44_0000072528	JCF44_0000030363
	JCF44_0000080689	JCF44_0000031576	JCF44_0000093714
	JCF44_0000030106	JCF44_0000049297	JCF44_0000013889
	JCF44_0000089716	JCF44_0000054133	JCF44_0000039871
	JCF44_0000045934	JCF44_0000088099	JCF44_0000028786
	JCF44_0000053927	JCF44_0000031272	JCF44_0000059076
	JCF44_0000015144	JCF44_0000073394	JCF44_0000074970
	JCF44_0000001626	JCF44_0000052082	JCF44_0000053161
	JCF44_0000072326	JCF44_0000050033	JCF44_0000065914
	JCF44_0000066930	JCF44_0000048756	JCF44_0000062339
	JCF44_0000016307	JCF44_0000070879	JCF44_0000025525
	JCF44_0000068313	JCF44_0000060502	JCF44_0000043942
	JCF44_0000036973	JCF44_0000021493	JCF44_0000008933
	JCF44_0000061237	JCF44_0000064331	JCF44_0000081285
	JCF44_0000077686	JCF44_0000020900	JCF44_0000062706
	JCF44_0000066151	JCF44_0000073240	JCF44_0000064414
	JCF44_0000049334	JCF44_0000025631	JCF44_0000070719
	JCF44_0000019904	JCF44_0000048143	JCF44_0000033582
	JCF44_0000044316	JCF44_0000080280	JCF44_0000091711
	JCF44_0000078011	JCF44_0000087024	JCF44_0000082717
	JCF44_0000077069	JCF44_0000088707	JCF44_0000007726
	JCF44_0000028786	JCF44_0000058976	JCF44_0000085478
	JCF44_0000002750	JCF44_0000029221	JCF44_0000057424
	JCF44_0000026446	JCF44_0000013250	JCF44_0000076049
	JCF44_0000074970	JCF44_0000055738	JCF44_0000053195
	JCF44_0000065914	JCF44_0000006190	JCF44_0000037457
	JCF44_0000025525	JCF44_0000068957	JCF44_0000089905
	JCF44_0000043942	JCF44_0000003759	JCF44_0000030305
	JCF44_0000091079	JCF44_0000007650	JCF44_0000020811
	JCF44_0000075617	JCF44_0000049193	JCF44_0000068540
	JCF44_0000090012	JCF44_0000058082	JCF44_0000033913
	JCF44_0000003784	JCF44_0000048028	JCF44_0000041328
	JCF44_0000032812	JCF44_0000033229	JCF44_0000002406
	JCF44_0000023139	JCF44_0000092924	JCF44_0000021957
	JCF44_0000071113	JCF44_0000060812	JCF44_0000090424
	JCF44_0000003792	JCF44_0000009534	JCF44_0000024068
	JCF44_0000062706	JCF44_0000053052	JCF44_0000037437
	JCF44_0000003454	JCF44_0000083745	JCF44_0000072848
	JCF44_0000001619	JCF44_0000043356	JCF44_0000006540
	JCF44_0000064414	JCF44_0000077593	JCF44_0000009040
	JCF44_0000007007	JCF44_0000001399	JCF44_0000065993
	JCF44_0000091711	JCF44_0000008149	JCF44_0000063452
	JCF44_0000039948	JCF44_0000076359	JCF44_0000071863
	JCF44_0000056245	JCF44_0000011105	JCF44_0000071741
	JCF44_0000007726	JCF44_0000044227	JCF44_0000039374
	JCF44_0000085478	JCF44_0000091521	JCF44_0000012152
	JCF44_0000057424	JCF44_0000012193	JCF44_0000039239
	JCF44_0000052641	JCF44_0000086360	JCF44_0000059222
	JCF44_0000076049	JCF44_0000030106	JCF44_0000030998
	JCF44_0000014952	JCF44_0000045934	JCF44_0000060356
	JCF44_0000072146	JCF44_0000047881	JCF44_0000039802
	JCF44_0000033943	JCF44_0000053927	JCF44_0000061364
	JCF44_0000010081	JCF44_0000015144	JCF44_0000092054
	JCF44_0000065207	JCF44_0000001626	JCF44_0000024456
	JCF44_0000075701	JCF44_0000050773	JCF44_0000059492
	JCF44_0000032804	JCF44_0000066930	JCF44_0000027393
	JCF44_0000021616	JCF44_0000016307	JCF44_0000043041
	JCF44_0000072848	JCF44_0000038940	JCF44_0000022084
	JCF44_0000026841	JCF44_0000036973	JCF44_0000077251
	JCF44_0000065866	JCF44_0000094019	JCF44_0000057789
	JCF44_0000063452	JCF44_0000069153	JCF44_0000081092
	JCF44_0000070118	JCF44_0000077646	JCF44_0000015166
	JCF44_0000071863	JCF44_0000077686	JCF44_0000045937
	JCF44_0000071741	JCF44_0000066151	JCF44_0000043518
	JCF44_0000039374	JCF44_0000042642	JCF44_0000072237
	JCF44_0000037533	JCF44_0000021404	JCF44_0000083091
	JCF44_0000059222	JCF44_0000019904	JCF44_0000069824
	JCF44_0000030998	JCF44_0000044316	JCF44_0000084270
	JCF44_0000008917	JCF44_0000078011	JCF44_0000032057
	JCF44_0000071572	JCF44_0000028786	JCF44_0000085528
	JCF44_0000061364	JCF44_0000006326	JCF44_0000071469
	JCF44_0000024456	JCF44_0000026446	JCF44_0000002082
	JCF44_0000035932	JCF44_0000002442	JCF44_0000058583
	JCF44_0000059492	JCF44_0000074970	JCF44_0000009914
	JCF44_0000091192	JCF44_0000040403	JCF44_0000034655
	JCF44_0000012279	JCF44_0000065914	JCF44_0000022532
	JCF44_0000043041	JCF44_0000062339	JCF44_0000088558
	JCF44_0000068574	JCF44_0000025525	JCF44_0000034154
	JCF44_0000062265	JCF44_0000070478	JCF44_0000051159
	JCF44_0000077251	JCF44_0000011598	JCF44_0000067022
	JCF44_0000057789	JCF44_0000075617	JCF44_0000048876
	JCF44_0000081092	JCF44_0000049746	JCF44_0000018405
	JCF44_0000045937	JCF44_0000010447	JCF44_0000042872
	JCF44_0000068794	JCF44_0000090802	JCF44_0000034314
	JCF44_0000072237	JCF44_0000071113	JCF44_0000032540
	JCF44_0000069824	JCF44_0000088306	JCF44_0000011114
	JCF44_0000072548	JCF44_0000003792	JCF44_0000005902
	JCF44_0000023561	JCF44_0000003454	JCF44_0000050617
	JCF44_0000064346	JCF44_0000064414	JCF44_0000057010
	JCF44_0000051159	JCF44_0000091711	JCF44_0000038781
	JCF44_0000067022	JCF44_0000021164	JCF44_0000082168
	JCF44_0000048876	JCF44_0000039948	JCF44_0000044832
	JCF44_0000080779	JCF44_0000056245	JCF44_0000037504
	JCF44_0000023133	JCF44_0000038655	JCF44_0000060572
	JCF44_0000015175	JCF44_0000085478	JCF44_0000055591
	JCF44_0000050377	JCF44_0000057424	JCF44_0000063378
	JCF44_0000003822	JCF44_0000077244	JCF44_0000090553
	JCF44_0000034314	JCF44_0000026292	JCF44_0000066920
	JCF44_0000011114	JCF44_0000012964	JCF44_0000005933
	JCF44_0000005902	JCF44_0000087595	JCF44_0000027097
	JCF44_0000008552	JCF44_0000088147	JCF44_0000069206
	JCF44_0000011058	JCF44_0000076049	JCF44_0000056695
	JCF44_0000057010	JCF44_0000073814	JCF44_0000039289
	JCF44_0000038781	JCF44_0000053195	JCF44_0000087285
	JCF44_0000082168	JCF44_0000014952	JCF44_0000060331
	JCF44_0000039141	JCF44_0000004464	JCF44_0000024662
	JCF44_0000037504	JCF44_0000089905	JCF44_0000044216
		JCF44_0000020994	JCF44_0000059674
		JCF44_0000020811	JCF44_0000021374
		JCF44_0000061511	JCF44_0000073398
		JCF44_0000023894	JCF44_0000029714
		JCF44_0000041328	JCF44_0000059095
		JCF44_0000002406	JCF44_0000062271
		JCF44_0000010081	JCF44_0000037081
		JCF44_0000065207	JCF44_0000002588
		JCF44_0000075701	JCF44_0000018344
		JCF44_0000037437	JCF44_0000064236
		JCF44_0000021616	JCF44_0000073501
		JCF44_0000006540	JCF44_0000036559
		JCF44_0000072848	JCF44_0000043151
		JCF44_0000026841	JCF44_0000000905
		JCF44_0000065993	JCF44_0000009568
		JCF44_0000065866	JCF44_0000081997
		JCF44_0000022106	JCF44_0000057293
		JCF44_0000071863	JCF44_0000009781
		JCF44_0000071741	JCF44_0000046349
		JCF44_0000037533	JCF44_0000058042
		JCF44_0000030998	JCF44_0000013415
		JCF44_0000039802	JCF44_0000079704
		JCF44_0000071572	JCF44_0000066293
		JCF44_0000061364	JCF44_0000042272
		JCF44_0000084283	JCF44_0000037019
		JCF44_0000002318	JCF44_0000019667
		JCF44_0000092054	JCF44_0000049978
		JCF44_0000059492	JCF44_0000084419
		JCF44_0000091192	JCF44_0000062416
		JCF44_0000053968	JCF44_0000070937
		JCF44_0000011743	JCF44_0000093258
		JCF44_0000043041	JCF44_0000085259
		JCF44_0000059750	JCF44_0000018159
		JCF44_0000068574	JCF44_0000088970
		JCF44_0000057789	JCF44_0000062851
		JCF44_0000081092	JCF44_0000050376
		JCF44_0000068845	JCF44_0000031036
		JCF44_0000038890	JCF44_0000068579
		JCF44_0000015166	JCF44_0000024422
		JCF44_0000019865	JCF44_0000021674
		JCF44_0000069824	JCF44_0000032362
		JCF44_0000083091	JCF44_0000043549
		JCF44_0000078210	JCF44_0000053568
		JCF44_0000044819	JCF44_0000049039
		JCF44_0000032057	JCF44_0000045245
		JCF44_0000051401	JCF44_0000047584
		JCF44_0000025607	JCF44_0000053211
		JCF44_0000085528	JCF44_0000031347
		JCF44_0000058583	JCF44_0000032769
		JCF44_0000009914	JCF44_0000038789
		JCF44_0000087620	JCF44_0000025530
		JCF44_0000032952	JCF44_0000061939
		JCF44_0000051159	JCF44_0000068869
		JCF44_0000067022	JCF44_0000073206
		JCF44_0000048876	JCF44_0000082238
		JCF44_0000023133	JCF44_0000001703
		JCF44_0000034314	JCF44_0000065226
		JCF44_0000011114	JCF44_0000080868
		JCF44_0000005902	JCF44_0000016839
		JCF44_0000015206	JCF44_0000022913
		JCF44_0000050617	JCF44_0000027180
		JCF44_0000057010	JCF44_0000093987
		JCF44_0000089041	JCF44_0000038375
		JCF44_0000082168	JCF44_0000053991
		JCF44_0000050719	JCF44_0000043355
		JCF44_0000063378	JCF44_0000020593
			JCF44_0000009580
			JCF44_0000046470
			JCF44_0000056311
			JCF44_0000017861
			JCF44_0000022488
			JCF44_0000089668
			JCF44_0000010124
			JCF44_0000024346
			JCF44_0000053507
			JCF44_0000026556
			JCF44_0000049380
			JCF44_0000080270
			JCF44_0000045387
			JCF44_0000006033
			JCF44_0000079061
			JCF44_0000021638
			JCF44_0000032053
			JCF44_0000018551
			JCF44_0000072180
			JCF44_0000015559
			JCF44_0000031396
			JCF44_0000051505
			JCF44_0000075087
			JCF44_0000071817
			JCF44_0000006624
			JCF44_0000003203
			JCF44_0000089398
			JCF44_0000041359
			JCF44_0000029208
			JCF44_0000085487
			JCF44_0000066886
			JCF44_0000020157
			JCF44_0000046700
			JCF44_0000003060
			JCF44_0000023029
			JCF44_0000011715
			JCF44_0000031307
			JCF44_0000000394
			JCF44_0000035416
			JCF44_0000074575
			JCF44_0000065386
			JCF44_0000054379
			JCF44_0000028887
			JCF44_0000003721
			JCF44_0000036764
			JCF44_0000049919
			JCF44_0000005988
			JCF44_0000054346
			JCF44_0000074097
			JCF44_0000057635
			JCF44_0000063185
			JCF44_0000038874
			JCF44_0000042998
			JCF44_0000076488
			JCF44_0000017320
			JCF44_0000031491
			JCF44_0000031574
			JCF44_0000044885
			JCF44_0000009247
			JCF44_0000032923
			JCF44_0000062846
			JCF44_0000077292
			JCF44_0000043097
			JCF44_0000039395
			JCF44_0000078144
			JCF44_0000094546
			JCF44_0000002838
			JCF44_0000075700
			JCF44_0000012703
			JCF44_0000061766
			JCF44_0000022338
			JCF44_0000072898
			JCF44_0000082683
			JCF44_0000057587
			JCF44_0000065760
			JCF44_0000049013
			JCF44_0000070587
			JCF44_0000070364
			JCF44_0000013152
			JCF44_0000053142
			JCF44_0000024023
			JCF44_0000041523
			JCF44_0000033585
			JCF44_0000019736
			JCF44_0000045985
			JCF44_0000040367
			JCF44_0000077447
			JCF44_0000040310
			JCF44_0000052738
			JCF44_0000038895
			JCF44_0000015464
			JCF44_0000089560
			JCF44_0000069571
			JCF44_0000045588
			JCF44_0000079832
			JCF44_0000016922
			JCF44_0000055203
			JCF44_0000066595
			JCF44_0000047131
			JCF44_0000069919
			JCF44_0000018123
			JCF44_0000026091
			JCF44_0000091138
			JCF44_0000053690
			JCF44_0000067930
			JCF44_0000061016
			JCF44_0000088310
			JCF44_0000056985
			JCF44_0000011367
			JCF44_0000068463
			JCF44_0000003502
			JCF44_0000006276
			JCF44_0000041415
			JCF44_0000081805
			JCF44_0000013734
			JCF44_0000087336
			JCF44_0000053559
			JCF44_0000053078
			JCF44_0000020019
			JCF44_0000001445
			JCF44_0000075664
			JCF44_0000006550
			JCF44_0000068289
			JCF44_0000049650
			JCF44_0000070725
			JCF44_0000018875
			JCF44_0000035461
			JCF44_0000077523
			JCF44_0000077014
			JCF44_0000046311
			JCF44_0000089431
			JCF44_0000076544
			JCF44_0000057320
			JCF44_0000044488
			JCF44_0000034790
			JCF44_0000032276
			JCF44_0000027913
			JCF44_0000083008
			JCF44_0000041974
			JCF44_0000054740
			JCF44_0000017832
			JCF44_0000092019
			JCF44_0000017906
			JCF44_0000033397
			JCF44_0000006725
			JCF44_0000039387
			JCF44_0000073760
			JCF44_0000087556
			JCF44_0000040981
			JCF44_0000047307
			JCF44_0000042828
			JCF44_0000003654
			JCF44_0000058557
			JCF44_0000087361
			JCF44_0000028783
			JCF44_0000030459
			JCF44_0000024607
			JCF44_0000011866
			JCF44_0000000824
			JCF44_0000073908
			JCF44_0000056491
			JCF44_0000039018
			JCF44_0000086378
			JCF44_0000038255
			JCF44_0000064422
			JCF44_0000026362
			JCF44_0000065530
			JCF44_0000063832
			JCF44_0000043864
			JCF44_0000038049
			JCF44_0000067823
			JCF44_0000094785
			JCF44_0000071268
			JCF44_0000006471
			JCF44_0000015896
			JCF44_0000057207
			JCF44_0000058303
			JCF44_0000066430
			JCF44_0000040924
			JCF44_0000079346
			JCF44_0000017064
			JCF44_0000041122
			JCF44_0000064687
			JCF44_0000027198
			JCF44_0000081878
			JCF44_0000055048
			JCF44_0000030780
			JCF44_0000091303
			JCF44_0000028241
			JCF44_0000027187
			JCF44_0000017108
			JCF44_0000030463
			JCF44_0000017939
			JCF44_0000073649
			JCF44_0000002419
			JCF44_0000038563
			JCF44_0000056331
			JCF44_0000091665
			JCF44_0000025249
			JCF44_0000087173
			JCF44_0000024861
			JCF44_0000085551
			JCF44_0000050121
			JCF44_0000059912
			JCF44_0000078659
			JCF44_0000061799
			JCF44_0000025759
			JCF44_0000081385
			JCF44_0000005658
			JCF44_0000056575
			JCF44_0000059338
			JCF44_0000066142
			JCF44_0000092207
			JCF44_0000010755
			JCF44_0000074539
			JCF44_0000022882
			JCF44_0000010048
			JCF44_0000021013
			JCF44_0000074289
			JCF44_0000048756
			JCF44_0000038928
			JCF44_0000015274
			JCF44_0000037575
			JCF44_0000088707
			JCF44_0000089309
			JCF44_0000058976
			JCF44_0000068265
			JCF44_0000029221
			JCF44_0000044077
			JCF44_0000077667
			JCF44_0000068957
			JCF44_0000086348
			JCF44_0000009098
			JCF44_0000078058
			JCF44_0000063777
			JCF44_0000007249
			JCF44_0000048028
			JCF44_0000075944
			JCF44_0000032039
			JCF44_0000009534
			JCF44_0000064198
			JCF44_0000053052
			JCF44_0000000981
			JCF44_0000030761
			JCF44_0000047848
			JCF44_0000043356
			JCF44_0000077593
			JCF44_0000038349
			JCF44_0000073156
			JCF44_0000029576
			JCF44_0000076359
			JCF44_0000084205
			JCF44_0000011105
			JCF44_0000012193
			JCF44_0000054243
			JCF44_0000075862
			JCF44_0000080890
			JCF44_0000030106
			JCF44_0000068645
			JCF44_0000089716
			JCF44_0000015144
			JCF44_0000001626
			JCF44_0000056495
			JCF44_0000049139
			JCF44_0000094019
			JCF44_0000069153
			JCF44_0000071918
			JCF44_0000015826
			JCF44_0000057721
			JCF44_0000077686
			JCF44_0000045416
			JCF44_0000049334
			JCF44_0000019904
			JCF44_0000004532
			JCF44_0000078011
			JCF44_0000077183
			JCF44_0000077069
			JCF44_0000094577
			JCF44_0000062815
			JCF44_0000022118
			JCF44_0000026446
			JCF44_0000002442
			JCF44_0000087974
			JCF44_0000001957
			JCF44_0000067596
			JCF44_0000090426
			JCF44_0000019510
			JCF44_0000027271
			JCF44_0000011598
			JCF44_0000075617
			JCF44_0000063128
			JCF44_0000063479
			JCF44_0000028093
			JCF44_0000042874
			JCF44_0000071113
			JCF44_0000003454
			JCF44_0000001619
			JCF44_0000064618
			JCF44_0000021164
			JCF44_0000039948
			JCF44_0000056202
			JCF44_0000039842
			JCF44_0000056245
			JCF44_0000011927
			JCF44_0000077244
			JCF44_0000016295
			JCF44_0000044507
			JCF44_0000052641
			JCF44_0000026292
			JCF44_0000012964
			JCF44_0000088147
			JCF44_0000063376
			JCF44_0000006073
			JCF44_0000019143
			JCF44_0000023894
			JCF44_0000044914
			JCF44_0000065207
			JCF44_0000021616
			JCF44_0000026841
			JCF44_0000016905
			JCF44_0000065866
			JCF44_0000008917
			JCF44_0000071572
			JCF44_0000083362
			JCF44_0000073222
			JCF44_0000026077
			JCF44_0000078895
			JCF44_0000035932
			JCF44_0000091192
			JCF44_0000053968
			JCF44_0000010331
			JCF44_0000011743
			JCF44_0000059750
			JCF44_0000003048
			JCF44_0000068845
			JCF44_0000038890
			JCF44_0000036498
			JCF44_0000094051
			JCF44_0000068794
			JCF44_0000020942
			JCF44_0000066570
			JCF44_0000025607
			JCF44_0000087964
			JCF44_0000060902
			JCF44_0000019910
			JCF44_0000080779
			JCF44_0000023133
			JCF44_0000050377
			JCF44_0000003822
			JCF44_0000031543
			JCF44_0000043056
			JCF44_0000008552
			JCF44_0000039967
			JCF44_0000013649
			JCF44_0000066999
			JCF44_0000089041
			JCF44_0000016067
