# Supplementary material for: Copaifera langsdorffii Novel Putative Long Non-Coding RNAs: Interspecies Conservation Analysis in Adaptive Response to Different Biomes
Source: Noncoding RNA. 2018 Oct 8;4(4):27. doi: 10.3390/ncrna4040027 (PMC6316758; doi:10.3390/ncrna4040027)
Supplement: Supplementary file 1 [file ncrna-04-00027-s001.zip › Table S4.xlsx]

## Sheet: RPKM expression of copaiba lncR
Conserved lncRNA regulated between ARF and CER populations
ARF	CER	ARF RPKM	CER RPKM
JCF44_0000048876	JCF45_0000090780	1269.38	4.83663
JCF44_0000039348	JCF45_0000129049	854.553	11.2997
JCF44_0000061237	JCF45_0000001210	149.628	3.75544
JCF44_0000046349	JCF45_0000133784	286.172	9.83557
JCF44_0000021616	JCF45_0000120089	80.4121	3.17854
JCF44_0000041906	JCF45_0000057106	90.1082	3.75251
JCF44_0000027393	JCF45_0000069991	55.4647	3.02796
JCF44_0000052082	JCF45_0000035236	119.654	7.47771
JCF44_0000042924	JCF45_0000115905	135.811	8.49285
JCF44_0000040917	JCF45_0000052201	66.7011	4.40493
JCF44_0000068289	JCF45_0000110901	270.015	26.4829
JCF44_0000032923	JCF45_0000024353	31.1486	3.08467
JCF44_0000063376	JCF45_0000116730	16.5367	1.71318
JCF44_0000043841	JCF45_0000123420	375.562	38.9966
JCF44_0000062815	JCF45_0000132155	17.3595	1.89838
JCF44_0000062706	JCF45_0000061807	33.8268	3.76031
JCF44_0000030780	JCF45_0000110200	95.1964	11.6389
JCF44_0000045934	JCF45_0000026570	86.8311	10.8124
JCF44_0000094738	JCF45_0000043240	14.9072	1.96535
JCF44_0000089309	JCF45_0000132048	10.4293	1.3859
JCF44_0000084647	JCF45_0000019440	64.3804	8.84887
JCF44_0000084419	JCF45_0000093281	67.6986	9.54617
JCF44_0000079228	JCF45_0000109160	77.6673	11.1023
JCF44_0000013734	JCF45_0000139449	11.7942	1.69645
JCF44_0000090772	JCF45_0000030150	42.1856	6.28854
JCF44_0000026346	JCF45_0000053633	14.8059	2.26195
JCF44_0000018606	JCF45_0000017916	663.172	104.75
JCF44_0000057917	JCF45_0000031153	35.824	6.05915
JCF44_0000019631	JCF45_0000000204	8.00341	1.37318
JCF44_0000017064	JCF45_0000126099	60.2501	10.4287
JCF44_0000022118	JCF45_0000063208	21.2107	3.72212
JCF44_0000018064	JCF45_0000075527	15.9177	2.80581
JCF44_0000073760	JCF45_0000029893	761.797	137.221
JCF44_0000042272	JCF45_0000020775	32.2334	5.82428
JCF44_0000019510	JCF45_0000018082	17.468	3.19529
JCF44_0000064236	JCF45_0000098060	5.83048	1.06853
JCF44_0000047056	JCF45_0000055113	18.3064	3.39601
JCF44_0000052117	JCF45_0000120046	6.71986	1.29605
JCF44_0000064593	JCF45_0000077739	6.78393	1.3387
JCF44_0000032284	JCF45_0000008872	7.88529	1.56484
JCF44_0000087595	JCF45_0000033169	121.601	24.9765
JCF44_0000053733	JCF45_0000101295	81.8889	17.0855
JCF44_0000090424	JCF45_0000077309	8.3519	1.77708
JCF44_0000055203	JCF45_0000021038	36.4304	7.84942
JCF44_0000033397	JCF45_0000128829	11029.5	2377.98
JCF44_0000080270	JCF45_0000124010	16.2107	3.53017
JCF44_0000042872	JCF45_0000023409	6.5393	1.44383
JCF44_0000010081	JCF45_0000049083	6.81159	1.52084
JCF44_0000056055	JCF45_0000106547	18.3066	4.10265
JCF44_0000010719	JCF45_0000005046	124.152	28.6592
JCF44_0000059912	JCF45_0000111945	26.3578	6.15527
JCF44_0000018123	JCF45_0000011118	18.9822	4.49758
JCF44_0000024662	JCF45_0000032116	24.2533	5.79151
JCF44_0000054196	JCF45_0000035733	28.1263	6.92457
JCF44_0000057946	JCF45_0000089008	6.73891	1.66101
JCF44_0000037442	JCF45_0000098519	5.77246	1.46177
JCF44_0000033340	JCF45_0000060463	23.414	5.98246
JCF44_0000004153	JCF45_0000115190	101.514	27.1279
JCF44_0000017861	JCF45_0000113810	5.16598	1.38426
JCF44_0000021243	JCF45_0000037255	17.7655	4.83424
JCF44_0000000435	JCF45_0000126768	14.0331	3.82051
JCF44_0000001399	JCF45_0000075894	7.6806	2.09186
JCF44_0000045498	JCF45_0000062492	10.3158	2.85142
JCF44_0000003048	JCF45_0000083686	9.51774	2.64448
JCF44_0000022084	JCF45_0000020702	26.0631	7.26531
JCF44_0000021404	JCF45_0000027022	221.134	61.9939
JCF44_0000055591	JCF45_0000135358	12.3866	3.50639
JCF44_0000077447	JCF45_0000116340	134.311	38.1701
JCF44_0000008851	JCF45_0000064045	36.1318	10.2897
JCF44_0000081985	JCF45_0000101000	6.02718	1.71766
JCF44_0000042642	JCF45_0000073876	9.82832	2.80997
JCF44_0000041308	JCF45_0000114949	6.75807	1.93557
JCF44_0000002310	JCF45_0000105651	12.384	3.55265
JCF44_0000030771	JCF45_0000129664	9.80041	2.82176
JCF44_0000071863	JCF45_0000098530	6.52856	1.88966
JCF44_0000065866	JCF45_0000137793	9.60007	2.878
JCF44_0000054755	JCF45_0000064488	11.3268	3.43063
JCF44_0000093987	JCF45_0000049712	12.9441	3.92594
JCF44_0000064414	JCF45_0000132105	1029.26	316.25
JCF44_0000057709	JCF45_0000083522	7.96452	2.4949
JCF44_0000066885	JCF45_0000092749	15.7674	4.9689
JCF44_0000034655	JCF45_0000029945	4.50327	1.42196
JCF44_0000012376	JCF45_0000043475	33.9559	10.8036
JCF44_0000005682	JCF45_0000096792	25.2858	8.04949
JCF44_0000027182	JCF45_0000130264	105.785	33.7208
JCF44_0000092054	JCF45_0000101365	161.063	52.3847
JCF44_0000086833	JCF45_0000101256	53.7077	17.5584
JCF44_0000006471	JCF45_0000073142	721.791	237.127
JCF44_0000043343	JCF45_0000021725	3.58098	1.17776
JCF44_0000039395	JCF45_0000022130	17.6591	5.82653
JCF44_0000016346	JCF45_0000123514	14.4347	4.86215
JCF44_0000005658	JCF45_0000060670	7.37018	2.5057
JCF44_0000074575	JCF45_0000122141	20.8516	7.13319
JCF44_0000070937	JCF45_0000042012	9.92714	3.40819
JCF44_0000010992	JCF45_0000033778	69.7117	24.0596
JCF44_0000011927	JCF45_0000065565	26.6534	9.41054
JCF44_0000011058	JCF45_0000037804	5.50787	1.94906
JCF44_0000076827	JCF45_0000012378	11.3459	4.01505
JCF44_0000080891	JCF45_0000124074	32.0859	11.6601
JCF44_0000092764	JCF45_0000091397	31.4645	11.4347
JCF44_0000008442	JCF45_0000044509	50.6681	18.4399
JCF44_0000049193	JCF45_0000046048	674.408	245.495
JCF44_0000091303	JCF45_0000061008	4.24981	1.57271
JCF44_0000039948	JCF45_0000046477	5.53168	2.05315
JCF44_0000003060	JCF45_0000025262	5.40194	2.00606
JCF44_0000020035	JCF45_0000061201	13.3962	4.97676
JCF44_0000037437	JCF45_0000028761	36.0033	13.3956
JCF44_0000083798	JCF45_0000099695	16.7437	6.24887
JCF44_0000028542	JCF45_0000088517	6.43152	2.45867
JCF44_0000017311	JCF45_0000038324	27.7836	10.6869
JCF44_0000054346	JCF45_0000117945	12.1827	4.69438
JCF44_0000083008	JCF45_0000021326	22.4166	8.64412
JCF44_0000021374	JCF45_0000009704	3.40467	1.31631
JCF44_0000004383	JCF45_0000006488	18.5494	7.26668
JCF44_0000047937	JCF45_0000030459	7.29596	2.8588
JCF44_0000029105	JCF45_0000017089	5.52398	2.16663
JCF44_0000078677	JCF45_0000117783	12.4136	4.92165
JCF44_0000074289	JCF45_0000068746	351.655	140.008
JCF44_0000077593	JCF45_0000009966	5.65623	2.2568
JCF44_0000037957	JCF45_0000127317	11.146	4.47071
JCF44_0000029670	JCF45_0000063025	5.54599	2.2345
JCF44_0000043151	JCF45_0000078591	6.11572	2.46471
JCF44_0000077069	JCF45_0000116041	3.73674	1.51132
JCF44_0000064331	JCF45_0000092412	49.4649	20.1166
JCF44_0000011904	JCF45_0000042787	18.203	7.4395
JCF44_0000016295	JCF45_0000095715	63.5084	25.9812
JCF44_0000020900	JCF45_0000008480	19.6209	8.05308
JCF44_0000023090	JCF45_0000028475	9.91622	4.07148
JCF44_0000056245	JCF45_0000138640	5.87141	2.42731
JCF44_0000012007	JCF45_0000113168	8.69592	3.5987
JCF44_0000078495	JCF45_0000044174	4.44734	1.84307
JCF44_0000057424	JCF45_0000117328	57.4295	23.8356
JCF44_0000002441	JCF45_0000014937	14.2301	5.93327
JCF44_0000034385	JCF45_0000088194	1516	635.916
JCF44_0000061260	JCF45_0000009438	4.77402	2.00658
JCF44_0000092695	JCF45_0000139530	2.92519	1.22986
JCF44_0000044832	JCF45_0000030525	13.4361	5.70036
JCF44_0000019667	JCF45_0000007155	6.09777	2.60164
JCF44_0000006073	JCF45_0000027598	11.7198	5.01922
JCF44_0000003679	JCF45_0000119556	34.8205	14.9788
JCF44_0000081156	JCF45_0000059706	1186.31	513.528
JCF44_0000089898	JCF45_0000135994	17.2826	7.5045
JCF44_0000094320	JCF45_0000104060	11.2942	4.91242
JCF44_0000044507	JCF45_0000069509	13.8992	6.06349
JCF44_0000000905	JCF45_0000081551	30.0837	13.1424
JCF44_0000071449	JCF45_0000044251	16.8533	7.36682
JCF44_0000003822	JCF45_0000133531	41.4648	18.1442
JCF44_0000047881	JCF45_0000044416	39.4625	17.3503
JCF44_0000003203	JCF45_0000044793	16.6046	7.32035
JCF44_0000092019	JCF45_0000103028	160.712	71.1714
JCF44_0000087337	JCF45_0000081896	16.4362	7.36268
JCF44_0000071918	JCF45_0000033589	92.3769	41.5766
JCF44_0000077244	JCF45_0000001767	34.6952	15.6522
JCF44_0000025249	JCF45_0000038249	5.35583	2.42238
JCF44_0000063128	JCF45_0000034542	7.91532	3.58285
JCF44_0000032074	JCF45_0000131875	17.7928	8.06558
JCF44_0000059492	JCF45_0000129309	31.8425	14.5509
JCF44_0000020221	JCF45_0000116603	5.23506	2.39772
JCF44_0000026446	JCF45_0000023667	49.6544	23.0105
JCF44_0000002919	JCF45_0000129781	8.32618	3.88666
JCF44_0000048889	JCF45_0000024493	607.365	284.029
JCF44_0000070719	JCF45_0000003522	16.2826	7.64974
JCF44_0000076488	JCF45_0000023417	7.0264	3.31497
JCF44_0000067867	JCF45_0000053100	4.68275	2.21068
JCF44_0000070118	JCF45_0000112095	5.10914	2.42258
JCF44_0000044819	JCF45_0000071788	34.2407	16.2715
JCF44_0000000443	JCF45_0000075345	54.6122	26.0411
JCF44_0000053161	JCF45_0000035037	23.9598	11.4344
JCF44_0000063452	JCF45_0000069037	6.13229	2.92693
JCF44_0000035982	JCF45_0000106905	64.7952	30.9561
JCF44_0000043981	JCF45_0000138162	31.8971	15.2403
JCF44_0000059338	JCF45_0000092624	4.68857	2.25325
JCF44_0000009040	JCF45_0000029257	14.7863	7.11692
JCF44_0000034890	JCF45_0000018019	24.0415	11.613
JCF44_0000025172	JCF45_0000005005	21.9479	10.6023
JCF44_0000087361	JCF45_0000102890	5.3844	2.61503
JCF44_0000072180	JCF45_0000125874	61.6531	29.9843
JCF44_0000094546	JCF45_0000137888	12.3629	6.01864
JCF44_0000027331	JCF45_0000124619	11.8841	5.8024
JCF44_0000052547	JCF45_0000032571	4.60702	2.2532
JCF44_0000023139	JCF45_0000065973	15.5034	7.60261
JCF44_0000057207	JCF45_0000046762	43.7505	21.5641
JCF44_0000058863	JCF45_0000112661	7.29591	3.60349
JCF44_0000021957	JCF45_0000040917	10.378	5.14497
JCF44_0000011866	JCF45_0000139848	183.706	91.5549
JCF44_0000002442	JCF45_0000123024	5.34626	2.67983
JCF44_0000042874	JCF45_0000024539	197.665	99.1559
JCF44_0000091079	JCF45_0000097710	20.4148	10.2592
JCF44_0000068313	JCF45_0000100272	7.22251	3.64543
JCF44_0000044077	JCF45_0000023245	16.5289	8.38782
JCF44_0000080057	JCF45_0000032612	7.13272	3.6266
JCF44_0000081997	JCF45_0000011157	23.6151	12.0325
JCF44_0000027414	JCF45_0000038973	5.52437	2.81782
JCF44_0000038935	JCF45_0000040858	13.7137	6.99662
JCF44_0000036559	JCF45_0000044728	25.9819	13.2737
JCF44_0000064871	JCF45_0000114667	14.0304	7.19699
JCF44_0000022632	JCF45_0000081353	16.8554	8.68684
JCF44_0000089849	JCF45_0000042695	65.4009	33.7794
JCF44_0000018831	JCF45_0000062602	7.4502	3.87279
JCF44_0000029031	JCF45_0000070661	11.3047	5.89261
JCF44_0000070860	JCF45_0000042276	8.7019	4.5436
JCF44_0000026758	JCF45_0000034093	9.35761	4.88657
JCF44_0000013415	JCF45_0000048662	125.7	65.6777
JCF44_0000058919	JCF45_0000017225	7.00724	3.66548
JCF44_0000025530	JCF45_0000139792	6.74596	3.53017
JCF44_0000090426	JCF45_0000089430	16.2781	8.52305
JCF44_0000058303	JCF45_0000099204	10.8525	5.68432
JCF44_0000044488	JCF45_0000040314	13.3221	7.0025
JCF44_0000032147	JCF45_0000055219	54.1116	28.5616
JCF44_0000007249	JCF45_0000004427	6.2934	3.33509
JCF44_0000039018	JCF45_0000036722	133.597	70.8633
JCF44_0000075184	JCF45_0000101997	9.04209	4.80028
JCF44_0000039387	JCF45_0000047695	36.7376	19.5203
JCF44_0000076998	JCF45_0000117715	26.7795	14.2315
JCF44_0000040310	JCF45_0000122610	31.7036	16.8541
JCF44_0000081878	JCF45_0000095448	84.0983	44.8434
JCF44_0000014822	JCF45_0000075168	82.9755	44.2519
JCF44_0000003610	JCF45_0000102636	59.7862	32.0145
JCF44_0000065207	JCF45_0000011705	336.76	180.453
JCF44_0000001721	JCF45_0000098903	52.1527	28.1443
JCF44_0000073501	JCF45_0000028490	15.1115	8.1682
JCF44_0000066999	JCF45_0000007882	23.7112	12.9754
JCF44_0000039053	JCF45_0000133727	16.1109	8.81888
JCF44_0000001626	JCF45_0000066118	192.604	105.456
JCF44_0000080779	JCF45_0000116870	14.704	8.05154
JCF44_0000030834	JCF45_0000018568	425.845	234.821
JCF44_0000000394	JCF45_0000058320	61.4237	33.8881
JCF44_0000046178	JCF45_0000112049	67.0031	36.9838
JCF44_0000050033	JCF45_0000052136	22.188	12.2506
JCF44_0000012698	JCF45_0000046277	38.4682	21.2452
JCF44_0000080564	JCF45_0000003492	4.16641	2.31203
JCF44_0000018875	JCF45_0000069897	6.02686	3.34445
JCF44_0000060902	JCF45_0000077822	5.39797	2.99906
JCF44_0000043056	JCF45_0000100924	10.7193	5.97304
JCF44_0000083486	JCF45_0000118199	7.84658	4.37894
JCF44_0000061511	JCF45_0000062434	84.969	47.4234
JCF44_0000069571	JCF45_0000088369	5.18698	2.90508
JCF44_0000057320	JCF45_0000015405	9.69604	5.43219
JCF44_0000013234	JCF45_0000103753	28.764	16.131
JCF44_0000002838	JCF45_0000118281	71.0363	39.9837
JCF44_0000049978	JCF45_0000036103	45.8515	25.8414
JCF44_0000038049	JCF45_0000082668	4.2855	2.42417
JCF44_0000069496	JCF45_0000126123	11.7873	6.66963
JCF44_0000075701	JCF45_0000007993	6.14105	3.49406
JCF44_0000044914	JCF45_0000033471	15.2159	8.67115
JCF44_0000043938	JCF45_0000123433	2.81826	1.608
JCF44_0000062108	JCF45_0000042032	44.3199	25.2886
JCF44_0000022707	JCF45_0000095237	11.9885	6.90384
JCF44_0000087556	JCF45_0000023382	7.64011	4.41043
JCF44_0000027271	JCF45_0000032242	11.2338	6.50888
JCF44_0000089905	JCF45_0000028315	147.043	85.6017
JCF44_0000048143	JCF45_0000138214	29.143	16.9897
JCF44_0000094019	JCF45_0000065216	14.064	8.25176
JCF44_0000089560	JCF45_0000092836	9.31218	5.46562
JCF44_0000055782	JCF45_0000086480	3.94867	2.31762
JCF44_0000040947	JCF45_0000005070	3.31147	1.94516
JCF44_0000088558	JCF45_0000064001	6.61655	3.89523
JCF44_0000056614	JCF45_0000008719	124.974	74.127
JCF44_0000029714	JCF45_0000138934	71.8836	42.651
JCF44_0000081349	JCF45_0000034457	26.9917	16.0216
JCF44_0000077398	JCF45_0000011781	196.062	116.5
JCF44_0000067596	JCF45_0000023960	285.591	169.722
JCF44_0000039141	JCF45_0000034328	1859.67	1108.95
JCF44_0000043831	JCF45_0000027987	4.32726	2.58241
JCF44_0000066246	JCF45_0000137172	16.8723	10.0818
JCF44_0000010968	JCF45_0000110964	123.034	74.1328
JCF44_0000036498	JCF45_0000111237	39.7348	23.9614
JCF44_0000064687	JCF45_0000104105	17.4343	10.5234
JCF44_0000038928	JCF45_0000094415	45.8703	27.7547
JCF44_0000027421	JCF45_0000057648	41.2811	25.0268
JCF44_0000019910	JCF45_0000080209	19.3671	11.7467
JCF44_0000041122	JCF45_0000078899	8.37523	5.08696
JCF44_0000003273	JCF45_0000059443	169.955	103.441
JCF44_0000032057	JCF45_0000028178	12.9315	7.87507
JCF44_0000021164	JCF45_0000126225	19.3305	11.791
JCF44_0000088950	JCF45_0000001996	272.347	166.478
JCF44_0000057587	JCF45_0000001243	434.915	267.034
JCF44_0000059732	JCF45_0000037311	13.524	8.31261
JCF44_0000072548	JCF45_0000103351	10.4939	6.45264
JCF44_0000006199	JCF45_0000115135	13.1655	8.10633
JCF44_0000003502	JCF45_0000032313	17.8159	10.9861
JCF44_0000088310	JCF45_0000050696	18.5829	11.4787
JCF44_0000024633	JCF45_0000078213	44.8177	27.6927
JCF44_0000057523	JCF45_0000087521	33.8988	21.0016
JCF44_0000013107	JCF45_0000097296	5.1738	3.21005
JCF44_0000064827	JCF45_0000101179	7.85196	4.87328
JCF44_0000077292	JCF45_0000038383	53.5542	33.2397
JCF44_0000038655	JCF45_0000003919	184.88	114.796
JCF44_0000086360	JCF45_0000024054	4.24165	2.63705
JCF44_0000062265	JCF45_0000042236	8.30195	5.16514
JCF44_0000075293	JCF45_0000110028	5.71182	3.55516
JCF44_0000090553	JCF45_0000122887	4.05898	2.52654
JCF44_0000039697	JCF45_0000097488	185.58	116.026
JCF44_0000002510	JCF45_0000107168	12.7626	7.98385
JCF44_0000038255	JCF45_0000011146	120.399	75.3278
JCF44_0000009190	JCF45_0000061854	6.1566	3.85296
JCF44_0000052427	JCF45_0000053143	7.04132	4.41553
JCF44_0000033663	JCF45_0000116143	110.402	69.4196
JCF44_0000018551	JCF45_0000099271	7.46393	4.69446
JCF44_0000056331	JCF45_0000107110	16.4993	10.3821
JCF44_0000056950	JCF45_0000029754	8.43898	5.31397
JCF44_0000024422	JCF45_0000129862	6.09481	3.85445
JCF44_0000075944	JCF45_0000038969	11.0366	7.00628
JCF44_0000089398	JCF45_0000113929	11.7411	7.45603
JCF44_0000017320	JCF45_0000041971	33.0145	20.9924
JCF44_0000073398	JCF45_0000040022	106.251	67.6186
JCF44_0000051986	JCF45_0000081642	3.92419	2.50308
JCF44_0000092924	JCF45_0000109444	15.9685	10.1865
JCF44_0000074337	JCF45_0000101331	67.6928	43.2315
JCF44_0000079726	JCF45_0000071196	162.326	104.204
JCF44_0000038895	JCF45_0000003814	48.6372	31.2297
JCF44_0000020019	JCF45_0000132653	7.44814	4.78332
JCF44_0000093948	JCF45_0000118819	49.3273	31.6871
JCF44_0000062851	JCF45_0000100720	15.6369	10.0903
JCF44_0000006603	JCF45_0000130892	12.7328	8.22189
JCF44_0000039967	JCF45_0000023233	12.2689	7.93061
JCF44_0000088062	JCF45_0000037511	13.0783	8.45846
JCF44_0000037019	JCF45_0000018704	8.31827	5.39696
JCF44_0000024068	JCF45_0000063285	18.5326	12.0323
JCF44_0000007792	JCF45_0000018828	7.76661	5.05297
JCF44_0000068957	JCF45_0000068122	22.594	14.7093
JCF44_0000015206	JCF45_0000103686	53.6147	34.9116
JCF44_0000049627	JCF45_0000125897	71.6797	46.854
JCF44_0000023671	JCF45_0000120068	20.3658	13.3242
JCF44_0000020196	JCF45_0000013701	10.783	7.05833
JCF44_0000037504	JCF45_0000092290	255.193	167.161
JCF44_0000032812	JCF45_0000120570	4.10677	2.69571
JCF44_0000049919	JCF45_0000084248	12.5671	8.25884
JCF44_0000086864	JCF45_0000077391	3.87519	2.54701
JCF44_0000062625	JCF45_0000081980	30.8987	20.3176
JCF44_0000050591	JCF45_0000098490	147.831	97.3194
JCF44_0000047584	JCF45_0000119093	128.847	84.8267
JCF44_0000027913	JCF45_0000122139	4.60341	3.03284
JCF44_0000048434	JCF45_0000114348	6.59879	4.34951
JCF44_0000017832	JCF45_0000039078	1081.65	712.965
JCF44_0000035023	JCF45_0000053283	207.328	136.822
JCF44_0000041359	JCF45_0000127454	87.5845	57.8679
JCF44_0000084935	JCF45_0000043015	15.432	10.1994
JCF44_0000084283	JCF45_0000053678	57.8836	38.2709
JCF44_0000011105	JCF45_0000098220	4.57843	3.02803
JCF44_0000067823	JCF45_0000032803	13.3889	8.85922
JCF44_0000058444	JCF45_0000019155	14.8115	9.81608
JCF44_0000066409	JCF45_0000036931	43.0909	28.5628
JCF44_0000080142	JCF45_0000113623	33.097	21.9511
JCF44_0000028148	JCF45_0000040816	17.0209	11.3022
JCF44_0000093403	JCF45_0000127595	3.27374	2.17644
JCF44_0000078761	JCF45_0000009087	25.3463	16.8709
JCF44_0000087336	JCF45_0000057032	7.98032	5.31949
JCF44_0000086147	JCF45_0000128002	34.2585	22.8609
JCF44_0000087024	JCF45_0000014842	28.5303	19.0385
JCF44_0000074177	JCF45_0000016679	8.38259	5.61625
JCF44_0000042244	JCF45_0000014226	112.758	75.6913
JCF44_0000076359	JCF45_0000006766	52.9489	35.592
JCF44_0000025256	JCF45_0000057623	4.83047	3.25414
JCF44_0000081398	JCF45_0000085126	1075.65	725.096
JCF44_0000076717	JCF45_0000006971	28.3083	19.0925
JCF44_0000029419	JCF45_0000020848	10.0455	6.78638
JCF44_0000009781	JCF45_0000024310	14.7338	9.98403
JCF44_0000035379	JCF45_0000083657	34.6996	23.5497
JCF44_0000029221	JCF45_0000034632	203.502	138.275
JCF44_0000032112	JCF45_0000045642	257.393	174.993
JCF44_0000092321	JCF45_0000058609	8.87639	6.03651
JCF44_0000035416	JCF45_0000032858	431.874	293.938
JCF44_0000019904	JCF45_0000024213	8.61544	5.86413
JCF44_0000078659	JCF45_0000100408	14.7287	10.0348
JCF44_0000020942	JCF45_0000036580	49.172	33.5154
JCF44_0000040367	JCF45_0000104439	5.32601	3.63223
JCF44_0000073206	JCF45_0000104190	39.1104	26.7225
JCF44_0000028790	JCF45_0000022049	17.5102	11.989
JCF44_0000045245	JCF45_0000049694	98.0854	67.1597
JCF44_0000058344	JCF45_0000040293	4.34595	2.98302
JCF44_0000079730	JCF45_0000068142	35.8773	24.6276
JCF44_0000049297	JCF45_0000053526	32.1226	22.1202
JCF44_0000091665	JCF45_0000011971	11.8268	8.14691
JCF44_0000011184	JCF45_0000081441	104.622	72.0895
JCF44_0000007664	JCF45_0000101942	71.9157	49.5596
JCF44_0000037533	JCF45_0000052496	88.5897	61.1343
JCF44_0000089668	JCF45_0000122226	38.5638	26.6869
JCF44_0000040522	JCF45_0000023492	10.3034	7.13283
JCF44_0000062286	JCF45_0000138568	7.18539	4.98328
JCF44_0000081805	JCF45_0000044217	448.852	311.645
JCF44_0000062339	JCF45_0000122320	31.3325	21.7698
JCF44_0000067814	JCF45_0000105581	14.4691	10.0545
JCF44_0000072326	JCF45_0000050367	3.76148	2.62168
JCF44_0000056985	JCF45_0000086159	13.0931	9.12701
JCF44_0000094577	JCF45_0000076862	9.25227	6.45453
JCF44_0000044316	JCF45_0000126486	71.6142	50.0619
JCF44_0000066570	JCF45_0000106803	25.3752	17.7462
JCF44_0000063479	JCF45_0000039911	20.7186	14.4906
JCF44_0000058583	JCF45_0000012924	41.4828	29.0148
JCF44_0000004568	JCF45_0000087966	3.45024	2.41513
JCF44_0000005757	JCF45_0000109008	262.949	184.366
JCF44_0000019197	JCF45_0000103850	12.3696	8.70748
JCF44_0000046311	JCF45_0000083516	59.2066	41.6801
JCF44_0000041523	JCF45_0000065559	186.71	131.51
JCF44_0000038321	JCF45_0000087013	9.54632	6.72883
JCF44_0000010048	JCF45_0000060067	9.71465	6.8525
JCF44_0000018285	JCF45_0000005770	10.3645	7.31462
JCF44_0000088566	JCF45_0000032449	55.0087	38.8874
JCF44_0000050773	JCF45_0000047161	71.1268	50.4732
JCF44_0000020890	JCF45_0000117785	28.013	19.8838
JCF44_0000022882	JCF45_0000062104	11.5453	8.2039
JCF44_0000085478	JCF45_0000080068	6.56556	4.68048
JCF44_0000061364	JCF45_0000107376	66.2121	47.2267
JCF44_0000023029	JCF45_0000032128	6.76992	4.83699
JCF44_0000056575	JCF45_0000032339	6.93672	4.95636
JCF44_0000038320	JCF45_0000068081	21.5131	15.3992
JCF44_0000066930	JCF45_0000016759	44.4665	31.8713
JCF44_0000079061	JCF45_0000031407	44.5219	32.0074
JCF44_0000033913	JCF45_0000128416	40.6233	29.2685
JCF44_0000030998	JCF45_0000101326	22.9575	16.5485
JCF44_0000077183	JCF45_0000006503	34.8642	25.1588
JCF44_0000078754	JCF45_0000043806	218.815	158.066
JCF44_0000016922	JCF45_0000050765	9.5814	6.92741
JCF44_0000038781	JCF45_0000064819	28.8696	20.8829
JCF44_0000088306	JCF45_0000056810	36.8527	26.685
JCF44_0000054133	JCF45_0000047898	141.578	102.584
JCF44_0000024456	JCF45_0000114607	5.73759	4.16222
JCF44_0000081092	JCF45_0000093526	144.816	105.12
JCF44_0000002419	JCF45_0000137482	7.579	5.51364
JCF44_0000006276	JCF45_0000103661	17.8436	12.9851
JCF44_0000062999	JCF45_0000077846	97.1772	70.7925
JCF44_0000069098	JCF45_0000096182	13.1308	9.56983
JCF44_0000032540	JCF45_0000095063	190.727	139.028
JCF44_0000026791	JCF45_0000135113	68.2878	49.7977
JCF44_0000028783	JCF45_0000113967	21.3635	15.5815
JCF44_0000009569	JCF45_0000137378	13.8682	10.119
JCF44_0000063617	JCF45_0000002370	38.2384	27.9023
JCF44_0000091619	JCF45_0000134159	36.4342	26.637
JCF44_0000064346	JCF45_0000139125	5.3419	3.90703
JCF44_0000017939	JCF45_0000066144	10.2011	7.46121
JCF44_0000078831	JCF45_0000132298	3.16056	2.3121
JCF44_0000020845	JCF45_0000068999	24.1646	17.6829
JCF44_0000032952	JCF45_0000086829	47.9811	35.2948
JCF44_0000014261	JCF45_0000010890	22.9672	16.9
JCF44_0000085551	JCF45_0000107626	9.33769	6.89122
JCF44_0000038789	JCF45_0000082042	55.1856	40.7926
JCF44_0000053991	JCF45_0000054604	517.081	382.415
JCF44_0000074097	JCF45_0000006677	13.5869	10.0579
JCF44_0000027833	JCF45_0000055388	38.5348	28.5792
JCF44_0000051936	JCF45_0000038767	99.5228	73.8997
JCF44_0000086911	JCF45_0000047586	89.7708	66.6793
JCF44_0000049826	JCF45_0000036843	22.326	16.5863
JCF44_0000016067	JCF45_0000020434	5.44272	4.05099
JCF44_0000051166	JCF45_0000037532	3.80479	2.83454
JCF44_0000059572	JCF45_0000063691	11.8123	8.81159
JCF44_0000010109	JCF45_0000062744	136.89	102.182
JCF44_0000006725	JCF45_0000057406	15.0593	11.2693
JCF44_0000071592	JCF45_0000058907	3.40696	2.54965
JCF44_0000030305	JCF45_0000119324	10.8366	8.11403
JCF44_0000048756	JCF45_0000070865	55.218	41.3614
JCF44_0000047707	JCF45_0000134990	3.40792	2.55473
JCF44_0000053142	JCF45_0000078362	59.6532	44.7764
JCF44_0000005380	JCF45_0000093889	23.2534	17.4648
JCF44_0000066430	JCF45_0000128545	5.29161	3.99297
JCF44_0000021674	JCF45_0000095059	5.09097	3.84174
JCF44_0000078885	JCF45_0000082541	11.5647	8.73642
JCF44_0000086378	JCF45_0000058021	19.5162	14.7695
JCF44_0000020852	JCF45_0000095270	226.67	171.712
JCF44_0000026362	JCF45_0000035697	36.1154	27.3873
JCF44_0000052641	JCF45_0000055872	169.263	128.387
JCF44_0000038435	JCF45_0000009840	21.3271	16.2096
JCF44_0000053078	JCF45_0000018867	5.06681	3.85473
JCF44_0000024133	JCF45_0000123218	9.71422	7.39079
JCF44_0000068540	JCF45_0000073904	7.68769	5.84975
JCF44_0000077523	JCF45_0000085190	34.871	26.5374
JCF44_0000079704	JCF45_0000069917	6.82434	5.21353
JCF44_0000038874	JCF45_0000109080	29.4613	22.5094
JCF44_0000034754	JCF45_0000110795	5.38171	4.11558
JCF44_0000013649	JCF45_0000128846	9.18413	7.02648
JCF44_0000078877	JCF45_0000056839	12.6835	9.70404
JCF44_0000061397	JCF45_0000036026	26.5823	20.3487
JCF44_0000050121	JCF45_0000105775	12.2928	9.43668
JCF44_0000020994	JCF45_0000091522	24.0408	18.5183
JCF44_0000045416	JCF45_0000072462	75.3524	58.1961
JCF44_0000007878	JCF45_0000010508	30.1988	23.3236
JCF44_0000024346	JCF45_0000014651	179.448	138.659
JCF44_0000009247	JCF45_0000089590	17.8996	13.8412
JCF44_0000028093	JCF45_0000078806	42.0643	32.611
JCF44_0000057813	JCF45_0000070106	22.758	17.6607
JCF44_0000068574	JCF45_0000031625	26.4259	20.554
JCF44_0000015144	JCF45_0000024458	13.0298	10.1646
JCF44_0000092276	JCF45_0000107652	2.34138	1.8268
JCF44_0000020811	JCF45_0000013504	5.32991	4.15907
JCF44_0000023287	JCF45_0000051932	29.8347	23.2822
JCF44_0000064241	JCF45_0000124689	23.8781	18.6349
JCF44_0000031543	JCF45_0000019331	29.6994	23.1792
JCF44_0000065760	JCF45_0000082406	10.9927	8.59547
JCF44_0000083438	JCF45_0000009664	4.01606	3.14049
JCF44_0000075700	JCF45_0000027637	39.1612	30.6616
JCF44_0000085259	JCF45_0000110567	24.7849	19.4179
JCF44_0000019865	JCF45_0000089197	1046.08	819.618
JCF44_0000004101	JCF45_0000003821	14.259	11.1922
JCF44_0000044181	JCF45_0000095890	57.9444	45.5465
JCF44_0000060356	JCF45_0000101802	17.9596	14.1178
JCF44_0000068678	JCF45_0000055955	6.00307	4.7343
JCF44_0000050377	JCF45_0000032223	5.09521	4.02013
JCF44_0000001957	JCF45_0000038832	2.9644	2.34185
JCF44_0000079815	JCF45_0000039179	25.7413	20.3396
JCF44_0000072848	JCF45_0000007249	7.90975	6.25412
JCF44_0000058976	JCF45_0000044221	18.398	14.5631
JCF44_0000053052	JCF45_0000021039	9.23104	7.30838
JCF44_0000091260	JCF45_0000000438	100.397	79.4907
JCF44_0000063777	JCF45_0000013495	21.0775	16.6889
JCF44_0000068794	JCF45_0000089966	8.25372	6.54537
JCF44_0000077667	JCF45_0000023878	110.919	88.1377
JCF44_0000034529	JCF45_0000017835	59.1279	47.0061
JCF44_0000061839	JCF45_0000018440	3.38784	2.69585
JCF44_0000012393	JCF45_0000080937	7.12536	5.67559
JCF44_0000079216	JCF45_0000133692	66.3108	52.8886
JCF44_0000062511	JCF45_0000089023	112.275	89.5637
JCF44_0000025759	JCF45_0000112871	211.044	168.387
JCF44_0000053549	JCF45_0000135488	57.4316	45.8991
JCF44_0000061560	JCF45_0000044896	110.549	88.3747
JCF44_0000047131	JCF45_0000089758	41.5016	33.2005
JCF44_0000004737	JCF45_0000082366	70.4064	56.3406
JCF44_0000047848	JCF45_0000100267	60.9109	48.7524
JCF44_0000019739	JCF45_0000041033	10.7313	8.61873
JCF44_0000011823	JCF45_0000069172	2177.39	1749.35
JCF44_0000064422	JCF45_0000052486	4.96357	3.99193
JCF44_0000064557	JCF45_0000060683	5.77527	4.65193
JCF44_0000038269	JCF45_0000133934	13.9068	11.2515
JCF44_0000031396	JCF45_0000104220	4.0957	3.31474
JCF44_0000044785	JCF45_0000119260	15.0364	12.1783
JCF44_0000076177	JCF45_0000031527	708.654	574.826
JCF44_0000073649	JCF45_0000111931	7.69738	6.24927
JCF44_0000070558	JCF45_0000015080	30.8787	25.0954
JCF44_0000008154	JCF45_0000002935	50.8034	41.3102
JCF44_0000008149	JCF45_0000037685	418.165	340.365
JCF44_0000076247	JCF45_0000050505	3.8953	3.17613
JCF44_0000068463	JCF45_0000127995	97.0903	79.3268
JCF44_0000066920	JCF45_0000113401	23.3641	19.1535
JCF44_0000066151	JCF45_0000037755	189.66	155.552
JCF44_0000023894	JCF45_0000080242	3.2675	2.68432
JCF44_0000035210	JCF45_0000057152	54.004	44.4965
JCF44_0000050719	JCF45_0000118682	72.2445	59.5808
JCF44_0000014584	JCF45_0000026399	20.5795	16.9732
JCF44_0000077133	JCF45_0000009263	5.44331	4.49025
JCF44_0000018405	JCF45_0000049873	8.7537	7.22363
JCF44_0000017775	JCF45_0000082076	1.83238	1.51353
JCF44_0000012363	JCF45_0000080429	32.8256	27.1629
JCF44_0000024567	JCF45_0000075144	5.90397	4.88629
JCF44_0000043041	JCF45_0000021916	55.9576	46.3484
JCF44_0000034790	JCF45_0000116573	11.1987	9.28836
JCF44_0000079346	JCF45_0000004149	2.48964	2.06521
JCF44_0000055706	JCF45_0000037167	79.8029	66.2225
JCF44_0000026077	JCF45_0000055637	53.8867	44.7517
JCF44_0000082272	JCF45_0000041435	66.097	54.9038
JCF44_0000064618	JCF45_0000134839	10.7045	8.89558
JCF44_0000027904	JCF45_0000003602	30.4985	25.399
JCF44_0000039802	JCF45_0000124342	26.9698	22.4607
JCF44_0000093564	JCF45_0000079648	5.97798	4.98444
JCF44_0000040981	JCF45_0000070001	52.8817	44.1067
JCF44_0000001445	JCF45_0000117041	4.77807	3.99423
JCF44_0000030463	JCF45_0000091091	11.7842	9.85575
JCF44_0000073984	JCF45_0000099939	3.44465	2.88174
JCF44_0000058042	JCF45_0000103291	11.7299	9.81725
JCF44_0000073156	JCF45_0000134203	35.3785	29.618
JCF44_0000024861	JCF45_0000121615	28.9231	24.259
JCF44_0000012152	JCF45_0000091089	16.4165	13.777
JCF44_0000068265	JCF45_0000011831	30.3741	25.4929
JCF44_0000055160	JCF45_0000126877	7.77374	6.54904
JCF44_0000019736	JCF45_0000026058	112.068	94.512
JCF44_0000060812	JCF45_0000108372	4.74064	3.99865
JCF44_0000006190	JCF45_0000130746	74.8239	63.1448
JCF44_0000083091	JCF45_0000010333	3.88729	3.28154
JCF44_0000059750	JCF45_0000068719	91.3624	77.2109
JCF44_0000050617	JCF45_0000018288	36.088	30.5136
JCF44_0000067022	JCF45_0000053658	50.59	42.794
JCF44_0000078058	JCF45_0000064487	16.9679	14.3585
JCF44_0000006540	JCF45_0000114229	318.504	270.037
JCF44_0000019259	JCF45_0000041690	7.47056	6.34306
JCF44_0000087620	JCF45_0000027802	11.6398	9.89298
JCF44_0000049380	JCF45_0000071215	56.849	48.3907
JCF44_0000025631	JCF45_0000139268	28.824	24.5607
JCF44_0000043864	JCF45_0000104283	24.1096	20.5494
JCF44_0000069919	JCF45_0000069298	23.1519	19.7471
JCF44_0000008917	JCF45_0000050945	11.9298	10.176
JCF44_0000044257	JCF45_0000132439	6.44424	5.4969
JCF44_0000058833	JCF45_0000090768	27.9058	23.8063
JCF44_0000024792	JCF45_0000065418	60.2568	51.4142
JCF44_0000070879	JCF45_0000031523	176.434	150.544
JCF44_0000026292	JCF45_0000080582	38.6039	32.9698
JCF44_0000018159	JCF45_0000000878	4.07257	3.48117
JCF44_0000060572	JCF45_0000004468	17.2624	14.783
JCF44_0000027187	JCF45_0000036291	201.326	172.545
JCF44_0000037575	JCF45_0000106319	79.9594	68.6074
JCF44_0000078210	JCF45_0000049317	33.9958	29.1836
JCF44_0000073589	JCF45_0000030154	36.7911	31.6468
JCF44_0000031576	JCF45_0000043022	7.80525	6.71409
JCF44_0000081315	JCF45_0000029736	15.4931	13.3312
JCF44_0000025525	JCF45_0000122739	15.6405	13.4622
JCF44_0000066886	JCF45_0000137704	8.05711	6.93562
JCF44_0000011715	JCF45_0000035457	12.0858	10.4088
JCF44_0000002318	JCF45_0000057593	7.02979	6.06449
JCF44_0000028241	JCF45_0000064949	6.01979	5.19638
JCF44_0000020593	JCF45_0000046397	10.8622	9.39965
JCF44_0000029208	JCF45_0000041420	4.10846	3.55787
JCF44_0000077011	JCF45_0000063391	8.02993	6.95897
JCF44_0000015175	JCF45_0000074116	3.59498	3.11881
JCF44_0000013168	JCF45_0000131294	49.6467	43.3025
JCF44_0000007650	JCF45_0000098147	41.357	36.0924
JCF44_0000093909	JCF45_0000104228	45.5872	39.8722
JCF44_0000036821	JCF45_0000020862	70.113	61.3585
JCF44_0000015355	JCF45_0000096150	8.54957	7.49206
JCF44_0000038890	JCF45_0000095977	165.686	145.202
JCF44_0000003454	JCF45_0000022117	24.2938	21.3456
JCF44_0000000227	JCF45_0000066260	6.40974	5.63233
JCF44_0000033585	JCF45_0000058272	2.01226	1.76986
JCF44_0000037936	JCF45_0000002240	10.0402	8.84203
JCF44_0000085441	JCF45_0000030504	35.7325	31.4975
JCF44_0000015156	JCF45_0000137212	17.6592	15.5702
JCF44_0000010753	JCF45_0000108317	282.323	249.362
JCF44_0000056311	JCF45_0000114154	85.6546	75.6904
JCF44_0000054697	JCF45_0000030867	19.8462	17.538
JCF44_0000053375	JCF45_0000013568	5.06034	4.47332
JCF44_0000062948	JCF45_0000127436	58.1486	51.5233
JCF44_0000085208	JCF45_0000015180	86.4074	76.724
JCF44_0000059063	JCF45_0000110688	14.9167	13.253
JCF44_0000050646	JCF45_0000037651	68.8443	61.2847
JCF44_0000049334	JCF45_0000119416	14.6031	13.0011
JCF44_0000054740	JCF45_0000030859	14.4877	12.9027
JCF44_0000002713	JCF45_0000078982	3.4992	3.11866
JCF44_0000022488	JCF45_0000054152	173.403	154.738
JCF44_0000080868	JCF45_0000050248	195.031	174.945
JCF44_0000067089	JCF45_0000047088	3.66547	3.29074
JCF44_0000055719	JCF45_0000007356	73.7762	66.3456
JCF44_0000010755	JCF45_0000127359	91.3032	82.141
JCF44_0000027220	JCF45_0000077419	351.437	316.359
JCF44_0000048646	JCF45_0000049667	5.69778	5.13524
JCF44_0000065993	JCF45_0000113435	16.4787	14.859
JCF44_0000038940	JCF45_0000039305	21.0644	19.0056
JCF44_0000009580	JCF45_0000025810	17.1001	15.4332
JCF44_0000078053	JCF45_0000036644	38.9279	35.1413
JCF44_0000077014	JCF45_0000124206	11.1799	10.0928
JCF44_0000019143	JCF45_0000005703	6.05129	5.47234
JCF44_0000025586	JCF45_0000108210	2.59487	2.34738
JCF44_0000010408	JCF45_0000105811	254.83	230.776
JCF44_0000088161	JCF45_0000102683	18.4913	16.7531
JCF44_0000055048	JCF45_0000010743	191.867	173.875
JCF44_0000031491	JCF45_0000069158	4.8927	4.43512
JCF44_0000043078	JCF45_0000032757	3.28352	2.97773
JCF44_0000049466	JCF45_0000047487	4.33364	3.93308
JCF44_0000042704	JCF45_0000082883	7.50163	6.81323
JCF44_0000082238	JCF45_0000097279	4.77585	4.34172
JCF44_0000053694	JCF45_0000093538	12.6806	11.5309
JCF44_0000008000	JCF45_0000115381	15.2842	13.9045
JCF44_0000080689	JCF45_0000008913	9.4833	8.62835
JCF44_0000003654	JCF45_0000047985	6.38284	5.80777
JCF44_0000082168	JCF45_0000011108	30.7776	28.0669
JCF44_0000075617	JCF45_0000006074	12.0422	10.9973
JCF44_0000022338	JCF45_0000093273	38.6691	35.3314
JCF44_0000046700	JCF45_0000128794	6.28059	5.74071
JCF44_0000073190	JCF45_0000069109	10.6625	9.74896
JCF44_0000054000	JCF45_0000009651	54.5177	49.9712
JCF44_0000093258	JCF45_0000055252	70.0017	64.279
JCF44_0000055738	JCF45_0000076867	47.4389	43.5838
JCF44_0000045387	JCF45_0000099321	43.9914	40.42
JCF44_0000029576	JCF45_0000062189	83.0841	76.3711
JCF44_0000082717	JCF45_0000096091	9.07962	8.36881
JCF44_0000054781	JCF45_0000024282	2.77067	2.55818
JCF44_0000068579	JCF45_0000088034	12.0908	11.1638
JCF44_0000038375	JCF45_0000008900	22.5062	20.7916
JCF44_0000062846	JCF45_0000115279	110.573	102.165
JCF44_0000023561	JCF45_0000137670	31.6566	29.2859
JCF44_0000023881	JCF45_0000127300	183.956	170.288
JCF44_0000001916	JCF45_0000028190	221.198	205.304
JCF44_0000093714	JCF45_0000089171	32.957	30.6114
JCF44_0000001427	JCF45_0000040809	11.1722	10.3799
JCF44_0000038349	JCF45_0000026992	3.46397	3.21966
JCF44_0000043356	JCF45_0000051136	11.1759	10.4196
JCF44_0000049039	JCF45_0000109416	35.7954	33.3826
JCF44_0000084689	JCF45_0000037317	4.30675	4.02454
JCF44_0000006326	JCF45_0000065310	33.0258	30.8977
JCF44_0000054629	JCF45_0000070822	15.7123	14.7105
JCF44_0000009061	JCF45_0000135695	19.0134	17.8067
JCF44_0000086164	JCF45_0000085962	94.2407	88.4665
JCF44_0000028786	JCF45_0000006497	12.2	11.4816
JCF44_0000011100	JCF45_0000065261	21.476	20.2306
JCF44_0000017454	JCF45_0000046064	46.7499	44.0645
JCF44_0000089792	JCF45_0000077777	49.4215	46.6022
JCF44_0000081450	JCF45_0000128442	43.6313	41.1691
JCF44_0000058706	JCF45_0000124148	2.42504	2.28899
JCF44_0000039871	JCF45_0000055633	116.926	110.394
JCF44_0000026556	JCF45_0000040147	13.8995	13.1432
JCF44_0000057721	JCF45_0000034286	5.65677	5.35213
JCF44_0000021666	JCF45_0000072194	66.3504	62.781
JCF44_0000084270	JCF45_0000008814	14.6197	13.8701
JCF44_0000015559	JCF45_0000000930	13.1016	12.4314
JCF44_0000081385	JCF45_0000040362	8.45805	8.02907
JCF44_0000062271	JCF45_0000098812	4.2479	4.04164
JCF44_0000078556	JCF45_0000053648	13.9921	13.3507
JCF44_0000009914	JCF45_0000033861	29.3439	28.002
JCF44_0000030166	JCF45_0000082938	73.0739	69.9884
JCF44_0000078177	JCF45_0000137940	4.28889	4.10963
JCF44_0000065252	JCF45_0000049287	27.6894	26.5611
JCF44_0000012830	JCF45_0000104463	18.1082	17.4069
JCF44_0000024607	JCF45_0000098448	18.7205	17.9973
JCF44_0000001323	JCF45_0000017070	93.541	89.9398
JCF44_0000063785	JCF45_0000051677	6.00287	5.78419
JCF44_0000011192	JCF45_0000069203	44.0039	42.4587
JCF44_0000053700	JCF45_0000001458	6.34984	6.12743
JCF44_0000063378	JCF45_0000100022	14.2634	13.7658
JCF44_0000084835	JCF45_0000010262	25.0901	24.2877
JCF44_0000051159	JCF45_0000016565	11.4811	11.1227
JCF44_0000012703	JCF45_0000093487	149.628	145.266
JCF44_0000066655	JCF45_0000048178	5.91602	5.74559
JCF44_0000094374	JCF45_0000041283	53.3084	51.8611
JCF44_0000044227	JCF45_0000005896	43.8312	42.6598
JCF44_0000003792	JCF45_0000073357	104.305	101.599
JCF44_0000088111	JCF45_0000120700	4.66644	4.55427
JCF44_0000032785	JCF45_0000014631	42.0855	41.0794
JCF44_0000059409	JCF45_0000023163	28.2253	27.6174
JCF44_0000020383	JCF45_0000125622	9.74735	9.54313
JCF44_0000088213	JCF45_0000114320	58.8357	57.6851
JCF44_0000000981	JCF45_0000063475	13.3601	13.1171
JCF44_0000053211	JCF45_0000075043	187.854	184.648
JCF44_0000015770	JCF45_0000103303	17.2647	16.9727
JCF44_0000017906	JCF45_0000126504	222.317	219.023
JCF44_0000031347	JCF45_0000119183	76.3776	75.2884
JCF44_0000003784	JCF45_0000001183	15.4143	15.2017
JCF44_0000022913	JCF45_0000138795	65.8484	65.0851
JCF44_0000060502	JCF45_0000055925	37.7938	37.3825
JCF44_0000032804	JCF45_0000087475	99.0641	98.2991
JCF44_0000070587	JCF45_0000015944	7.6723	7.64157
JCF44_0000077111	JCF45_0000139232	5.28127	5.26136
JCF44_0000088707	JCF45_0000029000	6.52069	6.49762
JCF44_0000091138	JCF45_0000013792	32.6576	32.5483
JCF44_0000005526	JCF45_0000008437	26.6879	26.6583
JCF44_0000007037	JCF45_0000079409	12.5812	12.5793
JCF44_0000083362	JCF45_0000101357	9.66064	9.66715
JCF44_0000073240	JCF45_0000047411	40.9433	41.0015
JCF44_0000037081	JCF45_0000085509	5.04494	5.05245
JCF44_0000011906	JCF45_0000113083	37.9343	38.0398
JCF44_0000026772	JCF45_0000100746	5.42541	5.44162
JCF44_0000041714	JCF45_0000108309	125.144	125.536
JCF44_0000034154	JCF45_0000105999	39.6575	39.8481
JCF44_0000041447	JCF45_0000082612	17.784	17.8796
JCF44_0000082746	JCF45_0000070755	11.9441	12.0288
JCF44_0000007045	JCF45_0000125979	12.4236	12.5443
JCF44_0000073222	JCF45_0000016386	27.0976	27.3831
JCF44_0000065781	JCF45_0000132831	17.3212	17.5052
JCF44_0000023533	JCF45_0000079205	17.8118	18.0357
JCF44_0000004687	JCF45_0000113099	76.5908	77.579
JCF44_0000056495	JCF45_0000129873	82.6557	83.7241
JCF44_0000068845	JCF45_0000040582	6.74048	6.8311
JCF44_0000058841	JCF45_0000097691	4.32984	4.39691
JCF44_0000045985	JCF45_0000039322	189.92	193.251
JCF44_0000050376	JCF45_0000031308	7.45994	7.59688
JCF44_0000051401	JCF45_0000052439	7.48182	7.62678
JCF44_0000024023	JCF45_0000094912	17.2832	17.6413
JCF44_0000053568	JCF45_0000119117	43.9424	45.1414
JCF44_0000033229	JCF45_0000123070	54.8909	56.4202
JCF44_0000047651	JCF45_0000130807	77.6945	79.8666
JCF44_0000048028	JCF45_0000087205	25.1001	25.8435
JCF44_0000053195	JCF45_0000095247	16.7285	17.2719
JCF44_0000072620	JCF45_0000028384	10.4482	10.7894
JCF44_0000066057	JCF45_0000013894	83.3558	86.0865
JCF44_0000032053	JCF45_0000139110	42.0179	43.5602
JCF44_0000050306	JCF45_0000060234	147.818	153.245
JCF44_0000036764	JCF45_0000134589	17.7272	18.3985
JCF44_0000054379	JCF45_0000096126	3.72384	3.86859
JCF44_0000059076	JCF45_0000023943	18.0396	18.7909
JCF44_0000084205	JCF45_0000120551	7.34775	7.66329
JCF44_0000033582	JCF45_0000061916	3.63844	3.79478
JCF44_0000050453	JCF45_0000050625	6.40114	6.68274
JCF44_0000002769	JCF45_0000015205	10.6089	11.1068
JCF44_0000088781	JCF45_0000106545	137.974	144.503
JCF44_0000042974	JCF45_0000066911	49.8857	52.2464
JCF44_0000007363	JCF45_0000003215	15.2366	15.9618
JCF44_0000035354	JCF45_0000081086	4.12585	4.32701
JCF44_0000001297	JCF45_0000007329	4.92093	5.16852
JCF44_0000065914	JCF45_0000107832	9.40156	9.87675
JCF44_0000085659	JCF45_0000031868	466.537	490.399
JCF44_0000002082	JCF45_0000080762	18.3598	19.3282
JCF44_0000065226	JCF45_0000037807	69.0445	72.7818
JCF44_0000072146	JCF45_0000032594	12.4987	13.1898
JCF44_0000008552	JCF45_0000013964	8.68087	9.16861
JCF44_0000012193	JCF45_0000112913	8.5901	9.07557
JCF44_0000058546	JCF45_0000081103	24.9009	26.3372
JCF44_0000056202	JCF45_0000137437	25.7421	27.2641
JCF44_0000072237	JCF45_0000135785	11.0297	11.6888
JCF44_0000076665	JCF45_0000024296	310.329	329.9
JCF44_0000008933	JCF45_0000047263	30.9539	32.9388
JCF44_0000047644	JCF45_0000050736	11.2864	12.0149
JCF44_0000066595	JCF45_0000055167	13.9119	14.8201
JCF44_0000047046	JCF45_0000129291	13.881	14.7872
JCF44_0000015581	JCF45_0000082464	38.1409	40.6728
JCF44_0000011598	JCF45_0000011311	56.8043	60.7173
JCF44_0000075634	JCF45_0000112548	15.1694	16.2237
JCF44_0000041328	JCF45_0000006303	24.3508	26.0913
JCF44_0000003721	JCF45_0000069230	36.5969	39.23
JCF44_0000043355	JCF45_0000107890	12.3432	13.2379
JCF44_0000058082	JCF45_0000131589	186.253	199.754
JCF44_0000075664	JCF45_0000123817	5.70881	6.12497
JCF44_0000052240	JCF45_0000097446	195.218	209.804
JCF44_0000054484	JCF45_0000136737	29.4669	31.6729
JCF44_0000009534	JCF45_0000010590	58.1619	62.5423
JCF44_0000006624	JCF45_0000054870	92.4465	99.6562
JCF44_0000085528	JCF45_0000091229	17.4099	18.8194
JCF44_0000076049	JCF45_0000016439	86.2733	93.7105
JCF44_0000088109	JCF45_0000089121	36.9781	40.1871
JCF44_0000056491	JCF45_0000079647	47.836	52.3028
JCF44_0000042998	JCF45_0000005336	24.5723	26.8701
JCF44_0000059095	JCF45_0000055177	15.9972	17.4981
JCF44_0000088147	JCF45_0000097031	13.7251	15.0295
JCF44_0000071633	JCF45_0000077004	18.9451	20.7467
JCF44_0000070870	JCF45_0000027334	63.1747	69.2093
JCF44_0000092207	JCF45_0000070347	22.0401	24.191
JCF44_0000073394	JCF45_0000060919	10.0464	11.0316
JCF44_0000015166	JCF45_0000086481	46.73	51.3243
JCF44_0000031036	JCF45_0000050733	43.8626	48.219
JCF44_0000076579	JCF45_0000053795	25.8238	28.396
JCF44_0000013791	JCF45_0000135655	42.4965	46.7439
JCF44_0000087964	JCF45_0000070235	31.5168	34.7396
JCF44_0000069206	JCF45_0000001257	36.3428	40.0707
JCF44_0000049746	JCF45_0000036240	4.60195	5.08344
JCF44_0000004532	JCF45_0000020796	11.9092	13.1826
JCF44_0000071741	JCF45_0000067735	18.3425	20.3124
JCF44_0000017016	JCF45_0000051590	17.5999	19.4976
JCF44_0000022519	JCF45_0000026802	55.5572	61.6599
JCF44_0000001496	JCF45_0000055379	5.03378	5.59288
JCF44_0000082683	JCF45_0000131989	120.797	134.419
JCF44_0000045588	JCF45_0000038048	54.4683	60.6124
JCF44_0000087535	JCF45_0000139986	6.67824	7.43398
JCF44_0000071572	JCF45_0000017542	26.9283	30.0093
JCF44_0000046333	JCF45_0000053207	37.7072	42.0251
JCF44_0000030831	JCF45_0000088089	69.5325	77.5222
JCF44_0000003753	JCF45_0000112467	81.1848	90.603
JCF44_0000002750	JCF45_0000066437	7.33034	8.20194
JCF44_0000012996	JCF45_0000126647	6.54436	7.33533
JCF44_0000070364	JCF45_0000092509	17.8398	20.0231
JCF44_0000001703	JCF45_0000034084	19.8191	22.2495
JCF44_0000005939	JCF45_0000022124	5.10949	5.73615
JCF44_0000034357	JCF45_0000051270	4.62149	5.18895
JCF44_0000080280	JCF45_0000091402	3.62998	4.07881
JCF44_0000009098	JCF45_0000120058	40.1165	45.1326
JCF44_0000010124	JCF45_0000002615	28.0528	31.5884
JCF44_0000015739	JCF45_0000110244	5.60413	6.31255
JCF44_0000056162	JCF45_0000134643	12.6443	14.2775
JCF44_0000025607	JCF45_0000073778	10.2869	11.6354
JCF44_0000074704	JCF45_0000076106	15.6855	17.8541
JCF44_0000043518	JCF45_0000018313	6.35085	7.25812
JCF44_0000073814	JCF45_0000099411	10.4075	11.8957
JCF44_0000087863	JCF45_0000084352	44.4778	50.8524
JCF44_0000034314	JCF45_0000036482	41.9831	48.0718
JCF44_0000087974	JCF45_0000108606	32.9584	37.8155
JCF44_0000042828	JCF45_0000021895	6.61627	7.60087
JCF44_0000013250	JCF45_0000029481	22.6375	26.088
JCF44_0000043227	JCF45_0000105556	3.10425	3.58384
JCF44_0000072898	JCF45_0000081631	188.503	217.755
JCF44_0000068378	JCF45_0000032987	19.5554	22.5915
JCF44_0000088970	JCF45_0000069834	136.762	158.293
JCF44_0000037457	JCF45_0000134301	12.6552	14.6618
JCF44_0000043549	JCF45_0000038374	5.55715	6.44079
JCF44_0000049139	JCF45_0000127044	29.9001	34.6656
JCF44_0000070725	JCF45_0000094286	21.0642	24.4728
JCF44_0000077686	JCF45_0000019065	30.7556	35.7447
JCF44_0000011114	JCF45_0000131360	7.65851	8.91181
JCF44_0000061867	JCF45_0000027232	76.4395	89.2275
JCF44_0000048398	JCF45_0000068954	6.35505	7.42956
JCF44_0000083745	JCF45_0000061286	11.9286	13.9598
JCF44_0000006033	JCF45_0000007421	19.2952	22.6039
JCF44_0000015826	JCF45_0000086525	9.9995	11.7148
JCF44_0000026841	JCF45_0000015621	16.5273	19.3683
JCF44_0000063107	JCF45_0000094850	15.0361	17.6411
JCF44_0000043097	JCF45_0000047375	19.2258	22.6122
JCF44_0000003440	JCF45_0000053373	13.6665	16.0864
JCF44_0000059222	JCF45_0000069044	23.3131	27.5016
JCF44_0000074774	JCF45_0000133507	11.5992	13.6852
JCF44_0000011367	JCF45_0000132481	66.2491	78.2169
JCF44_0000060311	JCF45_0000057619	162.145	191.614
JCF44_0000047952	JCF45_0000110137	16.0103	18.923
JCF44_0000060204	JCF45_0000107756	61.8647	73.1345
JCF44_0000070478	JCF45_0000076974	40.763	48.1931
JCF44_0000034663	JCF45_0000012503	13.0512	15.4735
JCF44_0000010447	JCF45_0000106361	65.8584	78.4551
JCF44_0000073620	JCF45_0000133866	49.4397	59.226
JCF44_0000029709	JCF45_0000027742	7.99468	9.58318
JCF44_0000084989	JCF45_0000014172	59.986	72.0412
JCF44_0000049650	JCF45_0000095964	11.4025	13.7049
JCF44_0000008454	JCF45_0000112714	46.7472	56.2193
JCF44_0000022106	JCF45_0000039264	2.1341	2.57268
JCF44_0000068802	JCF45_0000066140	4.07166	4.91519
JCF44_0000037426	JCF45_0000016752	8.55958	10.3401
JCF44_0000055199	JCF45_0000030444	5.48113	6.6266
JCF44_0000016507	JCF45_0000136903	36.0643	43.7044
JCF44_0000092730	JCF45_0000002255	50.3637	61.1966
JCF44_0000064198	JCF45_0000017251	5.89236	7.18034
JCF44_0000031307	JCF45_0000056796	14.9894	18.2688
JCF44_0000048702	JCF45_0000076262	6.4678	7.89619
JCF44_0000086348	JCF45_0000013017	2.31525	2.8364
JCF44_0000026352	JCF45_0000018649	20.4468	25.0717
JCF44_0000054243	JCF45_0000104336	16.8746	20.6977
JCF44_0000010544	JCF45_0000027033	21.6368	26.573
JCF44_0000044930	JCF45_0000069596	27.9911	34.4197
JCF44_0000088810	JCF45_0000134571	137.625	169.76
JCF44_0000082596	JCF45_0000115105	3.61661	4.46741
JCF44_0000077816	JCF45_0000124371	74.0273	91.5402
JCF44_0000056684	JCF45_0000098586	3.46014	4.28786
JCF44_0000010183	JCF45_0000065926	9.6093	11.912
JCF44_0000035932	JCF45_0000080623	38.6407	48.1209
JCF44_0000078144	JCF45_0000083532	13.1901	16.4383
JCF44_0000043255	JCF45_0000112151	64.7456	80.8122
JCF44_0000026091	JCF45_0000086448	37.7193	47.0794
JCF44_0000030106	JCF45_0000095811	12.7641	15.9431
JCF44_0000038563	JCF45_0000054195	11.1662	13.9674
JCF44_0000039812	JCF45_0000038773	11.0807	13.8706
JCF44_0000006550	JCF45_0000089130	69.4408	87.0114
JCF44_0000021493	JCF45_0000068697	36.8426	46.2179
JCF44_0000071469	JCF45_0000094838	20.7248	26.0001
JCF44_0000074970	JCF45_0000080638	106.747	134.171
JCF44_0000017108	JCF45_0000013731	13.1844	16.5898
JCF44_0000006695	JCF45_0000006103	84.1567	106.01
JCF44_0000053968	JCF45_0000136575	3.98122	5.02895
JCF44_0000004658	JCF45_0000042800	24.1824	30.6161
JCF44_0000084975	JCF45_0000058574	4.31219	5.46221
JCF44_0000013152	JCF45_0000088306	8.44932	10.7103
JCF44_0000072528	JCF45_0000091272	37.6112	47.7827
JCF44_0000013443	JCF45_0000064622	23.7455	30.2066
JCF44_0000035109	JCF45_0000087320	6.67297	8.49795
JCF44_0000031856	JCF45_0000056849	30.6687	39.2881
JCF44_0000020312	JCF45_0000038649	10.3169	13.2202
JCF44_0000091521	JCF45_0000034731	35.585	45.6744
JCF44_0000050061	JCF45_0000080852	8.05944	10.3677
JCF44_0000036973	JCF45_0000101436	70.179	90.2916
JCF44_0000002293	JCF45_0000117748	6.75111	8.70843
JCF44_0000088099	JCF45_0000030006	138.931	179.536
JCF44_0000052734	JCF45_0000044279	25.0344	32.3569
JCF44_0000058448	JCF45_0000133013	19.6402	25.4179
JCF44_0000089070	JCF45_0000116959	55.9793	72.5965
JCF44_0000053507	JCF45_0000131718	24.7967	32.187
JCF44_0000089751	JCF45_0000067895	6.65169	8.65557
JCF44_0000039842	JCF45_0000010393	37.172	48.3763
JCF44_0000023648	JCF45_0000056962	5.96322	7.78354
JCF44_0000056695	JCF45_0000045492	36.1415	47.262
JCF44_0000005902	JCF45_0000031114	124.936	163.388
JCF44_0000003759	JCF45_0000020562	41.9777	54.9645
JCF44_0000080220	JCF45_0000063376	6.09597	8.00496
JCF44_0000085151	JCF45_0000139664	97.5759	128.222
JCF44_0000032769	JCF45_0000032776	265.075	348.954
JCF44_0000078011	JCF45_0000023440	279.986	368.8
JCF44_0000016905	JCF45_0000047910	81.778	107.782
JCF44_0000089158	JCF45_0000067770	12.6857	16.8004
JCF44_0000008128	JCF45_0000123638	32.6191	43.2352
JCF44_0000012964	JCF45_0000099506	23.0213	30.5869
JCF44_0000039239	JCF45_0000102006	13.954	18.6107
JCF44_0000044942	JCF45_0000024123	3.08971	4.12534
JCF44_0000069824	JCF45_0000002326	32.2732	43.1358
JCF44_0000071113	JCF45_0000044297	35.0236	46.832
JCF44_0000032085	JCF45_0000009245	7.35649	9.86354
JCF44_0000035334	JCF45_0000060084	22.4834	30.1989
JCF44_0000044216	JCF45_0000055443	14.7724	19.9445
JCF44_0000050666	JCF45_0000107549	31.2399	42.3764
JCF44_0000078895	JCF45_0000096828	8.89851	12.0768
JCF44_0000027097	JCF45_0000040202	22.0122	29.9052
JCF44_0000016839	JCF45_0000134650	26.4422	35.9336
JCF44_0000068645	JCF45_0000120781	49.1136	66.9184
JCF44_0000041354	JCF45_0000079671	6.63136	9.03631
JCF44_0000041974	JCF45_0000086970	19.715	26.9092
JCF44_0000032039	JCF45_0000055924	13.9184	19.0852
JCF44_0000065530	JCF45_0000008831	9.69178	13.3203
JCF44_0000015464	JCF45_0000079004	60.0849	82.9946
JCF44_0000043942	JCF45_0000039832	18.8261	26.1019
JCF44_0000027198	JCF45_0000061544	25.6753	35.622
JCF44_0000030761	JCF45_0000045659	22.5268	31.265
JCF44_0000024435	JCF45_0000046840	14.0188	19.4676
JCF44_0000061108	JCF45_0000056817	36.0248	50.0703
JCF44_0000021147	JCF45_0000097703	12.5228	17.5301
JCF44_0000054164	JCF45_0000037420	16.677	23.3579
JCF44_0000061766	JCF45_0000092473	6.19376	8.68866
JCF44_0000094662	JCF45_0000031626	6.60211	9.31422
JCF44_0000022532	JCF45_0000033210	14.6499	20.7164
JCF44_0000075898	JCF45_0000079846	8.44897	11.9989
JCF44_0000063212	JCF45_0000089933	6.52556	9.28093
JCF44_0000028479	JCF45_0000063770	27.1632	38.6911
JCF44_0000061939	JCF45_0000122050	4.17288	5.9499
JCF44_0000061629	JCF45_0000061002	10.292	14.7802
JCF44_0000045799	JCF45_0000080496	16.2331	23.3579
JCF44_0000090802	JCF45_0000067989	36.9212	53.2633
JCF44_0000007140	JCF45_0000115659	19.0622	27.5381
JCF44_0000034931	JCF45_0000085936	3.95731	5.71743
JCF44_0000047307	JCF45_0000105695	284.909	411.743
JCF44_0000031574	JCF45_0000139147	100.94	146.183
JCF44_0000015274	JCF45_0000065397	6.33978	9.18689
JCF44_0000039485	JCF45_0000062913	26.4904	38.4118
JCF44_0000041415	JCF45_0000137337	64.6264	93.7654
JCF44_0000059674	JCF45_0000103898	9.12122	13.237
JCF44_0000062416	JCF45_0000138446	50.8932	74.2491
JCF44_0000057010	JCF45_0000074159	11.8932	17.3542
JCF44_0000094785	JCF45_0000129497	145.188	211.855
JCF44_0000071973	JCF45_0000110450	21.1323	30.9297
JCF44_0000014952	JCF45_0000019898	12.2026	17.9332
JCF44_0000066293	JCF45_0000022195	36.2061	53.2452
JCF44_0000094051	JCF45_0000101116	264.507	389.45
JCF44_0000009568	JCF45_0000047009	37.3251	55.0427
JCF44_0000010331	JCF45_0000135554	5.60728	8.26992
JCF44_0000057789	JCF45_0000011511	19.5346	28.8269
JCF44_0000035461	JCF45_0000128204	22.0164	32.677
JCF44_0000011743	JCF45_0000076887	24.854	37.0321
JCF44_0000081285	JCF45_0000019127	9.62548	14.3788
JCF44_0000022721	JCF45_0000041092	8.70839	13.0089
JCF44_0000035874	JCF45_0000056707	24.2409	36.2499
JCF44_0000068869	JCF45_0000107776	11.4909	17.232
JCF44_0000071736	JCF45_0000086208	70.3482	105.5
JCF44_0000048590	JCF45_0000122821	24.2456	36.4033
JCF44_0000055768	JCF45_0000000253	73.0915	109.89
JCF44_0000020157	JCF45_0000067844	34.1041	51.307
JCF44_0000091461	JCF45_0000028925	3.04443	4.61827
JCF44_0000063573	JCF45_0000052194	37.0004	56.2056
JCF44_0000046950	JCF45_0000045502	8.63052	13.16
JCF44_0000073908	JCF45_0000103784	35.6726	54.5846
JCF44_0000071817	JCF45_0000054722	11.0927	16.9778
JCF44_0000007979	JCF45_0000125250	16.9596	25.9954
JCF44_0000087285	JCF45_0000071292	16.6705	25.5581
JCF44_0000053690	JCF45_0000120611	10.2683	15.8414
JCF44_0000046470	JCF45_0000075259	38.4969	59.5427
JCF44_0000027180	JCF45_0000085000	82.0124	127.018
JCF44_0000015344	JCF45_0000115881	41.0089	63.5896
JCF44_0000024908	JCF45_0000129870	3.33416	5.17941
JCF44_0000075862	JCF45_0000016539	4.16558	6.48213
JCF44_0000007726	JCF45_0000008965	38.1083	59.3094
JCF44_0000070392	JCF45_0000046857	5.5693	8.67214
JCF44_0000004464	JCF45_0000111289	26.509	41.3059
JCF44_0000093783	JCF45_0000117017	11.2289	17.7704
JCF44_0000042631	JCF45_0000023918	4.68827	7.43716
JCF44_0000047309	JCF45_0000072701	2.41091	3.84092
JCF44_0000091711	JCF45_0000029450	19.8141	31.6001
JCF44_0000062739	JCF45_0000035851	18.7186	29.8577
JCF44_0000029107	JCF45_0000054581	18.1947	29.0611
JCF44_0000001845	JCF45_0000095243	141.641	228.823
JCF44_0000002588	JCF45_0000037452	2.38713	3.86024
JCF44_0000088740	JCF45_0000077058	11.968	19.5303
JCF44_0000039289	JCF45_0000046289	8.88056	14.5081
JCF44_0000054417	JCF45_0000120295	14.4737	23.6737
JCF44_0000061799	JCF45_0000139948	40.8121	66.9224
JCF44_0000079066	JCF45_0000126853	14.1295	23.2725
JCF44_0000083265	JCF45_0000055360	71.7101	118.285
JCF44_0000045655	JCF45_0000067284	56.8938	93.8564
JCF44_0000000824	JCF45_0000015856	380.591	629.853
JCF44_0000007990	JCF45_0000102855	41.8514	69.3564
JCF44_0000030363	JCF45_0000076391	242.955	403.137
JCF44_0000089716	JCF45_0000023171	21.1067	35.2518
JCF44_0000002406	JCF45_0000007846	36.9296	61.7241
JCF44_0000071268	JCF45_0000117130	7.27096	12.1679
JCF44_0000069302	JCF45_0000132280	12.4061	20.8245
JCF44_0000005676	JCF45_0000063173	12.2848	20.6581
JCF44_0000061016	JCF45_0000133918	89.8939	151.595
JCF44_0000045937	JCF45_0000117320	7.07995	11.9919
JCF44_0000025187	JCF45_0000035686	4.58012	7.77943
JCF44_0000073554	JCF45_0000064852	90.8898	155.147
JCF44_0000067353	JCF45_0000013878	10.7887	18.5377
JCF44_0000009814	JCF45_0000083998	8.38706	14.4762
JCF44_0000079832	JCF45_0000136622	6.20495	10.9011
JCF44_0000012279	JCF45_0000012463	134.525	240.845
JCF44_0000066142	JCF45_0000039215	21.5125	38.7872
JCF44_0000013889	JCF45_0000126579	26.8938	48.734
JCF44_0000089041	JCF45_0000125176	4.24965	7.75322
JCF44_0000005933	JCF45_0000047952	5.12409	9.38987
JCF44_0000077646	JCF45_0000012338	8.27933	15.2796
JCF44_0000049013	JCF45_0000094314	3.33014	6.23519
JCF44_0000016307	JCF45_0000080530	15.0648	28.2198
JCF44_0000063832	JCF45_0000027111	5.06309	9.49311
JCF44_0000089545	JCF45_0000046719	9.36436	17.5905
JCF44_0000089191	JCF45_0000131872	27.2995	51.7133
JCF44_0000090012	JCF45_0000020220	21.1282	40.4191
JCF44_0000005122	JCF45_0000078068	99.5388	192.09
JCF44_0000039433	JCF45_0000095579	7.79512	15.0527
JCF44_0000032276	JCF45_0000018676	3.4534	6.70172
JCF44_0000031272	JCF45_0000102342	43.7508	85.7632
JCF44_0000015896	JCF45_0000084411	5.30854	10.5108
JCF44_0000042608	JCF45_0000064247	98.4573	197.524
JCF44_0000093112	JCF45_0000014967	3.19155	6.40437
JCF44_0000084489	JCF45_0000122074	9.22898	18.6312
JCF44_0000057635	JCF45_0000109898	21.4481	44.6269
JCF44_0000000015	JCF45_0000016108	7.07973	14.7923
JCF44_0000087354	JCF45_0000133856	34.869	73.0982
JCF44_0000053559	JCF45_0000078648	4.97312	10.5872
JCF44_0000005988	JCF45_0000058580	15.9659	34.1886
JCF44_0000053134	JCF45_0000084677	15.168	32.6729
JCF44_0000033943	JCF45_0000096768	17.7145	38.5889
JCF44_0000060331	JCF45_0000035910	52.2081	113.746
JCF44_0000031752	JCF45_0000035398	10.2253	22.3515
JCF44_0000074539	JCF45_0000031944	5.93347	13.0991
JCF44_0000016571	JCF45_0000038834	8.96522	19.9176
JCF44_0000047514	JCF45_0000016798	83.7914	186.533
JCF44_0000017204	JCF45_0000109617	8.67671	19.3468
JCF44_0000069153	JCF45_0000000742	36.8469	82.3032
JCF44_0000044885	JCF45_0000105184	6.94855	15.5749
JCF44_0000028870	JCF45_0000088254	11.7552	26.7157
JCF44_0000040233	JCF45_0000071511	7.07968	16.2156
JCF44_0000053927	JCF45_0000099735	5.6976	13.4033
JCF44_0000080890	JCF45_0000084595	5.77699	13.6333
JCF44_0000078411	JCF45_0000024838	27.183	64.4611
JCF44_0000062393	JCF45_0000104480	10.8198	25.8053
JCF44_0000014016	JCF45_0000050997	9.82727	23.4836
JCF44_0000085487	JCF45_0000033320	12.4262	30.0327
JCF44_0000072081	JCF45_0000047386	5.11363	12.3818
JCF44_0000084065	JCF45_0000050292	72.328	177.138
JCF44_0000007007	JCF45_0000090899	6.43814	15.9255
JCF44_0000072872	JCF45_0000034575	42.2142	105.761
JCF44_0000060324	JCF45_0000038850	33.1991	84.2318
JCF44_0000091192	JCF45_0000059639	2.67649	6.83471
JCF44_0000067930	JCF45_0000097822	11.5468	30.4486
JCF44_0000055420	JCF45_0000002198	23.7288	63.1695
JCF44_0000058557	JCF45_0000041681	5.96415	15.8982
JCF44_0000030273	JCF45_0000040158	47.6346	128.147
JCF44_0000065386	JCF45_0000023794	2.90402	7.83087
JCF44_0000028887	JCF45_0000085723	242.5	669.054
JCF44_0000001619	JCF45_0000083071	5.20392	14.6204
JCF44_0000063185	JCF45_0000057699	16.8906	47.5013
JCF44_0000024672	JCF45_0000049279	134.732	382.253
JCF44_0000030459	JCF45_0000135319	3.36195	9.54156
JCF44_0000032362	JCF45_0000006467	26.5391	76.2128
JCF44_0000052738	JCF45_0000079734	18.461	53.2344
JCF44_0000055099	JCF45_0000097832	5.41894	15.7653
JCF44_0000020642	JCF45_0000069027	20.4629	60.4697
JCF44_0000023133	JCF45_0000085362	5.59397	16.5447
JCF44_0000057293	JCF45_0000050297	2.9386	8.69388
JCF44_0000040924	JCF45_0000119537	33.6068	102.29
JCF44_0000025604	JCF45_0000014088	9.23356	28.7214
JCF44_0000089431	JCF45_0000087896	7.30347	23.2175
JCF44_0000018344	JCF45_0000090069	10.3006	34.0078
JCF44_0000087173	JCF45_0000056609	8.4993	28.1803
JCF44_0000021013	JCF45_0000086528	22.0701	74.1157
JCF44_0000057608	JCF45_0000103659	16.1047	54.534
JCF44_0000076544	JCF45_0000053245	64.3973	226.445
JCF44_0000051505	JCF45_0000015864	9.98562	36.4316
JCF44_0000086005	JCF45_0000086755	2.18047	8.13379
JCF44_0000031147	JCF45_0000130061	8.96906	34.6544
JCF44_0000018772	JCF45_0000010168	80.332	325.55
JCF44_0000089142	JCF45_0000028908	286.042	1337.25
JCF44_0000075673	JCF45_0000098071	71.416	366.318
JCF44_0000069707	JCF45_0000132295	16.6016	99.2895
JCF44_0000039374	JCF45_0000101101	62.7431	437.991
JCF44_0000077251	JCF45_0000110385	22.4682	188.65
JCF44_0000021638	JCF45_0000000795	9.75664	108.186
JCF44_0000094004	JCF45_0000091462	11.7198	131.109
JCF44_0000075087	JCF45_0000057481	12.3338	138.6
JCF44_0000042254	JCF45_0000109819	2.39024	28.4969
JCF44_0000040403	JCF45_0000101583	80.5029	1132.28
