# Supplementary material for: Copaifera langsdorffii Novel Putative Long Non-Coding RNAs: Interspecies Conservation Analysis in Adaptive Response to Different Biomes
Source: Noncoding RNA. 2018 Oct 8;4(4):27. doi: 10.3390/ncrna4040027 (PMC6316758; doi:10.3390/ncrna4040027)
Supplement: Supplementary file 1 [file ncrna-04-00027-s001.zip › Table S5.xlsx]

## Sheet: Sheet1
	The Minimum Free Energy predicted for the copaíba lncRNA conserved in transcriptome and genome analyses
	ARF	CER	ARF RPKM	CER RPKM	ARF (log2FC)	MFE (kcal/mol)
	JCF44_0000048876	JCF45_0000090780	1269.38	4.83663	8.03591	-210.4
	JCF44_0000039348	JCF45_0000129049	854.553	11.2997	6.24081	-224.3
	JCF44_0000061237	JCF45_0000001210	149.628	3.75544	5.31625	-191.1
	JCF44_0000046349	JCF45_0000133784	286.172	9.83557	4.86273	-193
	JCF44_0000021616	JCF45_0000120089	80.4121	3.17854	4.66098	-126.4
	JCF44_0000041906	JCF45_0000057106	90.1082	3.75251	4.58573	-54.3
	JCF44_0000027393	JCF45_0000069991	55.4647	3.02796	4.19515	-70.6
	JCF44_0000052082	JCF45_0000035236	119.654	7.47771	4.00013	-397.9
	JCF44_0000042924	JCF45_0000115905	135.811	8.49285	3.99921	-178.2
	JCF44_0000040917	JCF45_0000052201	66.7011	4.40493	3.92052	-55.1
	JCF44_0000068289	JCF45_0000110901	270.015	26.4829	3.34991	-71.3
	JCF44_0000032923	JCF45_0000024353	31.1486	3.08467	3.33598	-54.9
	JCF44_0000063376	JCF45_0000116730	16.5367	1.71318	3.27092	-43.7
	JCF44_0000043841	JCF45_0000123420	375.562	38.9966	3.26763	-126.1
	JCF44_0000062815	JCF45_0000132155	17.3595	1.89838	3.19288	-63.3
	JCF44_0000062706	JCF45_0000061807	33.8268	3.76031	3.16924	-95.3
	JCF44_0000030780	JCF45_0000110200	95.1964	11.6389	3.03195	-76.67
	JCF44_0000045934	JCF45_0000026570	86.8311	10.8124	3.00553	-124.5
	JCF44_0000094738	JCF45_0000043240	14.9072	1.96535	2.92315	-84.2
	JCF44_0000089309	JCF45_0000132048	10.4293	1.3859	2.91175	-59.2
	JCF44_0000084647	JCF45_0000019440	64.3804	8.84887	2.86306	-123.8
	JCF44_0000084419	JCF45_0000093281	67.6986	9.54617	2.82613	-227.8
	JCF44_0000079228	JCF45_0000109160	77.6673	11.1023	2.80645	-56.2
	JCF44_0000013734	JCF45_0000139449	11.7942	1.69645	2.79749	-97.4
	JCF44_0000090772	JCF45_0000030150	42.1856	6.28854	2.74595	-492.7
	JCF44_0000026346	JCF45_0000053633	14.8059	2.26195	2.71053	-407.3
	JCF44_0000018606	JCF45_0000017916	663.172	104.75	2.66243	-136.1
	JCF44_0000057917	JCF45_0000031153	35.824	6.05915	2.56374	-184.2
	JCF44_0000019631	JCF45_0000000204	8.00341	1.37318	2.54309	-176.8
	JCF44_0000017064	JCF45_0000126099	60.2501	10.4287	2.5304	-48.6
	JCF44_0000022118	JCF45_0000063208	21.2107	3.72212	2.5106	-41.7
	JCF44_0000018064	JCF45_0000075527	15.9177	2.80581	2.50414	-91.4
	JCF44_0000073760	JCF45_0000029893	761.797	137.221	2.47291	-113.6
	JCF44_0000042272	JCF45_0000020775	32.2334	5.82428	2.4684	-58
	JCF44_0000019510	JCF45_0000018082	17.468	3.19529	2.4507	-246.2
	JCF44_0000064236	JCF45_0000098060	5.83048	1.06853	2.44799	-75.7
	JCF44_0000047056	JCF45_0000055113	18.3064	3.39601	2.43044	-48.5
	JCF44_0000052117	JCF45_0000120046	6.71986	1.29605	2.37431	-237.3
	JCF44_0000064593	JCF45_0000077739	6.78393	1.3387	2.34129	-73.2
	JCF44_0000032284	JCF45_0000008872	7.88529	1.56484	2.33315	-53.2
	JCF44_0000087595	JCF45_0000033169	121.601	24.9765	2.28351	-139.1
	JCF44_0000053733	JCF45_0000101295	81.8889	17.0855	2.2609	-51.3
	JCF44_0000090424	JCF45_0000077309	8.3519	1.77708	2.2326	-137.6
	JCF44_0000055203	JCF45_0000021038	36.4304	7.84942	2.21448	-58.3
	JCF44_0000033397	JCF45_0000128829	11029.5	2377.98	2.21356	-113.2
	JCF44_0000080270	JCF45_0000124010	16.2107	3.53017	2.19914	-86.74
	JCF44_0000042872	JCF45_0000023409	6.5393	1.44383	2.17924	-65.6
	JCF44_0000010081	JCF45_0000049083	6.81159	1.52084	2.16312	-68.9
	JCF44_0000056055	JCF45_0000106547	18.3066	4.10265	2.15774	-325.2
	JCF44_0000010719	JCF45_0000005046	124.152	28.6592	2.11504	-174.4
	JCF44_0000059912	JCF45_0000111945	26.3578	6.15527	2.09834	-49.1
	JCF44_0000018123	JCF45_0000011118	18.9822	4.49758	2.07743	-54.9
	JCF44_0000024662	JCF45_0000032116	24.2533	5.79151	2.06617	-193.6
	JCF44_0000054196	JCF45_0000035733	28.1263	6.92457	2.02212	-57
	JCF44_0000057946	JCF45_0000089008	6.73891	1.66101	2.02045	-122
	JCF44_0000037442	JCF45_0000098519	5.77246	1.46177	1.98147	-96
	JCF44_0000033340	JCF45_0000060463	23.414	5.98246	1.96856	-363.5
	JCF44_0000004153	JCF45_0000115190	101.514	27.1279	1.90383	-287.2
	JCF44_0000017861	JCF45_0000113810	5.16598	1.38426	1.89993	-58.8
	JCF44_0000021243	JCF45_0000037255	17.7655	4.83424	1.87772	-281.1
	JCF44_0000000435	JCF45_0000126768	14.0331	3.82051	1.877	-82.5
	JCF44_0000001399	JCF45_0000075894	7.6806	2.09186	1.87643	-102.8
	JCF44_0000045498	JCF45_0000062492	10.3158	2.85142	1.8551	-146.2
	JCF44_0000003048	JCF45_0000083686	9.51774	2.64448	1.84763	-68.4
	JCF44_0000022084	JCF45_0000020702	26.0631	7.26531	1.84291	-47.5
	JCF44_0000021404	JCF45_0000027022	221.134	61.9939	1.83472	-490.3
	JCF44_0000055591	JCF45_0000135358	12.3866	3.50639	1.82072	-48.2
	JCF44_0000077447	JCF45_0000116340	134.311	38.1701	1.81506	-88.7
	JCF44_0000008851	JCF45_0000064045	36.1318	10.2897	1.81207	-89.9
	JCF44_0000081985	JCF45_0000101000	6.02718	1.71766	1.81104	-77.9
	JCF44_0000042642	JCF45_0000073876	9.82832	2.80997	1.80639	-142.3
	JCF44_0000041308	JCF45_0000114949	6.75807	1.93557	1.80385	-82.7
	JCF44_0000002310	JCF45_0000105651	12.384	3.55265	1.80151	-137.8
	JCF44_0000030771	JCF45_0000129664	9.80041	2.82176	1.79625	-56
	JCF44_0000071863	JCF45_0000098530	6.52856	1.88966	1.78864	-103.8
	JCF44_0000065866	JCF45_0000137793	9.60007	2.878	1.73798	-45.6
	JCF44_0000054755	JCF45_0000064488	11.3268	3.43063	1.72319	-91.5
	JCF44_0000093987	JCF45_0000049712	12.9441	3.92594	1.72118	-43.1
	JCF44_0000064414	JCF45_0000132105	1029.26	316.25	1.70247	-49.4
	JCF44_0000057709	JCF45_0000083522	7.96452	2.4949	1.67461	-40.9
	JCF44_0000066885	JCF45_0000092749	15.7674	4.9689	1.66595	-78.1
	JCF44_0000034655	JCF45_0000029945	4.50327	1.42196	1.66309	-65.1
	JCF44_0000012376	JCF45_0000043475	33.9559	10.8036	1.65215	-84.9
	JCF44_0000005682	JCF45_0000096792	25.2858	8.04949	1.65136	-196.8
	JCF44_0000027182	JCF45_0000130264	105.785	33.7208	1.64942	-109.4
	JCF44_0000092054	JCF45_0000101365	161.063	52.3847	1.62041	-109.2
	JCF44_0000086833	JCF45_0000101256	53.7077	17.5584	1.61297	-135.4
	JCF44_0000006471	JCF45_0000073142	721.791	237.127	1.60592	-46.7
	JCF44_0000043343	JCF45_0000021725	3.58098	1.17776	1.60431	-100
	JCF44_0000039395	JCF45_0000022130	17.6591	5.82653	1.5997	-169
	JCF44_0000016346	JCF45_0000123514	14.4347	4.86215	1.56987	-32.04
	JCF44_0000005658	JCF45_0000060670	7.37018	2.5057	1.55649	-76.7
	JCF44_0000074575	JCF45_0000122141	20.8516	7.13319	1.54754	-45.3
	JCF44_0000070937	JCF45_0000042012	9.92714	3.40819	1.54237	-41.7
	JCF44_0000010992	JCF45_0000033778	69.7117	24.0596	1.53479	-199.1
	JCF44_0000011927	JCF45_0000065565	26.6534	9.41054	1.50197	-103.4
	JCF44_0000011058	JCF45_0000037804	5.50787	1.94906	1.49872	-149.1
	JCF44_0000076827	JCF45_0000012378	11.3459	4.01505	1.49868	-75.3
	JCF44_0000080891	JCF45_0000124074	32.0859	11.6601	1.46036	-72.4
	JCF44_0000092764	JCF45_0000091397	31.4645	11.4347	1.46031	-105.9
	JCF44_0000008442	JCF45_0000044509	50.6681	18.4399	1.45825	-178.47
	JCF44_0000049193	JCF45_0000046048	674.408	245.495	1.45793	-180.47
	JCF44_0000091303	JCF45_0000061008	4.24981	1.57271	1.43415	-86
	JCF44_0000039948	JCF45_0000046477	5.53168	2.05315	1.42988	-182.3
	JCF44_0000003060	JCF45_0000025262	5.40194	2.00606	1.42911	-294.9
	JCF44_0000020035	JCF45_0000061201	13.3962	4.97676	1.42855	-86.3
	JCF44_0000037437	JCF45_0000028761	36.0033	13.3956	1.42637	-109.9
	JCF44_0000083798	JCF45_0000099695	16.7437	6.24887	1.42195	-105.8
	JCF44_0000028542	JCF45_0000088517	6.43152	2.45867	1.38728	-120.4
	JCF44_0000017311	JCF45_0000038324	27.7836	10.6869	1.37839	-209.8
	JCF44_0000054346	JCF45_0000117945	12.1827	4.69438	1.37583	-60
	JCF44_0000083008	JCF45_0000021326	22.4166	8.64412	1.37478	-146.7
	JCF44_0000021374	JCF45_0000009704	3.40467	1.31631	1.37102	-67.6
	JCF44_0000004383	JCF45_0000006488	18.5494	7.26668	1.352	-231
	JCF44_0000047937	JCF45_0000030459	7.29596	2.8588	1.35169	-84.1
	JCF44_0000029105	JCF45_0000017089	5.52398	2.16663	1.35026	-99.3
	JCF44_0000078677	JCF45_0000117783	12.4136	4.92165	1.33471	-39
	JCF44_0000074289	JCF45_0000068746	351.655	140.008	1.32865	-92.3
	JCF44_0000077593	JCF45_0000009966	5.65623	2.2568	1.32556	-65.7
	JCF44_0000037957	JCF45_0000127317	11.146	4.47071	1.31795	-81.2
	JCF44_0000029670	JCF45_0000063025	5.54599	2.2345	1.31149	-106.8
	JCF44_0000043151	JCF45_0000078591	6.11572	2.46471	1.3111	-138.1
	JCF44_0000077069	JCF45_0000116041	3.73674	1.51132	1.30597	-72.1
	JCF44_0000064331	JCF45_0000092412	49.4649	20.1166	1.29802	-185.3
	JCF44_0000011904	JCF45_0000042787	18.203	7.4395	1.2909	-67.5
	JCF44_0000016295	JCF45_0000095715	63.5084	25.9812	1.28948	-80.2
	JCF44_0000020900	JCF45_0000008480	19.6209	8.05308	1.28478	-85.2
	JCF44_0000023090	JCF45_0000028475	9.91622	4.07148	1.28424	-76.6
	JCF44_0000056245	JCF45_0000138640	5.87141	2.42731	1.27435	-114.7
	JCF44_0000012007	JCF45_0000113168	8.69592	3.5987	1.27286	-99.4
	JCF44_0000078495	JCF45_0000044174	4.44734	1.84307	1.27083	-145
	JCF44_0000057424	JCF45_0000117328	57.4295	23.8356	1.26867	-273.6
	JCF44_0000002441	JCF45_0000014937	14.2301	5.93327	1.26205	-66.2
	JCF44_0000034385	JCF45_0000088194	1516	635.916	1.25336	-41.6
	JCF44_0000061260	JCF45_0000009438	4.77402	2.00658	1.25047	-69.7
	JCF44_0000092695	JCF45_0000139530	2.92519	1.22986	1.25004	-105
	JCF44_0000044832	JCF45_0000030525	13.4361	5.70036	1.23699	-215.4
	JCF44_0000019667	JCF45_0000007155	6.09777	2.60164	1.22886	-39.5
	JCF44_0000006073	JCF45_0000027598	11.7198	5.01922	1.22341	-341.2
	JCF44_0000003679	JCF45_0000119556	34.8205	14.9788	1.21701	-462
	JCF44_0000081156	JCF45_0000059706	1186.31	513.528	1.20797	-60.7
	JCF44_0000089898	JCF45_0000135994	17.2826	7.5045	1.20349	-128.1
	JCF44_0000094320	JCF45_0000104060	11.2942	4.91242	1.20108	-206.4
	JCF44_0000044507	JCF45_0000069509	13.8992	6.06349	1.19678	-151.3
	JCF44_0000000905	JCF45_0000081551	30.0837	13.1424	1.19475	-331.5
	JCF44_0000071449	JCF45_0000044251	16.8533	7.36682	1.19392	-93.1
	JCF44_0000003822	JCF45_0000133531	41.4648	18.1442	1.19238	-593.1
	JCF44_0000047881	JCF45_0000044416	39.4625	17.3503	1.18552	-92.9
	JCF44_0000003203	JCF45_0000044793	16.6046	7.32035	1.1816	-200.2
	JCF44_0000092019	JCF45_0000103028	160.712	71.1714	1.17511	-205.1
	JCF44_0000087337	JCF45_0000081896	16.4362	7.36268	1.15857	-105.8
	JCF44_0000071918	JCF45_0000033589	92.3769	41.5766	1.15176	-184.5
	JCF44_0000077244	JCF45_0000001767	34.6952	15.6522	1.14837	-163.1
	JCF44_0000025249	JCF45_0000038249	5.35583	2.42238	1.14468	-45.5
	JCF44_0000063128	JCF45_0000034542	7.91532	3.58285	1.14354	-72.6
	JCF44_0000032074	JCF45_0000131875	17.7928	8.06558	1.14144	-382.2
	JCF44_0000059492	JCF45_0000129309	31.8425	14.5509	1.12985	-357.3
	JCF44_0000020221	JCF45_0000116603	5.23506	2.39772	1.12654	-94.8
	JCF44_0000026446	JCF45_0000023667	49.6544	23.0105	1.10963	-195.4
	JCF44_0000002919	JCF45_0000129781	8.32618	3.88666	1.09912	-320.4
	JCF44_0000048889	JCF45_0000024493	607.365	284.029	1.09653	-88.2
	JCF44_0000070719	JCF45_0000003522	16.2826	7.64974	1.08985	-38.9
	JCF44_0000076488	JCF45_0000023417	7.0264	3.31497	1.08379	-238.5
	JCF44_0000067867	JCF45_0000053100	4.68275	2.21068	1.08287	-81.6
	JCF44_0000070118	JCF45_0000112095	5.10914	2.42258	1.07654	-77.6
	JCF44_0000044819	JCF45_0000071788	34.2407	16.2715	1.07336	-178.4
	JCF44_0000000443	JCF45_0000075345	54.6122	26.0411	1.06843	-248.8
	JCF44_0000053161	JCF45_0000035037	23.9598	11.4344	1.06724	-166.4
	JCF44_0000063452	JCF45_0000069037	6.13229	2.92693	1.06704	-117.7
	JCF44_0000035982	JCF45_0000106905	64.7952	30.9561	1.06566	-308.7
	JCF44_0000043981	JCF45_0000138162	31.8971	15.2403	1.06553	-53.3
	JCF44_0000059338	JCF45_0000092624	4.68857	2.25325	1.05714	-110
	JCF44_0000009040	JCF45_0000029257	14.7863	7.11692	1.05494	-214.3
	JCF44_0000034890	JCF45_0000018019	24.0415	11.613	1.04979	-169.2
	JCF44_0000025172	JCF45_0000005005	21.9479	10.6023	1.04971	-332
	JCF44_0000087361	JCF45_0000102890	5.3844	2.61503	1.04196	-157.4
	JCF44_0000072180	JCF45_0000125874	61.6531	29.9843	1.03997	-98.3
	JCF44_0000094546	JCF45_0000137888	12.3629	6.01864	1.03851	-245.7
	JCF44_0000027331	JCF45_0000124619	11.8841	5.8024	1.03431	-140.4
	JCF44_0000052547	JCF45_0000032571	4.60702	2.2532	1.03186	-129.2
	JCF44_0000023139	JCF45_0000065973	15.5034	7.60261	1.02802	-215.5
	JCF44_0000057207	JCF45_0000046762	43.7505	21.5641	1.02067	-133.9
	JCF44_0000058863	JCF45_0000112661	7.29591	3.60349	1.01769	-305.8
	JCF44_0000021957	JCF45_0000040917	10.378	5.14497	1.01229	-68.5
	JCF44_0000011866	JCF45_0000139848	183.706	91.5549	1.00469	-80.24
	JCF44_0000042608	JCF45_0000064247	98.4573	197.524	-1.00446	-276.5
	JCF44_0000093112	JCF45_0000014967	3.19155	6.40437	-1.0048	-460.3
	JCF44_0000084489	JCF45_0000122074	9.22898	18.6312	-1.01348	-513.6
	JCF44_0000057635	JCF45_0000109898	21.4481	44.6269	-1.05706	-301.9
	JCF44_0000000015	JCF45_0000016108	7.07973	14.7923	-1.06308	-250.61
	JCF44_0000087354	JCF45_0000133856	34.869	73.0982	-1.06789	-240.8
	JCF44_0000053559	JCF45_0000078648	4.97312	10.5872	-1.0901	-126.7
	JCF44_0000005988	JCF45_0000058580	15.9659	34.1886	-1.09852	-514.6
	JCF44_0000053134	JCF45_0000084677	15.168	32.6729	-1.10706	-258.7
	JCF44_0000033943	JCF45_0000096768	17.7145	38.5889	-1.12326	-464.2
	JCF44_0000060331	JCF45_0000035910	52.2081	113.746	-1.12347	-119.4
	JCF44_0000031752	JCF45_0000035398	10.2253	22.3515	-1.12823	-88
	JCF44_0000074539	JCF45_0000031944	5.93347	13.0991	-1.14252	-198.8
	JCF44_0000016571	JCF45_0000038834	8.96522	19.9176	-1.15163	-95
	JCF44_0000047514	JCF45_0000016798	83.7914	186.533	-1.15456	-134.3
	JCF44_0000017204	JCF45_0000109617	8.67671	19.3468	-1.15687	-223.6
	JCF44_0000069153	JCF45_0000000742	36.8469	82.3032	-1.15941	-358.5
	JCF44_0000044885	JCF45_0000105184	6.94855	15.5749	-1.16444	-433.9
	JCF44_0000028870	JCF45_0000088254	11.7552	26.7157	-1.18439	-631.3
	JCF44_0000040233	JCF45_0000071511	7.07968	16.2156	-1.19563	-239.2
	JCF44_0000053927	JCF45_0000099735	5.6976	13.4033	-1.23416	-95.3
	JCF44_0000080890	JCF45_0000084595	5.77699	13.6333	-1.23874	-117.5
	JCF44_0000078411	JCF45_0000024838	27.183	64.4611	-1.24572	-72.1
	JCF44_0000062393	JCF45_0000104480	10.8198	25.8053	-1.25399	-390.4
	JCF44_0000014016	JCF45_0000050997	9.82727	23.4836	-1.25679	-75.4
	JCF44_0000085487	JCF45_0000033320	12.4262	30.0327	-1.27315	-134
	JCF44_0000072081	JCF45_0000047386	5.11363	12.3818	-1.2758	-198.2
	JCF44_0000084065	JCF45_0000050292	72.328	177.138	-1.29225	-295.6
	JCF44_0000007007	JCF45_0000090899	6.43814	15.9255	-1.30662	-267.2
	JCF44_0000072872	JCF45_0000034575	42.2142	105.761	-1.32501	-150.9
	JCF44_0000060324	JCF45_0000038850	33.1991	84.2318	-1.34322	-259.6
	JCF44_0000091192	JCF45_0000059639	2.67649	6.83471	-1.35254	-170.3
	JCF44_0000067930	JCF45_0000097822	11.5468	30.4486	-1.39888	-90.9
	JCF44_0000055420	JCF45_0000002198	23.7288	63.1695	-1.41259	-307.5
	JCF44_0000058557	JCF45_0000041681	5.96415	15.8982	-1.41447	-130.9
	JCF44_0000030273	JCF45_0000040158	47.6346	128.147	-1.42772	-542.6
	JCF44_0000065386	JCF45_0000023794	2.90402	7.83087	-1.43112	-128.8
	JCF44_0000028887	JCF45_0000085723	242.5	669.054	-1.46414	-69
	JCF44_0000001619	JCF45_0000083071	5.20392	14.6204	-1.49031	-53.5
	JCF44_0000063185	JCF45_0000057699	16.8906	47.5013	-1.49175	-79.7
	JCF44_0000024672	JCF45_0000049279	134.732	382.253	-1.50444	-43.8
	JCF44_0000030459	JCF45_0000135319	3.36195	9.54156	-1.50493	-94.7
	JCF44_0000032362	JCF45_0000006467	26.5391	76.2128	-1.52191	-150.7
	JCF44_0000052738	JCF45_0000079734	18.461	53.2344	-1.52788	-76.1
	JCF44_0000055099	JCF45_0000097832	5.41894	15.7653	-1.54067	-191
	JCF44_0000020642	JCF45_0000069027	20.4629	60.4697	-1.5632	-263.7
	JCF44_0000023133	JCF45_0000085362	5.59397	16.5447	-1.56442	-255.9
	JCF44_0000057293	JCF45_0000050297	2.9386	8.69388	-1.56487	-134.2
	JCF44_0000040924	JCF45_0000119537	33.6068	102.29	-1.60584	-240.3
	JCF44_0000025604	JCF45_0000014088	9.23356	28.7214	-1.63717	-178.8
	JCF44_0000089431	JCF45_0000087896	7.30347	23.2175	-1.66856	-201.2
	JCF44_0000018344	JCF45_0000090069	10.3006	34.0078	-1.72314	-340
	JCF44_0000087173	JCF45_0000056609	8.4993	28.1803	-1.72927	-66
	JCF44_0000021013	JCF45_0000086528	22.0701	74.1157	-1.74769	-242.7
	JCF44_0000057608	JCF45_0000103659	16.1047	54.534	-1.75967	-167.4
	JCF44_0000076544	JCF45_0000053245	64.3973	226.445	-1.81409	-233.7
	JCF44_0000051505	JCF45_0000015864	9.98562	36.4316	-1.86727	-243.7
	JCF44_0000086005	JCF45_0000086755	2.18047	8.13379	-1.89929	-88.1
	JCF44_0000031147	JCF45_0000130061	8.96906	34.6544	-1.95001	-206.7
	JCF44_0000018772	JCF45_0000010168	80.332	325.55	-2.01883	-124.5
	JCF44_0000089142	JCF45_0000028908	286.042	1337.25	-2.22497	-101.2
	JCF44_0000075673	JCF45_0000098071	71.416	366.318	-2.35878	-224.1
	JCF44_0000069707	JCF45_0000132295	16.6016	99.2895	-2.58032	-77.9
	JCF44_0000039374	JCF45_0000101101	62.7431	437.991	-2.80337	-452.9
	JCF44_0000077251	JCF45_0000110385	22.4682	188.65	-3.06976	-47
	JCF44_0000021638	JCF45_0000000795	9.75664	108.186	-3.47099	-106.9
	JCF44_0000094004	JCF45_0000091462	11.7198	131.109	-3.48375	-152.7
	JCF44_0000075087	JCF45_0000057481	12.3338	138.6	-3.49024	-119.1
	JCF44_0000042254	JCF45_0000109819	2.39024	28.4969	-3.57558	-164.3
	JCF44_0000040403	JCF45_0000101583	80.5029	1132.28	-3.81405	-87.8
