# Supplementary material for: Copaifera langsdorffii Novel Putative Long Non-Coding RNAs: Interspecies Conservation Analysis in Adaptive Response to Different Biomes
Source: Noncoding RNA. 2018 Oct 8;4(4):27. doi: 10.3390/ncrna4040027 (PMC6316758; doi:10.3390/ncrna4040027)
Supplement: Supplementary file 1 [file ncrna-04-00027-s001.zip › Table S6.xlsx]

## Sheet: Plan1
miRNA ID	miRBase ID	Score	lncRNA ID
>aau-miR160	MIMAT0022672	1.5	JCF44_0000088558
>ahy-miR156a	MIMAT0016317	2.5	JCF44_0000054629
>ahy-miR156a	MIMAT0016317	2.5	JCF44_0000066595
>ahy-miR156b-3p	MIMAT0016319	2	JCF44_0000074337
>ahy-miR156c	MIMAT0016320	2.5	JCF44_0000010447
>ahy-miR167-3p	MIMAT0016325	0	JCF44_0000062393
>ahy-miR167-5p	MIMAT0016324	0	JCF44_0000062393
>gma-miR10189	MIMAT0040954	2.5	JCF44_0000087620
>gma-miR10200	MIMAT0040967	2.5	JCF44_0000001626
>gma-miR10410a	MIMAT0041647	2.5	JCF44_0000054629
>gma-miR10410b	MIMAT0041679	2.5	JCF44_0000054629
>gma-miR10410c	MIMAT0041705	2.5	JCF44_0000054629
>gma-miR10447	MIMAT0041727	2.2	JCF44_0000043864
>gma-miR1512a-3p	MIMAT0032030	2.5	JCF44_0000026758
>gma-miR1513a-5p	MIMAT0007371	2.5	JCF44_0000009061
>gma-miR1513b	MIMAT0021008	2.5	JCF44_0000009061
>gma-miR1513c	MIMAT0021674	2.5	JCF44_0000009061
>gma-miR1513c	MIMAT0021674	2.5	JCF44_0000053507
>gma-miR1514b-5p	MIMAT0007373	2.2	JCF44_0000031856
>gma-miR1516b	MIMAT0021061	2.5	JCF44_0000001957
>gma-miR1521a	MIMAT0007382	2.5	JCF44_0000001845
>gma-miR1521a	MIMAT0007382	2.5	JCF44_0000089158
>gma-miR1524	MIMAT0007385	2.5	JCF44_0000060324
>gma-miR1533	MIMAT0007396	2.2	JCF44_0000006190
>gma-miR1533	MIMAT0007396	1.2	JCF44_0000009040
>gma-miR1535a	MIMAT0007398	1	JCF44_0000006550
>gma-miR1535b	MIMAT0021009	1.2	JCF44_0000006550
>gma-miR156a	MIMAT0001686	1.5	JCF44_0000054629
>gma-miR156b	MIMAT0001692	2.5	JCF44_0000054629
>gma-miR156b	MIMAT0001692	2.5	JCF44_0000066595
>gma-miR156f	MIMAT0018318	2.5	JCF44_0000010447
>gma-miR156h	MIMAT0020968	1.5	JCF44_0000054629
>gma-miR156k	MIMAT0021635	2.2	JCF44_0000054629
>gma-miR156n	MIMAT0021638	2.2	JCF44_0000054629
>gma-miR156o	MIMAT0021639	2.2	JCF44_0000054629
>gma-miR156u	MIMAT0024880	1.5	JCF44_0000054629
>gma-miR156v	MIMAT0024881	1.5	JCF44_0000054629
>gma-miR156w	MIMAT0024882	1.5	JCF44_0000054629
>gma-miR156x	MIMAT0024883	1.5	JCF44_0000054629
>gma-miR156y	MIMAT0024884	1.5	JCF44_0000054629
>gma-miR164a	MIMAT0007354	2.5	JCF44_0000028783
>gma-miR164b	MIMAT0020975	2	JCF44_0000028783
>gma-miR164c	MIMAT0020976	2	JCF44_0000028783
>gma-miR164d	MIMAT0020977	2	JCF44_0000028783
>gma-miR164e	MIMAT0024889	2.5	JCF44_0000028783
>gma-miR164f	MIMAT0024890	2.5	JCF44_0000028783
>gma-miR164g	MIMAT0024891	2.5	JCF44_0000028783
>gma-miR164h	MIMAT0024892	2.5	JCF44_0000028783
>gma-miR164i	MIMAT0024893	2.5	JCF44_0000028783
>gma-miR164j	MIMAT0024894	2.5	JCF44_0000028783
>gma-miR164k	MIMAT0024895	2.5	JCF44_0000028783
>gma-miR167a	MIMAT0001679	0.5	JCF44_0000062393
>gma-miR167a	MIMAT0001679	2.5	JCF44_0000082717
>gma-miR167b	MIMAT0001680	0.5	JCF44_0000062393
>gma-miR167b	MIMAT0001680	2.5	JCF44_0000082717
>gma-miR167c	MIMAT0007355	0.5	JCF44_0000062393
>gma-miR167d	MIMAT0010078	0.5	JCF44_0000062393
>gma-miR167d	MIMAT0010078	2.5	JCF44_0000082717
>gma-miR167e	MIMAT0011196	0	JCF44_0000062393
>gma-miR167f	MIMAT0011197	0	JCF44_0000062393
>gma-miR167g	MIMAT0018307	0.5	JCF44_0000062393
>gma-miR167j	MIMAT0021677	0.5	JCF44_0000062393
>gma-miR167k	MIMAT0036388	1	JCF44_0000062393
>gma-miR167l	MIMAT0041654	0	JCF44_0000062393
>gma-miR167l	MIMAT0041654	2.5	JCF44_0000082717
>gma-miR169s-3p	MIMAT0037454	2.5	JCF44_0000064618
>gma-miR172a	MIMAT0001682	2.5	JCF44_0000037457
>gma-miR172b-3p	MIMAT0001683	2.5	JCF44_0000037457
>gma-miR172f	MIMAT0018333	2.5	JCF44_0000037457
>gma-miR172h-3p	MIMAT0021658	2.5	JCF44_0000037457
>gma-miR172h-5p	MIMAT0021657	2.2	JCF44_0000019631
>gma-miR172h-5p	MIMAT0021657	2	JCF44_0000043549
>gma-miR172i-5p	MIMAT0021659	2.2	JCF44_0000019631
>gma-miR172i-5p	MIMAT0021659	2	JCF44_0000043549
>gma-miR172j	MIMAT0021660	2.2	JCF44_0000019631
>gma-miR172j	MIMAT0021660	2	JCF44_0000043549
>gma-miR2606a	MIMAT0023226	2.5	JCF44_0000073190
>gma-miR2606b	MIMAT0023250	2.5	JCF44_0000073190
>gma-miR396a-3p	MIMAT0020922	0	JCF44_0000035109
>gma-miR396b-3p	MIMAT0020923	2.5	JCF44_0000035109
>gma-miR396i-3p	MIMAT0021670	0	JCF44_0000035109
>gma-miR396k-3p	MIMAT0023219	2.5	JCF44_0000035109
>gma-miR399m	MIMAT0041681	2.5	JCF44_0000077292
>gma-miR399o	MIMAT0041728	2.5	JCF44_0000077292
>gma-miR4345	MIMAT0018233	2.5	JCF44_0000078058
>gma-miR4351	MIMAT0018240	2.5	JCF44_0000030831
>gma-miR4407	MIMAT0018326	2.2	JCF44_0000049297
>gma-miR4416c-5p	MIMAT0023172	2	JCF44_0000041523
>gma-miR5033	MIMAT0021053	2.5	JCF44_0000005988
>gma-miR5369	MIMAT0021603	2.5	JCF44_0000011184
>gma-miR5369	MIMAT0021603	2.5	JCF44_0000046178
>gma-miR5671b	MIMAT0036348	2.5	JCF44_0000064827
>gma-miR5672	MIMAT0022454	2.5	JCF44_0000014952
>gma-miR9732	MIMAT0036351	2.5	JCF44_0000025604
>gma-miR9742	MIMAT0036362	2	JCF44_0000076359
>gma-miR9749	MIMAT0036376	2.5	JCF44_0000008851
>gma-miR9752	MIMAT0036381	1.8	JCF44_0000026841
>gma-miR9752	MIMAT0036381	2.2	JCF44_0000041523
>gma-miR9758	MIMAT0036392	2.2	JCF44_0000036498
>gma-miR9760	MIMAT0036395	2.5	JCF44_0000006033
>gso-miR167a	MIMAT0016351	0.5	JCF44_0000062393
>lja-miR11066-5p	MIMAT0043698	2	JCF44_0000046311
>lja-miR11068a-3p	MIMAT0043704	2.2	JCF44_0000077183
>lja-miR11068a-5p	MIMAT0043703	2.5	JCF44_0000052082
>lja-miR11068b-3p	MIMAT0043705	2.2	JCF44_0000077183
>lja-miR11068c-3p	MIMAT0043707	2.2	JCF44_0000077183
>lja-miR11068c-5p	MIMAT0043706	2.5	JCF44_0000052082
>lja-miR11072a-3p	MIMAT0043711	2.2	JCF44_0000057010
>lja-miR11073-5p	MIMAT0043712	2.5	JCF44_0000007007
>lja-miR11073-5p	MIMAT0043712	2.5	JCF44_0000013250
>lja-miR11074-5p	MIMAT0043713	2.5	JCF44_0000007007
>lja-miR11074-5p	MIMAT0043713	2.5	JCF44_0000013250
>lja-miR11076-5p	MIMAT0043715	2.5	JCF44_0000015144
>lja-miR11076-5p	MIMAT0043715	2	JCF44_0000025604
>lja-miR11076-5p	MIMAT0043715	2.5	JCF44_0000075898
>lja-miR11081-3p	MIMAT0043734	2.5	JCF44_0000043356
>lja-miR11084-5p	MIMAT0043762	2.5	JCF44_0000088566
>lja-miR11091-3p	MIMAT0043779	2.2	JCF44_0000073394
>lja-miR11106-5p	MIMAT0043811	2.2	JCF44_0000018344
>lja-miR11106-5p	MIMAT0043811	2.2	JCF44_0000038049
>lja-miR11108v-3p	MIMAT0043939	2.5	JCF44_0000069919
>lja-miR11117a-3p	MIMAT0043848	2.5	JCF44_0000021493
>lja-miR11117a-5p	MIMAT0043847	2.5	JCF44_0000028790
>lja-miR11117b-3p	MIMAT0043849	2.5	JCF44_0000021493
>lja-miR11131-3p	MIMAT0043892	2.5	JCF44_0000020019
>lja-miR11135a-3p	MIMAT0043904	2.5	JCF44_0000006199
>lja-miR11135b-3p	MIMAT0043905	2.5	JCF44_0000006199
>lja-miR11135c-3p	MIMAT0043906	2.5	JCF44_0000006199
>lja-miR167	MIMAT0010087	0.5	JCF44_0000062393
>lja-miR167a	MIMAT0029311	0	JCF44_0000062393
>lja-miR167a	MIMAT0029311	2.5	JCF44_0000082717
>lja-miR167b	MIMAT0029312	0	JCF44_0000062393
>lja-miR167b	MIMAT0029312	2.5	JCF44_0000082717
>lja-miR167c	MIMAT0029313	0	JCF44_0000062393
>lja-miR167c	MIMAT0029313	2.5	JCF44_0000082717
>lja-miR172b	MIMAT0029320	2.5	JCF44_0000037457
>lja-miR172c	MIMAT0029321	2.5	JCF44_0000037457
>lja-miR408	MIMAT0029327	2.5	JCF44_0000086864
>lja-miR7533a	MIMAT0029357	2	JCF44_0000030463
>lja-miR7533b	MIMAT0029358	2	JCF44_0000030463
>lja-miR7533c-5p	MIMAT0043700	2.5	JCF44_0000004101
>lja-miR7534	MIMAT0029359	2.5	JCF44_0000088970
>lja-miR7542	MIMAT0029369	2.5	JCF44_0000021013
>lja-miR7542	MIMAT0029369	2.2	JCF44_0000077686
>lja-miR7545	MIMAT0029372	2.2	JCF44_0000057635
>mtr-miR1507-5p	MIMAT0010030	2.2	JCF44_0000013168
>mtr-miR156a	MIMAT0001654	2.5	JCF44_0000054629
>mtr-miR156a	MIMAT0001654	2.5	JCF44_0000066595
>mtr-miR156b-5p	MIMAT0011057	1.5	JCF44_0000054629
>mtr-miR156c-5p	MIMAT0011070	1.5	JCF44_0000054629
>mtr-miR156d-5p	MIMAT0011071	1.5	JCF44_0000054629
>mtr-miR156i-5p	MIMAT0011112	1.5	JCF44_0000054629
>mtr-miR156j	MIMAT0021272	2	JCF44_0000054629
>mtr-miR156j	MIMAT0021272	2.5	JCF44_0000066595
>mtr-miR164a	MIMAT0011059	2.5	JCF44_0000028783
>mtr-miR164b	MIMAT0011098	2.5	JCF44_0000028783
>mtr-miR164c	MIMAT0011102	2.5	JCF44_0000028783
>mtr-miR164d	MIMAT0011103	1.5	JCF44_0000028783
>mtr-miR167a	MIMAT0011058	0.5	JCF44_0000062393
>mtr-miR167a	MIMAT0011058	2.5	JCF44_0000082717
>mtr-miR167b-5p	MIMAT0022233	0.5	JCF44_0000062393
>mtr-miR172b	MIMAT0021264	2.5	JCF44_0000037457
>mtr-miR172c-3p	MIMAT0021266	2.5	JCF44_0000037457
>mtr-miR172d-3p	MIMAT0029979	2.5	JCF44_0000037457
>mtr-miR2119	MIMAT0011168	2.2	JCF44_0000080142
>mtr-miR2593a	MIMAT0013280	1.2	JCF44_0000075700
>mtr-miR2593b	MIMAT0013281	1.2	JCF44_0000075700
>mtr-miR2593c	MIMAT0013282	1.2	JCF44_0000075700
>mtr-miR2608	MIMAT0013314	1.5	JCF44_0000093783
>mtr-miR2611	MIMAT0013320	2	JCF44_0000043356
>mtr-miR2611	MIMAT0013320	2	JCF44_0000066930
>mtr-miR2628	MIMAT0013362	2.5	JCF44_0000029208
>mtr-miR2643a	MIMAT0013411	2.5	JCF44_0000054484
>mtr-miR2643a	MIMAT0013411	2.2	JCF44_0000089191
>mtr-miR2643b-3p	MIMAT0021250	2.5	JCF44_0000054484
>mtr-miR2643b-3p	MIMAT0021250	2.2	JCF44_0000089191
>mtr-miR2644	MIMAT0013412	2.5	JCF44_0000059222
>mtr-miR2666	MIMAT0013473	2.5	JCF44_0000068378
>mtr-miR396a-3p	MIMAT0026456	2.5	JCF44_0000035109
>mtr-miR396b-3p	MIMAT0026732	0	JCF44_0000035109
>mtr-miR5210	MIMAT0021143	2.5	JCF44_0000075944
>mtr-miR5219	MIMAT0021177	2.2	JCF44_0000040233
>mtr-miR5227	MIMAT0021186	2.5	JCF44_0000000015
>mtr-miR5227	MIMAT0021186	2	JCF44_0000010968
>mtr-miR5234	MIMAT0021219	2.5	JCF44_0000050591
>mtr-miR5251	MIMAT0021247	2.5	JCF44_0000077667
>mtr-miR5254	MIMAT0021252	2.5	JCF44_0000030834
>mtr-miR5254	MIMAT0021252	2.5	JCF44_0000089142
>mtr-miR5255	MIMAT0021253	2.2	JCF44_0000003060
>mtr-miR5260	MIMAT0021260	2.2	JCF44_0000045937
>mtr-miR5286a	MIMAT0021346	2.5	JCF44_0000084489
>mtr-miR5559-3p	MIMAT0022222	1.5	JCF44_0000044507
>mtr-miR5562-3p	MIMAT0022230	2	JCF44_0000022632
>mtr-miR5562-3p	MIMAT0022230	2.5	JCF44_0000084065
>mtr-miR7698-3p	MIMAT0029997	2.5	JCF44_0000021616
>mtr-miR7701-5p	MIMAT0030015	2	JCF44_0000075700
>vun-miR156a	MIMAT0022752	1.5	JCF44_0000054629
>vun-miR172	MIMAT0022760	2.5	JCF44_0000037457
