# Supplementary material for: Copaifera langsdorffii Novel Putative Long Non-Coding RNAs: Interspecies Conservation Analysis in Adaptive Response to Different Biomes
Source: Noncoding RNA. 2018 Oct 8;4(4):27. doi: 10.3390/ncrna4040027 (PMC6316758; doi:10.3390/ncrna4040027)
Supplement: Supplementary file 1 [file ncrna-04-00027-s001.zip › Table S7.xlsx]

## Sheet: Plan1
miRNA ID	miRBase ID	SCORE	lncRNA ID
>gma-miR4407	MIMAT0018326	3.5	JCF44_0000007363
>lja-miR11072a-3p	MIMAT0043711	3	JCF44_0000008917
>lja-miR11066-3p	MIMAT0043699	4	JCF44_0000009914
>lja-miR11072b-3p	MIMAT0043753	4	JCF44_0000011866
>gma-miR4409	MIMAT0018328	3	JCF44_0000013791
>gma-miR1512a-3p	MIMAT0032030	4	JCF44_0000015166
>gma-miR9766	MIMAT0036403	4	JCF44_0000015344
>ahy-miR408-5p	MIMAT0016328	2.5	JCF44_0000017016
>gma-miR408b-5p	MIMAT0021630	4	JCF44_0000017016
>mtr-miR408-5p	MIMAT0022237	3.5	JCF44_0000017016
>gma-miR1533	MIMAT0007396	3.5	JCF44_0000019736
>gma-miR156z	MIMAT0024885	3	JCF44_0000023090
>gma-miR156aa	MIMAT0024886	3	JCF44_0000023090
>mtr-miR2595	MIMAT0013285	4	JCF44_0000026758
>gma-miR156p	MIMAT0023196	4	JCF44_0000029709
>gma-miR156t	MIMAT0023225	4	JCF44_0000029709
>gma-miR5041-3p	MIMAT0032122	3	JCF44_0000032085
>lja-miR11120-5p	MIMAT0043856	3.5	JCF44_0000033340
>gma-miR164b	MIMAT0020975	3.5	JCF44_0000040233
>gma-miR164c	MIMAT0020976	3.5	JCF44_0000040233
>gma-miR164d	MIMAT0020977	3.5	JCF44_0000040233
>lja-miR11143-3p	MIMAT0043921	3	JCF44_0000042244
>gma-miR169e	MIMAT0018335	4	JCF44_0000042974
>mtr-miR169e-5p	MIMAT0011065	3	JCF44_0000042974
>gma-miR4392b	MIMAT0040970	4	JCF44_0000044216
>gma-miR4392	MIMAT0018305	4	JCF44_0000044216
>gma-miR9744	MIMAT0036364	4	JCF44_0000045937
>gma-miR1535a	MIMAT0007398	4	JCF44_0000047848
>lja-miR11073-5p	MIMAT0043712	3	JCF44_0000048590
>lja-miR11074-5p	MIMAT0043713	3	JCF44_0000048590
>mtr-miR5298d	MIMAT0021372	3	JCF44_0000053927
>lja-miR11134-5p	MIMAT0043897	4	JCF44_0000055099
>gma-miR395a	MIMAT0021624	4	JCF44_0000056950
>gma-miR395b	MIMAT0021625	4	JCF44_0000056950
>gma-miR395c	MIMAT0021626	4	JCF44_0000056950
>vun-miR395	MIMAT0022762	4	JCF44_0000056950
>mtr-miR5215	MIMAT0021150	3.5	JCF44_0000059750
>mtr-miR2673a	MIMAT0013493	2.5	JCF44_0000066595
>mtr-miR2673b	MIMAT0013494	2.5	JCF44_0000066595
>mtr-miR2638b	MIMAT0013405	3	JCF44_0000070478
>mtr-miR2638a	MIMAT0013404	3	JCF44_0000070478
>lja-miR11106-5p	MIMAT0043811	3.5	JCF44_0000072146
>mtr-miR2595	MIMAT0013285	4	JCF44_0000076717
>gma-miR1522	MIMAT0007383	4	JCF44_0000079704
>mtr-miR7696a-5p	MIMAT0029986	4	JCF44_0000081398
>mtr-miR7696b-5p	MIMAT0029988	4	JCF44_0000081398
>mtr-miR167b-3p	MIMAT0022234	3.5	JCF44_0000089792
>lja-miR11073-5p	MIMAT0043712	3.5	JCF44_0000091138
>lja-miR11074-5p	MIMAT0043713	3.5	JCF44_0000091138
>mtr-miR5265	MIMAT0021274	4	JCF44_0000094320
